# Supplementary material for: Red blood cell distribution width: Genetic evidence for aging pathways in 116,666 volunteers
Source: PLoS One. 2017 Sep 28;12(9):e0185083. doi: 10.1371/journal.pone.0185083 (PMC5619771; doi:10.1371/journal.pone.0185083)
Supplement: S2 Table — (XLSX) [file pone.0185083.s002.xlsx]

## Sheet: VAI
Varient Effect Predictor…
## ENSEMBL VARIANT EFFECT PREDICTOR format (UCSC Variant Annotation Integrator)
## Output produced at 2017-01-23 08:38:17
## Connected to UCSC database hg19
## Variants: Variant Identifiers
## Transcripts: UCSC Genes (RefSeq, GenBank, CCDS, Rfam, tRNAs & Comparative Genomics) (hg19.knownGene)
## dbSNP: Simple Nucleotide Polymorphisms (dbSNP 147) (/gbdb/hg19/vai/snp147.bed4.bb)
## Keys for Extra column items:
## TFBSV3: Transcription Factor ChIP-seq (161 factors) from ENCODE with Factorbook Motifs
## DNASEV3: DNaseI Hypersensitivity Clusters in 125 cell types from ENCODE (V3)
## SIFT: (http://sift.bii.a-star.edu.sg/) SIFT (D = damaging, T = tolerated)
## PP2HVAR: (http://genetics.bwh.harvard.edu/pph2/) PolyPhen-2 with HumVar training set (D = probably damaging, P = possibly damaging, B = benign)
## PP2HDIV: (http://genetics.bwh.harvard.edu/pph2/) PolyPhen-2 with HumDiv training set (D = probably damaging, P = possibly damaging, B = benign)
## MUTTASTER: (http://www.mutationtaster.org/) MutationTaster (A = disease causing automatic, D = disease causing, N = polymorphism, P = polymorphism automatic)
## MUTASSESSOR: (http://mutationassessor.org/) MutationAssessor (high or medium: predicted functional; low or neutral: predicted non-functional)
## LRT: (http://www.genetics.wustl.edu/jflab/lrt_query.html) Likelihood ratio test (LRT) (D = deleterious, N = Neutral, U = unknown)
## COSMIC: COSMIC: Catalogue Of Somatic Mutations In Cancer
# 1 variant identifiers are unrecognized, e.g. 'ss1388030555'
# 2 rs# IDs not found, e.g. 'rs142079905', 'rs555203107'
Uploaded Variation	Location	Allele	Gene	Feature	Feature type	Consequence	Position in cDNA	Position in CDS	Position in protein	Amino acid change	Codon change	Co-located Variation	Extra
rs755249	chr1:39995074	T	BMP8A	uc001cdi.3	Transcript	3_prime_UTR_variant	5159	-	-	-	-	rs755249	CANONICAL=YES;PHC100W=0;EXON=7/7
rs77677521	chr10:45952896	G	MARCH8	uc001jcg.1	Transcript	3_prime_UTR_variant	2218	-	-	-	-	rs77677521	PHC100W=0;EXON=3/3
rs77677521	chr10:45952896	G	MARCH8	uc001jci.1	Transcript	3_prime_UTR_variant	1906	-	-	-	-	rs77677521	PHC100W=0;EXON=7/7
rs77677521	chr10:45952896	G	MARCH8	uc001jch.2	Transcript	3_prime_UTR_variant	2752	-	-	-	-	rs77677521	CANONICAL=YES;PHC100W=0;EXON=8/8
rs77677521	chr10:45952896	G	MARCH8	uc001jcj.1	Transcript	3_prime_UTR_variant	2510	-	-	-	-	rs77677521	PHC100W=0;EXON=8/8
rs77677521	chr10:45952896	G	MARCH8	uc001jck.1	Transcript	3_prime_UTR_variant	2417	-	-	-	-	rs77677521	PHC100W=0;EXON=7/7
rs1046321	chr17:33902284	C	PEX12	uc002hjp.3	Transcript	3_prime_UTR_variant	2213	-	-	-	-	rs1046321	CANONICAL=YES;PHC100W=0;EXON=3/3
rs2306589	chr17:34848874	C	ZNHIT3	uc010cus.1	Transcript	3_prime_UTR_variant	407	-	-	-	-	rs2306589	PHC100W=0;EXON=3/3
rs3208787	chr17:79525660	G	NPLOC4	uc002kas.3	Transcript	3_prime_UTR_variant	1158	-	-	-	-	rs3208787	CANONICAL=YES;PHCEL100W=lod_22;PHC100W=0.984252;EXON=5/5
rs3208787	chr17:79525660	G	NPLOC4	uc002kat.4	Transcript	3_prime_UTR_variant	2634	-	-	-	-	rs3208787	CANONICAL=YES;PHCEL100W=lod_22;PHC100W=0.984252;EXON=17/17
rs140625215	chr2:64860030-64860035	-	SERTAD2	uc002sde.2	Transcript	3_prime_UTR_variant	4268	-	-	-	-	rs140625215	CANONICAL=YES;PHCEL100W=lod_2179;PHC100W=1;EXON=2/2
rs741951	chr21:46269526	A	PTTG1IP	uc002zgb.2	Transcript	3_prime_UTR_variant	2800	-	-	-	-	rs741951	CANONICAL=YES;PHC100W=0;EXON=6/6
rs801011	chr7:74236723	T	GTF2IRD2	uc003ubg.2	Transcript	3_prime_UTR_variant	1155	-	-	-	-	rs801011	PHC100W=0;EXON=5/5
rs11557288	chr7:129396174	G	NRF1	uc003voz.3	Transcript	3_prime_UTR_variant	2782	-	-	-	-	rs11557288	CANONICAL=YES;PHC100W=0;EXON=11/11
rs11557288	chr7:129396174	G	NRF1	uc003vpa.3	Transcript	3_prime_UTR_variant	2842	-	-	-	-	rs11557288	PHC100W=0;EXON=12/12
rs11557288	chr7:129396174	G	NRF1	uc011kpa.2	Transcript	3_prime_UTR_variant	2670	-	-	-	-	rs11557288	PHC100W=0;EXON=10/10
rs11557288	chr7:129396174	G	NRF1	uc003vpb.3	Transcript	3_prime_UTR_variant	2765	-	-	-	-	rs11557288	PHC100W=0;EXON=11/11
rs6150565	chr8:41512582-41512595	-	ANK1	uc011lcl.2	Transcript	3_prime_UTR_variant	1310	-	-	-	-	rs6150565	PHC100W=0.385827;EXON=4/4
rs6150565	chr8:41512582-41512595	-	ANK1	uc003xod.3	Transcript	3_prime_UTR_variant	1445	-	-	-	-	rs6150565	PHC100W=0.385827;EXON=5/5
rs6150565	chr8:41512582-41512595	-	ANK1	uc003xoc.3	Transcript	3_prime_UTR_variant	1385	-	-	-	-	rs6150565	PHC100W=0.385827;EXON=4/4
rs6150565	chr8:41512582-41512595	-	ANK1	uc003xof.3	Transcript	3_prime_UTR_variant	1244	-	-	-	-	rs6150565	PHC100W=0.385827;EXON=3/3
rs6150565	chr8:41512582-41512595	-	ANK1	uc003xoh.3	Transcript	3_prime_UTR_variant	3897	-	-	-	-	rs6150565	PHC100W=0.385827;EXON=27/27
rs6150565	chr8:41512582-41512595	-	ANK1	uc003xoi.3	Transcript	3_prime_UTR_variant	6441	-	-	-	-	rs6150565	PHC100W=0.385827;EXON=43/43
rs6150565	chr8:41512582-41512595	-	ANK1	uc003xoj.3	Transcript	3_prime_UTR_variant	6306	-	-	-	-	rs6150565	PHC100W=0.385827;EXON=42/42
rs6150565	chr8:41512582-41512595	-	ANK1	uc003xok.3	Transcript	3_prime_UTR_variant	6381	-	-	-	-	rs6150565	PHC100W=0.385827;EXON=42/42
rs6150565	chr8:41512582-41512595	-	ANK1	uc003xol.3	Transcript	3_prime_UTR_variant	5895	-	-	-	-	rs6150565	PHC100W=0.385827;EXON=42/42
rs6150565	chr8:41512582-41512595	-	ANK1	uc003xom.3	Transcript	3_prime_UTR_variant	6627	-	-	-	-	rs6150565	CANONICAL=YES;PHC100W=0.385827;EXON=43/43
rs3210186	chr8:144682311	C	TIGD5	uc003yyx.2	Transcript	3_prime_UTR_variant	2238	-	-	-	-	rs3210186	CANONICAL=YES;PHCEL100W=lod_13;PHC100W=0.80315;EXON=1/1
rs144204502	chr17:76183233	T	TK1	uc002juw.2	Transcript	5_prime_UTR_variant	53	-	-	-	-	rs144204502	CANONICAL=YES;PHC100W=0;EXON=1/7
rs1175550	chr1:3691528	G	CCDC27	uc001akv.2	Transcript	downstream_gene_variant	-	-	-	-	-	rs1175550	CANONICAL=YES;PHC100W=0;DISTANCE=3319
rs17534202	chr1:203281175	C	BTG2	uc001gzq.3	Transcript	downstream_gene_variant	-	-	-	-	-	rs17534202	CANONICAL=YES;PHC100W=0.992126;DISTANCE=2446
rs4910735	chr11:5258852	A	HBBP1	uc001mag.3	Transcript	downstream_gene_variant	-	-	-	-	-	rs4910735	CANONICAL=YES;PHC100W=0;DISTANCE=4333
rs174559	chr11:61581656	A	MIR1908	uc021qkk.1	Transcript	downstream_gene_variant	-	-	-	-	-	rs174559	CANONICAL=YES;PHC100W=0;DISTANCE=977
rs35979828	chr12:54685880	T	NFE2	uc009znk.4	Transcript	downstream_gene_variant	-	-	-	-	-	rs35979828	PHCEL100W=lod_14;PHC100W=0.842031;DISTANCE=11
rs35979828	chr12:54685880	T	NFE2	uc001sfq.4	Transcript	downstream_gene_variant	-	-	-	-	-	rs35979828	PHCEL100W=lod_14;PHC100W=0.842031;DISTANCE=11
rs35979828	chr12:54685880	T	NFE2	uc009znl.4	Transcript	downstream_gene_variant	-	-	-	-	-	rs35979828	PHCEL100W=lod_14;PHC100W=0.842031;DISTANCE=11
rs35979828	chr12:54685880	T	NFE2	uc001sfr.5	Transcript	downstream_gene_variant	-	-	-	-	-	rs35979828	CANONICAL=YES;PHCEL100W=lod_14;PHC100W=0.842031;DISTANCE=11
rs6602909	chr13:114551993	C	FLJ41484	uc031qno.1	Transcript	downstream_gene_variant	-	-	-	-	-	rs6602909	CANONICAL=YES;PHC100W=0;DISTANCE=3452
rs8013143	chr14:23494277	G	PSMB5	uc001wij.3	Transcript	downstream_gene_variant	-	-	-	-	-	rs8013143	PHC100W=0;DISTANCE=783
rs8013143	chr14:23494277	G	PSMB5	uc001wii.3	Transcript	downstream_gene_variant	-	-	-	-	-	rs8013143	CANONICAL=YES;PHC100W=0;DISTANCE=783
rs8013143	chr14:23494277	G	PSMB5	uc010tni.2	Transcript	downstream_gene_variant	-	-	-	-	-	rs8013143	PHC100W=0;DISTANCE=783
rs11845708	chr14:23515375	T	PSMB11	uc010ake.1	Transcript	downstream_gene_variant	-	-	-	-	-	rs11845708	CANONICAL=YES;PHC100W=0;DISTANCE=2106
rs11845708	chr14:23515375	T	CDH24	uc001wil.3	Transcript	downstream_gene_variant	-	-	-	-	-	rs11845708	CANONICAL=YES;PHC100W=0;DISTANCE=895
rs11845708	chr14:23515375	T	CDH24	uc010akf.3	Transcript	downstream_gene_variant	-	-	-	-	-	rs11845708	PHC100W=0;DISTANCE=895
rs2806029	chr14:73431460	G	TRNA_Cys	uc021rwd.1	Transcript	downstream_gene_variant	-	-	-	-	-	rs2806029	CANONICAL=YES;PHC100W=0.00344094;DISTANCE=1710
rs2806029	chr14:73431460	G	ZFYVE1	uc001xnl.3	Transcript	downstream_gene_variant	-	-	-	-	-	rs2806029	PHC100W=0.00344094;DISTANCE=4699
rs2806029	chr14:73431460	G	ZFYVE1	uc001xnm.3	Transcript	downstream_gene_variant	-	-	-	-	-	rs2806029	CANONICAL=YES;PHC100W=0.00344094;DISTANCE=4699
rs2806029	chr14:73431460	G	ZFYVE1	uc010arj.3	Transcript	downstream_gene_variant	-	-	-	-	-	rs2806029	PHC100W=0.00344094;DISTANCE=4699
rs2867933	chr15:78574787	T	DNAJA4	uc002bdi.3	Transcript	downstream_gene_variant	-	-	-	-	-	rs2867933	CANONICAL=YES;PHC100W=0;DISTANCE=249
rs2867933	chr15:78574787	T	DNAJA4	uc002bdj.2	Transcript	downstream_gene_variant	-	-	-	-	-	rs2867933	PHC100W=0;DISTANCE=249
rs2867933	chr15:78574787	T	DNAJA4	uc002bdk.3	Transcript	downstream_gene_variant	-	-	-	-	-	rs2867933	PHC100W=0;DISTANCE=249
rs2867933	chr15:78574787	T	DNAJA4	uc002bdm.2	Transcript	downstream_gene_variant	-	-	-	-	-	rs2867933	PHC100W=0;DISTANCE=249
rs2867933	chr15:78574787	T	WDR61	uc002bdn.3	Transcript	downstream_gene_variant	-	-	-	-	-	rs2867933	CANONICAL=YES;PHC100W=0;DISTANCE=791
rs2867933	chr15:78574787	T	WDR61	uc002bdo.3	Transcript	downstream_gene_variant	-	-	-	-	-	rs2867933	PHC100W=0;DISTANCE=791
rs8028409	chr15:91506422	T	RCCD1	uc002bqj.3	Transcript	downstream_gene_variant	-	-	-	-	-	rs8028409	PHC100W=0;DISTANCE=67
rs8028409	chr15:91506422	T	RCCD1	uc002bqk.3	Transcript	downstream_gene_variant	-	-	-	-	-	rs8028409	CANONICAL=YES;PHC100W=0;DISTANCE=67
rs8028409	chr15:91506422	T	RCCD1	uc010bob.4	Transcript	downstream_gene_variant	-	-	-	-	-	rs8028409	PHC100W=0;DISTANCE=67
rs8028409	chr15:91506422	T	AK054837	uc021suk.1	Transcript	downstream_gene_variant	-	-	-	-	-	rs8028409	PHC100W=0;DISTANCE=74
rs8028409	chr15:91506422	T	PRC1	uc002bqm.4	Transcript	downstream_gene_variant	-	-	-	-	-	rs8028409	CANONICAL=YES;PHC100W=0;DISTANCE=2846
rs8028409	chr15:91506422	T	PRC1	uc002bqn.4	Transcript	downstream_gene_variant	-	-	-	-	-	rs8028409	PHC100W=0;DISTANCE=2846
rs8028409	chr15:91506422	T	PRC1	uc010uqs.3	Transcript	downstream_gene_variant	-	-	-	-	-	rs8028409	PHC100W=0;DISTANCE=2846
rs1046321	chr17:33902284	C	SNORD7	uc002hjo.1	Transcript	downstream_gene_variant	-	-	-	-	-	rs1046321	CANONICAL=YES;PHC100W=0;DISTANCE=1512
rs2306589	chr17:34848874	C	MYO19	uc010cuu.3	Transcript	downstream_gene_variant	-	-	-	-	-	rs2306589	PHC100W=0;DISTANCE=2725
rs2306589	chr17:34848874	C	MYO19	uc010wcy.2	Transcript	downstream_gene_variant	-	-	-	-	-	rs2306589	CANONICAL=YES;PHC100W=0;DISTANCE=2725
rs2306589	chr17:34848874	C	MYO19	uc002hmw.3	Transcript	downstream_gene_variant	-	-	-	-	-	rs2306589	PHC100W=0;DISTANCE=2725
rs67806247	chr19:1014538-1014547	-	GRIN3B	uc002lqo.1	Transcript	downstream_gene_variant	-	-	-	-	-	rs67806247	CANONICAL=YES;PHC100W=0.0858268;DISTANCE=4815
rs11672387	chr19:12981253	G	DNASE2	uc002mvn.1	Transcript	downstream_gene_variant	-	-	-	-	-	rs11672387	CANONICAL=YES;PHC100W=0.00787402;DISTANCE=4772
rs11672387	chr19:12981253	G	DNASE2	uc010xmr.1	Transcript	downstream_gene_variant	-	-	-	-	-	rs11672387	PHC100W=0.00787402;DISTANCE=4772
rs373214016	chr19:35775509-35775510	T	USF2	uc002nyq.1	Transcript	downstream_gene_variant	-	-	-	-	-	rs373214016	CANONICAL=YES;DISTANCE=4792
rs373214016	chr19:35775509-35775510	T	USF2	uc002nyr.1	Transcript	downstream_gene_variant	-	-	-	-	-	rs373214016	DISTANCE=4792
rs373214016	chr19:35775509-35775510	T	USF2	uc002nyt.1	Transcript	downstream_gene_variant	-	-	-	-	-	rs373214016	DISTANCE=4792
rs373214016	chr19:35775509-35775510	T	USF2	uc002nyv.1	Transcript	downstream_gene_variant	-	-	-	-	-	rs373214016	DISTANCE=4792
rs570714594	chr19:35776481	T	HAMP	uc002nyw.3	Transcript	downstream_gene_variant	-	-	-	-	-	rs570714594	CANONICAL=YES;PHC100W=0.00787402;DISTANCE=436
rs445925	chr19:45415640	A	APOE	uc002pab.3	Transcript	downstream_gene_variant	-	-	-	-	-	rs445925	CANONICAL=YES;PHC100W=0.00691339;DISTANCE=2990
rs4420638	chr19:45422946	G	APOC1	uc002pac.1	Transcript	downstream_gene_variant	-	-	-	-	-	rs4420638	PHC100W=0;DISTANCE=340
rs4420638	chr19:45422946	G	APOC1	uc002pad.1	Transcript	downstream_gene_variant	-	-	-	-	-	rs4420638	PHC100W=0;DISTANCE=340
rs4420638	chr19:45422946	G	APOC1	uc002pae.1	Transcript	downstream_gene_variant	-	-	-	-	-	rs4420638	CANONICAL=YES;PHC100W=0;DISTANCE=340
rs4420638	chr19:45422946	G	APOC1	uc002paf.1	Transcript	downstream_gene_variant	-	-	-	-	-	rs4420638	PHC100W=0;DISTANCE=340
rs140625215	chr2:64860030-64860035	-	SERTAD2	uc021viq.1	Transcript	downstream_gene_variant	-	-	-	-	-	rs140625215	PHCEL100W=lod_2179;PHC100W=1;DISTANCE=3031
rs741951	chr21:46269526	A	PTTG1IP	uc011afk.2	Transcript	downstream_gene_variant	-	-	-	-	-	rs741951	PHC100W=0;DISTANCE=1005
rs878825	chr22:21982249	C	UBE2L3	uc031rxe.1	Transcript	downstream_gene_variant	-	-	-	-	-	rs878825	CANONICAL=YES;PHC100W=0;DISTANCE=3926
rs878825	chr22:21982249	C	UBE2L3	uc002zuz.2	Transcript	downstream_gene_variant	-	-	-	-	-	rs878825	PHC100W=0;DISTANCE=3926
rs878825	chr22:21982249	C	UBE2L3	uc002zva.2	Transcript	downstream_gene_variant	-	-	-	-	-	rs878825	PHC100W=0;DISTANCE=3926
rs878825	chr22:21982249	C	UBE2L3	uc011aig.3	Transcript	downstream_gene_variant	-	-	-	-	-	rs878825	PHC100W=0;DISTANCE=3926
rs878825	chr22:21982249	C	UBE2L3	uc031rxf.1	Transcript	downstream_gene_variant	-	-	-	-	-	rs878825	PHC100W=0;DISTANCE=3926
rs878825	chr22:21982249	C	YDJC	uc002zvb.2	Transcript	downstream_gene_variant	-	-	-	-	-	rs878825	CANONICAL=YES;PHC100W=0;DISTANCE=129
rs878825	chr22:21982249	C	YDJC	uc002zvc.2	Transcript	downstream_gene_variant	-	-	-	-	-	rs878825	PHC100W=0;DISTANCE=129
rs878825	chr22:21982249	C	YDJC	uc002zvd.2	Transcript	downstream_gene_variant	-	-	-	-	-	rs878825	PHC100W=0;DISTANCE=129
rs855791	chr22:37462936	T	KCTD17	uc011amv.2	Transcript	downstream_gene_variant	-	-	-	-	-	rs855791	CANONICAL=YES;PHCEL100W=lod_167;PHC100W=1;GERPRS=4.72;GERPNR=4.72;COSMIC=COSM149289;DISTANCE=3506
rs855791	chr22:37462936	T	KCTD17	uc010gxb.3	Transcript	downstream_gene_variant	-	-	-	-	-	rs855791	PHCEL100W=lod_167;PHC100W=1;GERPRS=4.72;GERPNR=4.72;COSMIC=COSM149289;DISTANCE=3506
rs117893233	chr5:1041433	T	NKD2	uc010itf.2	Transcript	downstream_gene_variant	-	-	-	-	-	rs117893233	PHCEL100W=lod_249;PHC100W=0.992126;DISTANCE=2506
rs117893233	chr5:1041433	T	NKD2	uc003jbt.2	Transcript	downstream_gene_variant	-	-	-	-	-	rs117893233	CANONICAL=YES;PHCEL100W=lod_249;PHC100W=0.992126;DISTANCE=2506
rs111910553	chr5:1058387	A	MIR4635	uc021xvy.1	Transcript	downstream_gene_variant	-	-	-	-	-	rs111910553	CANONICAL=YES;PHC100W=0;DISTANCE=4624
rs79220007	chr6:26098474	C	HFE	uc003nfy.1	Transcript	downstream_gene_variant	-	-	-	-	-	rs79220007	PHC100W=0;DISTANCE=3005
rs79220007	chr6:26098474	C	HFE	uc010jqe.1	Transcript	downstream_gene_variant	-	-	-	-	-	rs79220007	PHC100W=0;DISTANCE=3005
rs79220007	chr6:26098474	C	HFE	uc003nfz.1	Transcript	downstream_gene_variant	-	-	-	-	-	rs79220007	PHC100W=0;DISTANCE=3005
rs79220007	chr6:26098474	C	HFE	uc003nfx.1	Transcript	downstream_gene_variant	-	-	-	-	-	rs79220007	CANONICAL=YES;PHC100W=0;DISTANCE=3005
rs79220007	chr6:26098474	C	HFE	uc003ngd.1	Transcript	downstream_gene_variant	-	-	-	-	-	rs79220007	PHC100W=0;DISTANCE=3005
rs79220007	chr6:26098474	C	HFE	uc003nga.1	Transcript	downstream_gene_variant	-	-	-	-	-	rs79220007	PHC100W=0;DISTANCE=3005
rs79220007	chr6:26098474	C	HFE	uc003ngb.1	Transcript	downstream_gene_variant	-	-	-	-	-	rs79220007	PHC100W=0;DISTANCE=3005
rs79220007	chr6:26098474	C	HFE	uc003ngc.1	Transcript	downstream_gene_variant	-	-	-	-	-	rs79220007	PHC100W=0;DISTANCE=3005
rs79220007	chr6:26098474	C	HFE	uc003nge.1	Transcript	downstream_gene_variant	-	-	-	-	-	rs79220007	PHC100W=0;DISTANCE=3005
rs79220007	chr6:26098474	C	HFE	uc003ngf.1	Transcript	downstream_gene_variant	-	-	-	-	-	rs79220007	PHC100W=0;DISTANCE=3005
rs79220007	chr6:26098474	C	HFE	uc010jqf.1	Transcript	downstream_gene_variant	-	-	-	-	-	rs79220007	CANONICAL=YES;PHC100W=0;DISTANCE=1418
rs4316067	chr7:33081514	C	AVL9	uc011kai.2	Transcript	downstream_gene_variant	-	-	-	-	-	rs4316067	PHC100W=0;DISTANCE=2478
rs112908525	chr7:80305278-80305279	GAGGGTTGA	CD36	uc003uhc.3	Transcript	downstream_gene_variant	-	-	-	-	-	rs112908525	DISTANCE=1545
rs112908525	chr7:80305278-80305279	GAGGGTTGA	CD36	uc011kgv.2	Transcript	downstream_gene_variant	-	-	-	-	-	rs112908525	DISTANCE=1545
rs112908525	chr7:80305278-80305279	GAGGGTTGA	CD36	uc003uhd.4	Transcript	downstream_gene_variant	-	-	-	-	-	rs112908525	DISTANCE=1545
rs112908525	chr7:80305278-80305279	GAGGGTTGA	CD36	uc003uhe.4	Transcript	downstream_gene_variant	-	-	-	-	-	rs112908525	DISTANCE=1545
rs112908525	chr7:80305278-80305279	GAGGGTTGA	CD36	uc003uhg.4	Transcript	downstream_gene_variant	-	-	-	-	-	rs112908525	CANONICAL=YES;DISTANCE=1545
rs112908525	chr7:80305278-80305279	GAGGGTTGA	CD36	uc003uhh.4	Transcript	downstream_gene_variant	-	-	-	-	-	rs112908525	DISTANCE=1545
rs112908525	chr7:80305278-80305279	GAGGGTTGA	CD36	uc022agu.1	Transcript	downstream_gene_variant	-	-	-	-	-	rs112908525	DISTANCE=1545
rs112908525	chr7:80305278-80305279	GAGGGTTGA	CD36	uc022agv.1	Transcript	downstream_gene_variant	-	-	-	-	-	rs112908525	DISTANCE=1545
rs9801017	chr7:100236202	A	TFR2	uc003uvw.1	Transcript	downstream_gene_variant	-	-	-	-	-	rs9801017	PHC100W=0.0456378;DISTANCE=1224
rs9801017	chr7:100236202	A	ACTL6B	uc003uvy.3	Transcript	downstream_gene_variant	-	-	-	-	-	rs9801017	CANONICAL=YES;PHC100W=0.0456378;DISTANCE=4524
rs9801017	chr7:100236202	A	ACTL6B	uc003uvz.3	Transcript	downstream_gene_variant	-	-	-	-	-	rs9801017	PHC100W=0.0456378;DISTANCE=4524
rs531909210	chr7:100239422	A	ACTL6B	uc003uvy.3	Transcript	downstream_gene_variant	-	-	-	-	-	rs531909210	CANONICAL=YES;PHCEL100W=lod_79;PHC100W=1;DISTANCE=1304
rs531909210	chr7:100239422	A	ACTL6B	uc003uvz.3	Transcript	downstream_gene_variant	-	-	-	-	-	rs531909210	PHCEL100W=lod_79;PHC100W=1;DISTANCE=1304
rs3210186	chr8:144682311	C	PYCRL	uc003yyy.3	Transcript	downstream_gene_variant	-	-	-	-	-	rs3210186	CANONICAL=YES;PHCEL100W=lod_13;PHC100W=0.80315;DISTANCE=3772
rs3210186	chr8:144682311	C	PYCRL	uc011lkm.2	Transcript	downstream_gene_variant	-	-	-	-	-	rs3210186	PHCEL100W=lod_13;PHC100W=0.80315;DISTANCE=3772
rs3210186	chr8:144682311	C	PYCRL	uc011lkn.2	Transcript	downstream_gene_variant	-	-	-	-	-	rs3210186	PHCEL100W=lod_13;PHC100W=0.80315;DISTANCE=3772
rs10739069	chr9:4863305	A	RCL1	uc003zis.2	Transcript	downstream_gene_variant	-	-	-	-	-	rs10739069	CANONICAL=YES;PHC100W=0;DISTANCE=2241
rs10739069	chr9:4863305	A	RCL1	uc010mhl.1	Transcript	downstream_gene_variant	-	-	-	-	-	rs10739069	PHC100W=0;DISTANCE=2241
rs34595852	chr9:88878372-88878373	CT	ISCA1	uc004aop.3	Transcript	downstream_gene_variant	-	-	-	-	-	rs34595852	CANONICAL=YES;DISTANCE=1090
rs10988207	chr9:131867130	A	CRAT	uc004bxj.2	Transcript	downstream_gene_variant	-	-	-	-	-	rs10988207	DISTANCE=2963
rs3124592	chr9:139393162	A	NOTCH1	uc004cia.1	Transcript	downstream_gene_variant	-	-	-	-	-	rs3124592	PHC100W=0;DISTANCE=3727
rs11799474	chr1:22704191	G	-	-	-	intergenic_variant	-	-	-	-	-	rs11799474	PHC100W=0.00731496
rs10923398	chr1:118251175	C	-	-	-	intergenic_variant	-	-	-	-	-	rs10923398	-
rs4332427	chr10:24858390	G	-	-	-	intergenic_variant	-	-	-	-	-	rs4332427	PHC100W=0.322205
rs374499153	chr11:258023	C	-	-	-	intergenic_variant	-	-	-	-	-	rs374499153	PHC100W=0
rs717662	chr11:100493995	T	-	-	-	intergenic_variant	-	-	-	-	-	rs717662	PHC100W=0
rs112329286	chr14:64239877-64239878	TTTA	-	-	-	intergenic_variant	-	-	-	-	-	rs112329286	-
rs55796722	chr14:70328410	T	-	-	-	intergenic_variant	-	-	-	-	-	rs55796722,rs66510777	PHC100W=0
rs6493544	chr15:31537559	G	-	-	-	intergenic_variant	-	-	-	-	-	rs6493544	PHC100W=0
rs147333341	chr16:68742545	-	-	-	-	intergenic_variant	-	-	-	-	-	rs147333341	PHC100W=0
rs78079206	chr17:31298323	A	-	-	-	intergenic_variant	-	-	-	-	-	rs78079206	PHC100W=0.0510945
rs11877350	chr18:43867311	A	-	-	-	intergenic_variant	-	-	-	-	-	rs11877350	PHC100W=0
rs6730558	chr2:8756183	T	-	-	-	intergenic_variant	-	-	-	-	-	rs6730558	PHC100W=0
rs4672497	chr2:62523565	G	-	-	-	intergenic_variant	-	-	-	-	-	rs4672497	PHC100W=0
rs11456863	chr3:12271918-12271919	T	-	-	-	intergenic_variant	-	-	-	-	-	rs11456863	-
rs73210009	chr3:195830276	A	-	-	-	intergenic_variant	-	-	-	-	-	rs73210009	PHCEL100W=lod_17;PHC100W=0.630504
rs112421097	chr4:69736660	G	-	-	-	intergenic_variant	-	-	-	-	-	rs112421097	PHC100W=0.231488
rs12505188	chr4:153662239	C	-	-	-	intergenic_variant	-	-	-	-	-	rs12505188	-
rs112421097	chr4_ctg9_hap1:448911	G	-	-	-	intergenic_variant	-	-	-	-	-	rs112421097	PHC100W=0.231488
rs35351985	chr6:3166968	A	-	-	-	intergenic_variant	-	-	-	-	-	rs35351985	PHC100W=0.018378
rs3130901	chr6:31419065	T	-	-	-	intergenic_variant	-	-	-	-	-	rs3130901	PHC100W=0.042126
rs7775698	chr6:135418635	T	-	-	-	intergenic_variant	-	-	-	-	-	rs7775698	PHC100W=0
rs2178658	chr7:87122022	T	-	-	-	intergenic_variant	-	-	-	-	-	rs2178658	PHC100W=0
rs739385	chr7:92682609	A	-	-	-	intergenic_variant	-	-	-	-	-	rs739385	PHC100W=0
rs115849089	chr8:19912370	A	-	-	-	intergenic_variant	-	-	-	-	-	rs115849089	PHC100W=0.00155906
rs2954021	chr8:126482077	G	-	-	-	intergenic_variant	-	-	-	-	-	rs2954021	-
rs9409793	chr9:97271155	G	-	-	-	intergenic_variant	-	-	-	-	-	rs9409793	PHC100W=0.0297008
rs1175550	chr1:3691528	G	SMIM1	uc031pkx.1	Transcript	intron_variant	-	-	-	-	-	rs1175550	PHC100W=0;INTRON=2/3
rs1175550	chr1:3691528	G	SMIM1	uc001akw.4	Transcript	intron_variant	-	-	-	-	-	rs1175550	CANONICAL=YES;PHC100W=0;INTRON=2/3
rs61777615	chr1:25732087	A	RHCE	uc001bkf.3	Transcript	intron_variant	-	-	-	-	-	rs61777615	CANONICAL=YES;PHC100W=0;INTRON=2/9
rs61777615	chr1:25732087	A	RHCE	uc001bkg.3	Transcript	intron_variant	-	-	-	-	-	rs61777615	PHC100W=0;INTRON=2/8
rs61777615	chr1:25732087	A	RHCE	uc001bkh.3	Transcript	intron_variant	-	-	-	-	-	rs61777615	PHC100W=0;INTRON=2/6
rs61777615	chr1:25732087	A	RHCE	uc001bki.3	Transcript	intron_variant	-	-	-	-	-	rs61777615	PHC100W=0;INTRON=2/6
rs61777615	chr1:25732087	A	RHCE	uc031pln.1	Transcript	intron_variant	-	-	-	-	-	rs61777615	PHC100W=0;INTRON=2/8
rs61777615	chr1:25732087	A	RHCE	uc031plo.1	Transcript	intron_variant	-	-	-	-	-	rs61777615	PHC100W=0;INTRON=2/7
rs61777615	chr1:25732087	A	RHCE	uc001bkj.3	Transcript	intron_variant	-	-	-	-	-	rs61777615	PHC100W=0;INTRON=4/11
rs755249	chr1:39995074	T	PPIEL	uc001cdk.3	Transcript	intron_variant	-	-	-	-	-	rs755249	CANONICAL=YES;PHC100W=0;INTRON=7/8
rs2047007	chr1:40427975	T	MFSD2A	uc010ojb.1	Transcript	intron_variant	-	-	-	-	-	rs2047007	PHC100W=0;INTRON=3/12
rs2047007	chr1:40427975	T	MFSD2A	uc001cev.3	Transcript	intron_variant	-	-	-	-	-	rs2047007	CANONICAL=YES;PHC100W=0;INTRON=3/13
rs2047007	chr1:40427975	T	MFSD2A	uc001ceu.3	Transcript	intron_variant	-	-	-	-	-	rs2047007	PHC100W=0;INTRON=3/13
rs2047007	chr1:40427975	T	MFSD2A	uc010ojc.2	Transcript	intron_variant	-	-	-	-	-	rs2047007	PHC100W=0;INTRON=1/11
rs2047007	chr1:40427975	T	MFSD2A	uc009vvy.3	Transcript	intron_variant	-	-	-	-	-	rs2047007	PHC100W=0;INTRON=3/11
rs710214	chr1:43439282	T	SLC2A1-AS1	uc001cil.3	Transcript	intron_variant	-	-	-	-	-	rs710214	CANONICAL=YES;PHC100W=0;INTRON=2/3
rs2022003	chr1:158586966	T	SPTA1	uc001fst.1	Transcript	intron_variant	-	-	-	-	-	rs2022003	CANONICAL=YES;PHC100W=0;INTRON=47/51
rs11265038	chr1:158595842	A	SPTA1	uc001fst.1	Transcript	intron_variant	-	-	-	-	-	rs11265038	CANONICAL=YES;PHC100W=0;INTRON=42/51
rs6691993	chr1:172426998	A	C1orf105	uc001gik.3	Transcript	intron_variant	-	-	-	-	-	rs6691993	CANONICAL=YES;PHC100W=0;INTRON=4/6
rs10900586	chr1:203654085	A	ATP2B4	uc001gzv.3	Transcript	intron_variant	-	-	-	-	-	rs10900586	PHC100W=0;INTRON=2/21
rs10900586	chr1:203654085	A	ATP2B4	uc001gzw.3	Transcript	intron_variant	-	-	-	-	-	rs10900586	CANONICAL=YES;PHC100W=0;INTRON=2/20
rs10900586	chr1:203654085	A	ATP2B4	uc009xaq.3	Transcript	intron_variant	-	-	-	-	-	rs10900586	PHC100W=0;INTRON=1/19
rs1546954	chr1:230303848	G	GALNT2	uc010pvy.1	Transcript	intron_variant	-	-	-	-	-	rs1546954	PHC100W=0;INTRON=1/15
rs1546954	chr1:230303848	G	GALNT2	uc010pvz.1	Transcript	intron_variant	-	-	-	-	-	rs1546954	PHC100W=0;INTRON=1/12
rs1546954	chr1:230303848	G	GALNT2	uc010pwa.1	Transcript	intron_variant	-	-	-	-	-	rs1546954	CANONICAL=YES;PHC100W=0;INTRON=1/15
rs10926973	chr1:243388370	T	CEP170	uc021plo.1	Transcript	intron_variant	-	-	-	-	-	rs10926973	CANONICAL=YES;PHC100W=0;INTRON=2/19
rs10926973	chr1:243388370	T	CEP170	uc021plp.1	Transcript	intron_variant	-	-	-	-	-	rs10926973	PHC100W=0;INTRON=2/18
rs10926973	chr1:243388370	T	CEP170	uc021plq.1	Transcript	intron_variant	-	-	-	-	-	rs10926973	PHC100W=0;INTRON=2/18
rs10926973	chr1:243388370	T	CEP170	uc021pls.1	Transcript	intron_variant	-	-	-	-	-	rs10926973	PHC100W=0;INTRON=2/3
rs4925749	chr1:248038212	A	TRIM58	uc001ido.3	Transcript	intron_variant	-	-	-	-	-	rs4925749	CANONICAL=YES;INTRON=5/5
rs4925749	chr1:248038212	A	TRIM58	uc001idp.1	Transcript	intron_variant	-	-	-	-	-	rs4925749	INTRON=1/2
rs3811444	chr1:248039451	T	TRIM58	uc001idp.1	Transcript	intron_variant	-	-	-	-	-	rs3811444	PHC100W=0;GERPRS=2.21;GERPNR=4.05;COSMIC=COSM146852;INTRON=2/2
rs11258564	chr10:13772905	G	FRMD4A	uc001ims.3	Transcript	intron_variant	-	-	-	-	-	rs11258564	CANONICAL=YES;PHC100W=0;INTRON=12/24
rs11258564	chr10:13772905	G	FRMD4A	uc009xjf.1	Transcript	intron_variant	-	-	-	-	-	rs11258564	PHC100W=0;INTRON=12/23
rs11258564	chr10:13772905	G	FRMD4A	uc001imt.1	Transcript	intron_variant	-	-	-	-	-	rs11258564	PHC100W=0;INTRON=11/16
rs11258564	chr10:13772905	G	FRMD4A	uc001imu.1	Transcript	intron_variant	-	-	-	-	-	rs11258564	PHC100W=0;INTRON=11/13
rs34156328	chr10:46003259-46003260	A	42802	uc001jci.1	Transcript	intron_variant	-	-	-	-	-	rs34156328	INTRON=2/6
rs34156328	chr10:46003259-46003260	A	42802	uc001jch.2	Transcript	intron_variant	-	-	-	-	-	rs34156328	CANONICAL=YES;INTRON=2/7
rs34156328	chr10:46003259-46003260	A	42802	uc001jcj.1	Transcript	intron_variant	-	-	-	-	-	rs34156328	INTRON=3/7
rs34156328	chr10:46003259-46003260	A	42802	uc001jck.1	Transcript	intron_variant	-	-	-	-	-	rs34156328	INTRON=2/6
rs67183237	chr10:96245896	T	TBC1D12	uc001kjr.2	Transcript	intron_variant	-	-	-	-	-	rs67183237	CANONICAL=YES;PHC100W=0.474598;INTRON=3/12
rs4980169	chr10:124692586	G	C10orf88	uc001lgw.2	Transcript	intron_variant	-	-	-	-	-	rs4980169	CANONICAL=YES;INTRON=5/5
rs4980169	chr10:124692586	G	C10orf88	uc001lgx.2	Transcript	intron_variant	-	-	-	-	-	rs4980169	INTRON=5/5
rs12292724	chr11:4176671	A	RRM1	uc009yej.3	Transcript	intron_variant	-	-	-	-	-	rs12292724	PHC100W=0;INTRON=13/14
rs17462448	chr11:16359567	A	SOX6	uc001mme.3	Transcript	intron_variant	-	-	-	-	-	rs17462448	CANONICAL=YES;PHCEL100W=lod_36;PHC100W=1;INTRON=2/15
rs17462448	chr11:16359567	A	SOX6	uc001mmd.3	Transcript	intron_variant	-	-	-	-	-	rs17462448	PHCEL100W=lod_36;PHC100W=1;INTRON=2/14
rs17462448	chr11:16359567	A	SOX6	uc001mmf.3	Transcript	intron_variant	-	-	-	-	-	rs17462448	PHCEL100W=lod_36;PHC100W=1;INTRON=2/14
rs17462448	chr11:16359567	A	SOX6	uc001mmg.3	Transcript	intron_variant	-	-	-	-	-	rs17462448	PHCEL100W=lod_36;PHC100W=1;INTRON=2/15
rs17462448	chr11:16359567	A	SOX6	uc001mmh.1	Transcript	intron_variant	-	-	-	-	-	rs17462448	PHCEL100W=lod_36;PHC100W=1;INTRON=6/9
rs17462448	chr11:16359567	A	SOX6	uc009ygs.2	Transcript	intron_variant	-	-	-	-	-	rs17462448	PHCEL100W=lod_36;PHC100W=1;INTRON=2/4
rs17462448	chr11:16359567	A	SOX6	uc001mmi.3	Transcript	intron_variant	-	-	-	-	-	rs17462448	PHCEL100W=lod_36;PHC100W=1;INTRON=3/4
rs17462448	chr11:16359567	A	SOX6	uc001mmj.3	Transcript	intron_variant	-	-	-	-	-	rs17462448	PHCEL100W=lod_36;PHC100W=1;INTRON=5/5
rs113104107	chr11:44594171-44594172	-	CD82	uc001myc.3	Transcript	intron_variant	-	-	-	-	-	rs113104107	CANONICAL=YES;PHC100W=0;INTRON=1/9
rs113104107	chr11:44594171-44594172	-	CD82	uc001myd.3	Transcript	intron_variant	-	-	-	-	-	rs113104107	PHC100W=0;INTRON=1/8
rs174559	chr11:61581656	A	FADS1	uc010rlm.2	Transcript	intron_variant	-	-	-	-	-	rs174559	CANONICAL=YES;PHC100W=0;INTRON=1/11
rs174559	chr11:61581656	A	FADS1	uc010rln.1	Transcript	intron_variant	-	-	-	-	-	rs174559	PHC100W=0;INTRON=1/7
rs11606601	chr11:65354439	G	EHBP1L1	uc001oeo.4	Transcript	intron_variant	-	-	-	-	-	rs11606601	CANONICAL=YES;PHC100W=0;INTRON=12/18
rs66505542	chr11:116623214	-	BUD13	uc001ppn.3	Transcript	intron_variant	-	-	-	-	-	rs66505542	CANONICAL=YES;INTRON=9/9
rs66505542	chr11:116623214	-	BUD13	uc001ppo.3	Transcript	intron_variant	-	-	-	-	-	rs66505542	INTRON=9/9
rs7115329	chr11:122949545	G	CLMP	uc001pyt.3	Transcript	intron_variant	-	-	-	-	-	rs7115329	CANONICAL=YES;PHC100W=0.0810236;INTRON=5/6
rs35173156	chr12:50968330	C	DIP2B	uc001rwu.3	Transcript	intron_variant	-	-	-	-	-	rs35173156	PHC100W=0;INTRON=1/7
rs35173156	chr12:50968330	C	DIP2B	uc001rwv.3	Transcript	intron_variant	-	-	-	-	-	rs35173156	CANONICAL=YES;PHC100W=0;INTRON=1/37
rs3742015	chr12:110017125	C	MVK	uc001toy.4	Transcript	intron_variant	-	-	-	-	-	rs3742015	CANONICAL=YES;PHC100W=0.00251181;INTRON=3/10
rs3742015	chr12:110017125	C	MVK	uc009zvk.3	Transcript	intron_variant	-	-	-	-	-	rs3742015	PHC100W=0.00251181;INTRON=3/10
rs3742015	chr12:110017125	C	MVK	uc010sxr.2	Transcript	intron_variant	-	-	-	-	-	rs3742015	PHC100W=0.00251181;INTRON=3/9
rs3742015	chr12:110017125	C	MVK	uc001toz.4	Transcript	intron_variant	-	-	-	-	-	rs3742015	PHC100W=0.00251181;INTRON=3/8
rs3742015	chr12:110017125	C	MVK	uc021rdo.1	Transcript	intron_variant	-	-	-	-	-	rs3742015	PHC100W=0.00251181;INTRON=2/8
rs3742015	chr12:110017125	C	MVK	uc001tpc.4	Transcript	intron_variant	-	-	-	-	-	rs3742015	PHC100W=0.00251181;INTRON=3/9
rs55730005	chr12:121157536	A	UNC119B	uc001tyz.4	Transcript	intron_variant	-	-	-	-	-	rs55730005	CANONICAL=YES;PHC100W=0.496063;INTRON=4/4
rs12318272	chr12:132533737	G	EP400	uc001ujn.3	Transcript	intron_variant	-	-	-	-	-	rs12318272	CANONICAL=YES;PHC100W=0;INTRON=39/52
rs12318272	chr12:132533737	G	EP400	uc001ujm.3	Transcript	intron_variant	-	-	-	-	-	rs12318272	PHC100W=0;INTRON=37/50
rs76533333	chr13:113352916	G	ATP11A	uc001vsi.4	Transcript	intron_variant	-	-	-	-	-	rs76533333	PHC100W=0;INTRON=1/29
rs76533333	chr13:113352916	G	ATP11A	uc001vsj.4	Transcript	intron_variant	-	-	-	-	-	rs76533333	CANONICAL=YES;PHC100W=0;INTRON=1/28
rs6602909	chr13:114551993	C	GAS6	uc001vud.3	Transcript	intron_variant	-	-	-	-	-	rs6602909	CANONICAL=YES;PHC100W=0;INTRON=2/14
rs35995659	chr14:58753773-58753774	TT	C14orf37	uc010tro.2	Transcript	intron_variant	-	-	-	-	-	rs35995659	INTRON=2/8
rs35995659	chr14:58753773-58753774	TT	FLJ31306	uc001xdl.3	Transcript	intron_variant	-	-	-	-	-	rs35995659	INTRON=2/4
rs35995659	chr14:58753773-58753774	TT	FLJ31306	uc021rtu.1	Transcript	intron_variant	-	-	-	-	-	rs35995659	INTRON=2/3
rs35995659	chr14:58753773-58753774	TT	FLJ31306	uc001xdn.2	Transcript	intron_variant	-	-	-	-	-	rs35995659	INTRON=3/3
rs35995659	chr14:58753773-58753774	TT	FLJ31306	uc010apd.2	Transcript	intron_variant	-	-	-	-	-	rs35995659	INTRON=4/4
rs35995659	chr14:58753773-58753774	TT	FLJ31306	uc010ape.2	Transcript	intron_variant	-	-	-	-	-	rs35995659	INTRON=3/3
rs11851199	chr14:65256188	G	SPTB	uc001xhr.3	Transcript	intron_variant	-	-	-	-	-	rs11851199	CANONICAL=YES;PHC100W=0;INTRON=14/34
rs11851199	chr14:65256188	G	SPTB	uc001xhs.3	Transcript	intron_variant	-	-	-	-	-	rs11851199	PHC100W=0;INTRON=15/35
rs11851199	chr14:65256188	G	SPTB	uc001xht.3	Transcript	intron_variant	-	-	-	-	-	rs11851199	PHC100W=0;INTRON=14/30
rs11851199	chr14:65256188	G	SPTB	uc001xhu.3	Transcript	intron_variant	-	-	-	-	-	rs11851199	PHC100W=0;INTRON=15/31
rs17767662	chr14:65280824	T	SPTB	uc001xhr.3	Transcript	intron_variant	-	-	-	-	-	rs17767662	CANONICAL=YES;PHC100W=0;INTRON=1/34
rs17767662	chr14:65280824	T	SPTB	uc001xhs.3	Transcript	intron_variant	-	-	-	-	-	rs17767662	PHC100W=0;INTRON=2/35
rs17767662	chr14:65280824	T	SPTB	uc001xht.3	Transcript	intron_variant	-	-	-	-	-	rs17767662	PHC100W=0;INTRON=1/30
rs17767662	chr14:65280824	T	SPTB	uc001xhu.3	Transcript	intron_variant	-	-	-	-	-	rs17767662	PHC100W=0;INTRON=2/31
rs7148979	chr14:74547318	A	CCDC176	uc001xpm.1	Transcript	intron_variant	-	-	-	-	-	rs7148979	PHC100W=0;INTRON=10/12
rs7148979	chr14:74547318	A	ALDH6A1	uc001xpo.3	Transcript	intron_variant	-	-	-	-	-	rs7148979	CANONICAL=YES;PHC100W=0;INTRON=1/11
rs7148979	chr14:74547318	A	ALDH6A1	uc010tuq.2	Transcript	intron_variant	-	-	-	-	-	rs7148979	PHC100W=0;INTRON=1/11
rs7148979	chr14:74547318	A	ALDH6A1	uc010asa.3	Transcript	intron_variant	-	-	-	-	-	rs7148979	PHC100W=0;INTRON=1/11
rs12883091	chr14:102669022	A	WDR20	uc001ylf.3	Transcript	intron_variant	-	-	-	-	-	rs12883091	PHC100W=0;INTRON=2/2
rs12883091	chr14:102669022	A	WDR20	uc010txu.2	Transcript	intron_variant	-	-	-	-	-	rs12883091	CANONICAL=YES;PHC100W=0;INTRON=3/3
rs12883091	chr14:102669022	A	WDR20	uc001ykz.3	Transcript	intron_variant	-	-	-	-	-	rs12883091	PHC100W=0;INTRON=2/2
rs12883091	chr14:102669022	A	WDR20	uc001yla.3	Transcript	intron_variant	-	-	-	-	-	rs12883091	PHC100W=0;INTRON=2/2
rs12883091	chr14:102669022	A	WDR20	uc001ylb.3	Transcript	intron_variant	-	-	-	-	-	rs12883091	PHC100W=0;INTRON=1/1
rs12883091	chr14:102669022	A	WDR20	uc001ylc.3	Transcript	intron_variant	-	-	-	-	-	rs12883091	PHC100W=0;INTRON=3/3
rs12883091	chr14:102669022	A	WDR20	uc001yld.3	Transcript	intron_variant	-	-	-	-	-	rs12883091	PHC100W=0;INTRON=2/3
rs12883091	chr14:102669022	A	WDR20	uc001yle.3	Transcript	intron_variant	-	-	-	-	-	rs12883091	PHC100W=0;INTRON=1/2
rs12164905	chr15:40300691	T	EIF2AK4	uc001zkm.1	Transcript	intron_variant	-	-	-	-	-	rs12164905	CANONICAL=YES;PHC100W=0;INTRON=25/38
rs12164905	chr15:40300691	T	EIF2AK4	uc010bbj.1	Transcript	intron_variant	-	-	-	-	-	rs12164905	PHC100W=0;INTRON=19/32
rs12164905	chr15:40300691	T	EIF2AK4	uc001zkn.1	Transcript	intron_variant	-	-	-	-	-	rs12164905	PHC100W=0;INTRON=8/21
rs12164905	chr15:40300691	T	EIF2AK4	uc001zko.1	Transcript	intron_variant	-	-	-	-	-	rs12164905	PHC100W=0;INTRON=4/16
rs12164905	chr15:40300691	T	EIF2AK4	uc010bbk.1	Transcript	intron_variant	-	-	-	-	-	rs12164905	PHC100W=0;INTRON=2/13
rs71297631	chr15:56662172-56662173	TGT	TEX9	uc002adp.3	Transcript	intron_variant	-	-	-	-	-	rs71297631	CANONICAL=YES;INTRON=2/12
rs71297631	chr15:56662172-56662173	TGT	TEX9	uc010ugl.2	Transcript	intron_variant	-	-	-	-	-	rs71297631	INTRON=2/12
rs71297631	chr15:56662172-56662173	TGT	TEX9	uc002adq.1	Transcript	intron_variant	-	-	-	-	-	rs71297631	INTRON=1/7
rs3169166	chr15:78563103	C	DNAJA4	uc002bdi.3	Transcript	intron_variant	-	-	-	-	-	rs3169166	CANONICAL=YES;PHC100W=0;INTRON=3/7
rs3169166	chr15:78563103	C	DNAJA4	uc002bdj.2	Transcript	intron_variant	-	-	-	-	-	rs3169166	PHC100W=0;INTRON=2/6
rs3169166	chr15:78563103	C	DNAJA4	uc002bdk.3	Transcript	intron_variant	-	-	-	-	-	rs3169166	PHC100W=0;INTRON=2/6
rs3169166	chr15:78563103	C	DNAJA4	uc002bdl.3	Transcript	intron_variant	-	-	-	-	-	rs3169166	PHC100W=0;INTRON=1/2
rs767932573	chr16:357299	A	LUC7L	uc021szo.1	Transcript	intron_variant	-	-	-	-	-	rs767932573	PHC100W=0;INTRON=1/9
rs767932573	chr16:357299	A	AXIN1	uc002cgp.2	Transcript	intron_variant	-	-	-	-	-	rs767932573	CANONICAL=YES;PHC100W=0;INTRON=4/10
rs767932573	chr16:357299	A	AXIN1	uc002cgq.2	Transcript	intron_variant	-	-	-	-	-	rs767932573	PHC100W=0;INTRON=4/9
rs71138029	chr16:50108892-50108893	A	HEATR3	uc021thv.1	Transcript	intron_variant	-	-	-	-	-	rs71138029	INTRON=4/6
rs71138029	chr16:50108892-50108893	A	HEATR3	uc002efw.3	Transcript	intron_variant	-	-	-	-	-	rs71138029	CANONICAL=YES;INTRON=5/14
rs71138029	chr16:50108892-50108893	A	HEATR3	uc002efx.3	Transcript	intron_variant	-	-	-	-	-	rs71138029	INTRON=4/13
rs28429148	chr16:53798319	A	FTO	uc002ehr.3	Transcript	intron_variant	-	-	-	-	-	rs28429148	CANONICAL=YES;PHC100W=0;INTRON=1/8
rs28429148	chr16:53798319	A	FTO	uc010vha.2	Transcript	intron_variant	-	-	-	-	-	rs28429148	PHC100W=0;INTRON=1/7
rs2306589	chr17:34848874	C	ZNHIT3	uc002hms.1	Transcript	intron_variant	-	-	-	-	-	rs2306589	CANONICAL=YES;PHC100W=0;INTRON=3/4
rs2306589	chr17:34848874	C	ZNHIT3	uc002hmt.1	Transcript	intron_variant	-	-	-	-	-	rs2306589	PHC100W=0;INTRON=2/3
rs2306589	chr17:34848874	C	ZNHIT3	uc010cut.1	Transcript	intron_variant	-	-	-	-	-	rs2306589	PHC100W=0;INTRON=2/3
rs13306780	chr17:42329004	T	SLC4A1	uc021tyc.1	Transcript	intron_variant	-	-	-	-	-	rs13306780	PHC100W=0;INTRON=11/13
rs13306780	chr17:42329004	T	SLC4A1	uc002igf.4	Transcript	intron_variant	-	-	-	-	-	rs13306780	CANONICAL=YES;PHC100W=0;INTRON=17/19
rs11654745	chr17:44131096	A	KANSL1	uc002ikc.3	Transcript	intron_variant	-	-	-	-	-	rs11654745	PHC100W=0;INTRON=6/14
rs11654745	chr17:44131096	A	KANSL1	uc002ikd.3	Transcript	intron_variant	-	-	-	-	-	rs11654745	CANONICAL=YES;PHC100W=0;INTRON=6/14
rs11654745	chr17:44131096	A	KANSL1	uc010dav.3	Transcript	intron_variant	-	-	-	-	-	rs11654745	PHC100W=0;INTRON=7/15
rs201184664	chr17:57950619-57950620	TG	TUBD1	uc010ddh.2	Transcript	intron_variant	-	-	-	-	-	rs201184664	INTRON=6/8
rs201184664	chr17:57950619-57950620	TG	TUBD1	uc002ixw.2	Transcript	intron_variant	-	-	-	-	-	rs201184664	CANONICAL=YES;INTRON=6/8
rs201184664	chr17:57950619-57950620	TG	TUBD1	uc002ixx.2	Transcript	intron_variant	-	-	-	-	-	rs201184664	INTRON=5/7
rs201184664	chr17:57950619-57950620	TG	TUBD1	uc010wok.2	Transcript	intron_variant	-	-	-	-	-	rs201184664	INTRON=6/7
rs201184664	chr17:57950619-57950620	TG	TUBD1	uc010ddf.2	Transcript	intron_variant	-	-	-	-	-	rs201184664	INTRON=5/6
rs201184664	chr17:57950619-57950620	TG	TUBD1	uc010wol.2	Transcript	intron_variant	-	-	-	-	-	rs201184664	INTRON=3/5
rs201184664	chr17:57950619-57950620	TG	TUBD1	uc010ddg.2	Transcript	intron_variant	-	-	-	-	-	rs201184664	INTRON=7/9
rs201184664	chr17:57950619-57950620	TG	TUBD1	uc010ddi.2	Transcript	intron_variant	-	-	-	-	-	rs201184664	INTRON=2/4
rs2302783	chr17:66447073	C	WIPI1	uc010dey.3	Transcript	intron_variant	-	-	-	-	-	rs2302783	CANONICAL=YES;PHC100W=0;INTRON=2/12
rs2302783	chr17:66447073	C	WIPI1	uc010wqo.2	Transcript	intron_variant	-	-	-	-	-	rs2302783	PHC100W=0;INTRON=1/11
rs429216	chr17:76126204	G	TMC6	uc002jul.1	Transcript	intron_variant	-	-	-	-	-	rs429216	PHC100W=0;INTRON=1/19
rs9898189	chr17:80480516	G	FOXK2	uc002kfm.1	Transcript	intron_variant	-	-	-	-	-	rs9898189	PHC100W=0.0119528;INTRON=1/8
rs9898189	chr17:80480516	G	FOXK2	uc002kfn.3	Transcript	intron_variant	-	-	-	-	-	rs9898189	CANONICAL=YES;PHC100W=0.0119528;INTRON=1/8
rs9898189	chr17:80480516	G	FOXK2	uc010diu.3	Transcript	intron_variant	-	-	-	-	-	rs9898189	PHC100W=0.0119528;INTRON=1/4
rs11654745	chr17_ctg5_hap1:736897	T	ARL17A	uc010wwt.2	Transcript	intron_variant	-	-	-	-	-	rs11654745	PHC100W=0.0270236;INTRON=3/3
rs12963943	chr18:43805661	T	C18orf25	uc002lbw.3	Transcript	intron_variant	-	-	-	-	-	rs12963943	CANONICAL=YES;PHC100W=0;INTRON=2/4
rs12963943	chr18:43805661	T	C18orf25	uc002lbx.3	Transcript	intron_variant	-	-	-	-	-	rs12963943	PHC100W=0;INTRON=2/3
rs67806247	chr19:1014538-1014547	-	TMEM259	uc002lqr.1	Transcript	intron_variant	-	-	-	-	-	rs67806247	CANONICAL=YES;PHC100W=0.0858268;INTRON=1/10
rs67806247	chr19:1014538-1014547	-	TMEM259	uc002lqs.1	Transcript	intron_variant	-	-	-	-	-	rs67806247	PHC100W=0.0858268;INTRON=1/9
rs62130978	chr19:4429007	T	CHAF1A	uc002mal.3	Transcript	intron_variant	-	-	-	-	-	rs62130978	CANONICAL=YES;PHC100W=0;INTRON=8/14
rs7252007	chr19:10687757	C	AP1M2	uc002mpc.3	Transcript	intron_variant	-	-	-	-	-	rs7252007	CANONICAL=YES;PHC100W=0;INTRON=9/11
rs7252007	chr19:10687757	C	AP1M2	uc002mpd.3	Transcript	intron_variant	-	-	-	-	-	rs7252007	PHC100W=0;INTRON=9/11
rs12978807	chr19:11292811	C	KANK2	uc002mqm.3	Transcript	intron_variant	-	-	-	-	-	rs12978807	CANONICAL=YES;PHC100W=0.0115354;INTRON=2/10
rs12978807	chr19:11292811	C	KANK2	uc021upe.1	Transcript	intron_variant	-	-	-	-	-	rs12978807	PHC100W=0.0115354;INTRON=3/11
rs12978807	chr19:11292811	C	KANK2	uc002mqo.4	Transcript	intron_variant	-	-	-	-	-	rs12978807	PHC100W=0.0115354;INTRON=4/12
rs12978807	chr19:11292811	C	KANK2	uc002mqp.1	Transcript	intron_variant	-	-	-	-	-	rs12978807	PHC100W=0.0115354;INTRON=1/8
rs11672387	chr19:12981253	G	MAST1	uc002mvm.3	Transcript	intron_variant	-	-	-	-	-	rs11672387	CANONICAL=YES;PHC100W=0.00787402;INTRON=22/25
rs11881955	chr19:17254508	G	MYO9B	uc002nfi.3	Transcript	intron_variant	-	-	-	-	-	rs11881955	PHC100W=0;INTRON=2/39
rs11881955	chr19:17254508	G	MYO9B	uc010eak.3	Transcript	intron_variant	-	-	-	-	-	rs11881955	CANONICAL=YES;PHC100W=0;INTRON=2/39
rs11881955	chr19:17254508	G	MYO9B	uc002nfj.1	Transcript	intron_variant	-	-	-	-	-	rs11881955	PHC100W=0;INTRON=1/35
rs4808955	chr19:19552413	C	GATAD2A	uc010xqt.2	Transcript	intron_variant	-	-	-	-	-	rs4808955	CANONICAL=YES;PHC100W=0;INTRON=1/11
rs4808955	chr19:19552413	C	GATAD2A	uc010xqu.2	Transcript	intron_variant	-	-	-	-	-	rs4808955	PHC100W=0;INTRON=1/6
rs4808955	chr19:19552413	C	GATAD2A	uc010xqv.3	Transcript	intron_variant	-	-	-	-	-	rs4808955	PHC100W=0;INTRON=3/13
rs34540877	chr19:33090271	C	ANKRD27	uc002ntn.1	Transcript	intron_variant	-	-	-	-	-	rs34540877	CANONICAL=YES;PHC100W=0;INTRON=28/28
rs373214016	chr19:35775509-35775510	T	HAMP	uc002nyw.3	Transcript	intron_variant	-	-	-	-	-	rs373214016	CANONICAL=YES;INTRON=1/2
rs10410869	chr19:58141281	T	ZNF211	uc010yhb.1	Transcript	intron_variant	-	-	-	-	-	rs10410869	PHC100W=0.463898;INTRON=1/3
rs548688766	chr2:24196509-24196510	T	UBXN2A	uc002rem.3	Transcript	intron_variant	-	-	-	-	-	rs548688766	INTRON=4/7
rs548688766	chr2:24196509-24196510	T	UBXN2A	uc010exy.3	Transcript	intron_variant	-	-	-	-	-	rs548688766	INTRON=4/7
rs548688766	chr2:24196509-24196510	T	UBXN2A	uc002ren.3	Transcript	intron_variant	-	-	-	-	-	rs548688766	CANONICAL=YES;INTRON=3/6
rs548688766	chr2:24196509-24196510	T	UBXN2A	uc010ykj.2	Transcript	intron_variant	-	-	-	-	-	rs548688766	INTRON=3/5
rs10210385	chr2:58997712	C	FLJ30838	uc002rzy.3	Transcript	intron_variant	-	-	-	-	-	rs10210385	PHC100W=0.0393701;INTRON=2/13
rs7606173	chr2:60725451	C	BCL11A	uc002sab.3	Transcript	intron_variant	-	-	-	-	-	rs7606173	PHC100W=0.015748;INTRON=2/4
rs7606173	chr2:60725451	C	BCL11A	uc002sac.3	Transcript	intron_variant	-	-	-	-	-	rs7606173	PHC100W=0.015748;INTRON=2/4
rs7606173	chr2:60725451	C	BCL11A	uc010ypi.2	Transcript	intron_variant	-	-	-	-	-	rs7606173	PHC100W=0.015748;INTRON=3/6
rs7606173	chr2:60725451	C	BCL11A	uc010ypj.2	Transcript	intron_variant	-	-	-	-	-	rs7606173	PHC100W=0.015748;INTRON=2/3
rs7606173	chr2:60725451	C	BCL11A	uc002sad.1	Transcript	intron_variant	-	-	-	-	-	rs7606173	PHC100W=0.015748;INTRON=1/2
rs7606173	chr2:60725451	C	BCL11A	uc002sae.1	Transcript	intron_variant	-	-	-	-	-	rs7606173	CANONICAL=YES;PHC100W=0.015748;INTRON=2/3
rs7606173	chr2:60725451	C	BCL11A	uc002saf.1	Transcript	intron_variant	-	-	-	-	-	rs7606173	PHC100W=0.015748;INTRON=2/2
rs10710560	chr2:70153059	-	MXD1	uc010yqp.2	Transcript	intron_variant	-	-	-	-	-	rs10710560	PHC100W=0.409039;INTRON=3/5
rs10710560	chr2:70153059	-	MXD1	uc002sfy.3	Transcript	intron_variant	-	-	-	-	-	rs10710560	CANONICAL=YES;PHC100W=0.409039;INTRON=3/5
rs10710560	chr2:70153059	-	MXD1	uc010yqs.2	Transcript	intron_variant	-	-	-	-	-	rs10710560	PHC100W=0.409039;INTRON=2/4
rs10710560	chr2:70153059	-	MXD1	uc010yqq.2	Transcript	intron_variant	-	-	-	-	-	rs10710560	PHC100W=0.409039;INTRON=3/5
rs10710560	chr2:70153059	-	MXD1	uc010yqr.2	Transcript	intron_variant	-	-	-	-	-	rs10710560	PHC100W=0.409039;INTRON=2/4
rs183034862	chr2:169313518	T	CERS6	uc002uec.2	Transcript	intron_variant	-	-	-	-	-	rs183034862	CANONICAL=YES;INTRON=1/10
rs183034862	chr2:169313518	T	CERS6	uc002ueb.2	Transcript	intron_variant	-	-	-	-	-	rs183034862	INTRON=1/9
rs1877712	chr2:219168432	A	PNKD	uc002vhn.3	Transcript	intron_variant	-	-	-	-	-	rs1877712	CANONICAL=YES;PHC100W=0.384378;INTRON=2/9
rs910889	chr20:31104950	C	C20orf112	uc031rss.1	Transcript	intron_variant	-	-	-	-	-	rs375868800,rs910889	CANONICAL=YES;PHC100W=0.259843;INTRON=3/10
rs910889	chr20:31104950	C	C20orf112	uc002wxw.1	Transcript	intron_variant	-	-	-	-	-	rs375868800,rs910889	PHC100W=0.259843;INTRON=5/7
rs548223088	chr20:35663519-35663520	AA	RBL1	uc002xgi.3	Transcript	intron_variant	-	-	-	-	-	rs548223088	CANONICAL=YES;INTRON=15/21
rs548223088	chr20:35663519-35663520	AA	RBL1	uc002xgj.1	Transcript	intron_variant	-	-	-	-	-	rs548223088	INTRON=15/20
rs6014993	chr20:55991637	G	MIR5095	uc021wfc.1	Transcript	intron_variant	-	-	-	-	-	rs6014993	CANONICAL=YES;PHC100W=0;INTRON=1/1
rs2834259	chr21:35133091	T	DONSON	uc002ysn.1	Transcript	intron_variant	-	-	-	-	-	rs2834259	PHC100W=0;INTRON=3/4
rs2834259	chr21:35133091	T	ITSN1	uc002ysx.3	Transcript	intron_variant	-	-	-	-	-	rs2834259	PHC100W=0;INTRON=8/28
rs2834259	chr21:35133091	T	ITSN1	uc002yth.4	Transcript	intron_variant	-	-	-	-	-	rs2834259	PHC100W=0;INTRON=8/27
rs2834259	chr21:35133091	T	ITSN1	uc002ysz.3	Transcript	intron_variant	-	-	-	-	-	rs2834259	PHC100W=0;INTRON=8/26
rs2834259	chr21:35133091	T	ITSN1	uc010gmg.3	Transcript	intron_variant	-	-	-	-	-	rs2834259	PHC100W=0;INTRON=8/26
rs2834259	chr21:35133091	T	ITSN1	uc010gmh.3	Transcript	intron_variant	-	-	-	-	-	rs2834259	PHC100W=0;INTRON=8/25
rs2834259	chr21:35133091	T	ITSN1	uc002ysw.3	Transcript	intron_variant	-	-	-	-	-	rs2834259	PHC100W=0;INTRON=8/29
rs2834259	chr21:35133091	T	ITSN1	uc010gmi.3	Transcript	intron_variant	-	-	-	-	-	rs2834259	PHC100W=0;INTRON=8/29
rs2834259	chr21:35133091	T	ITSN1	uc010gmj.3	Transcript	intron_variant	-	-	-	-	-	rs2834259	PHC100W=0;INTRON=7/27
rs2834259	chr21:35133091	T	ITSN1	uc002ysy.3	Transcript	intron_variant	-	-	-	-	-	rs2834259	PHC100W=0;INTRON=8/28
rs2834259	chr21:35133091	T	ITSN1	uc002yta.1	Transcript	intron_variant	-	-	-	-	-	rs2834259	CANONICAL=YES;PHC100W=0;INTRON=8/39
rs2834259	chr21:35133091	T	ITSN1	uc002ytb.1	Transcript	intron_variant	-	-	-	-	-	rs2834259	PHC100W=0;INTRON=8/38
rs2834259	chr21:35133091	T	ITSN1	uc002ytc.1	Transcript	intron_variant	-	-	-	-	-	rs2834259	PHC100W=0;INTRON=7/20
rs2834259	chr21:35133091	T	ITSN1	uc010gmk.3	Transcript	intron_variant	-	-	-	-	-	rs2834259	PHC100W=0;INTRON=7/26
rs2834259	chr21:35133091	T	ITSN1	uc010gml.3	Transcript	intron_variant	-	-	-	-	-	rs2834259	PHC100W=0;INTRON=7/24
rs2834259	chr21:35133091	T	ITSN1	uc002ytd.3	Transcript	intron_variant	-	-	-	-	-	rs2834259	PHC100W=0;INTRON=7/28
rs2834259	chr21:35133091	T	ITSN1	uc002ytj.2	Transcript	intron_variant	-	-	-	-	-	rs2834259	PHC100W=0;INTRON=7/36
rs2834259	chr21:35133091	T	ITSN1	uc010gmm.1	Transcript	intron_variant	-	-	-	-	-	rs2834259	PHC100W=0;INTRON=7/36
rs2834259	chr21:35133091	T	ITSN1	uc002yte.3	Transcript	intron_variant	-	-	-	-	-	rs2834259	PHC100W=0;INTRON=5/24
rs2834259	chr21:35133091	T	ITSN1	uc021wip.1	Transcript	intron_variant	-	-	-	-	-	rs2834259	PHC100W=0;INTRON=3/21
rs9608698	chr22:29134559	C	CHEK2	uc003adt.1	Transcript	intron_variant	-	-	-	-	-	rs9608698	CANONICAL=YES;PHC100W=0.484157;INTRON=1/15
rs9608698	chr22:29134559	C	CHEK2	uc003adx.1	Transcript	intron_variant	-	-	-	-	-	rs9608698	PHC100W=0.484157;INTRON=1/15
rs9608698	chr22:29134559	C	CHEK2	uc003adu.1	Transcript	intron_variant	-	-	-	-	-	rs9608698	PHC100W=0.484157;INTRON=1/14
rs9608698	chr22:29134559	C	CHEK2	uc003adv.1	Transcript	intron_variant	-	-	-	-	-	rs9608698	PHC100W=0.484157;INTRON=1/13
rs5749111	chr22:30894943	A	SEC14L4	uc003aid.2	Transcript	intron_variant	-	-	-	-	-	rs5749111	CANONICAL=YES;PHC100W=0.00614173;INTRON=2/11
rs5749111	chr22:30894943	A	SEC14L4	uc011akz.1	Transcript	intron_variant	-	-	-	-	-	rs5749111	PHC100W=0.00614173;INTRON=2/11
rs5749111	chr22:30894943	A	SEC14L4	uc003aie.2	Transcript	intron_variant	-	-	-	-	-	rs5749111	PHC100W=0.00614173;INTRON=2/12
rs5749111	chr22:30894943	A	SEC14L4	uc003aif.2	Transcript	intron_variant	-	-	-	-	-	rs5749111	PHC100W=0.00614173;INTRON=2/11
rs28715	chr22:31730169	T	PATZ1	uc003akp.3	Transcript	intron_variant	-	-	-	-	-	rs28715	PHC100W=0;INTRON=3/4
rs28715	chr22:31730169	T	PATZ1	uc003akq.3	Transcript	intron_variant	-	-	-	-	-	rs28715	CANONICAL=YES;PHC100W=0;INTRON=3/4
rs28715	chr22:31730169	T	PATZ1	uc003akr.3	Transcript	intron_variant	-	-	-	-	-	rs28715	PHC100W=0;INTRON=3/3
rs577887768	chr3:132206403-132206404	TT	DNAJC13	uc003eor.3	Transcript	intron_variant	-	-	-	-	-	rs577887768	CANONICAL=YES;INTRON=29/55
rs2068229	chr3:141623304	G	ATP1B3	uc003eug.1	Transcript	intron_variant	-	-	-	-	-	rs2068229	CANONICAL=YES;PHC100W=0;INTRON=2/6
rs2068229	chr3:141623304	G	ATP1B3	uc011bne.1	Transcript	intron_variant	-	-	-	-	-	rs2068229	PHC100W=0;INTRON=3/8
rs7636909	chr3:142260562	G	ATR	uc003eux.4	Transcript	intron_variant	-	-	-	-	-	rs7636909	CANONICAL=YES;PHC100W=0;INTRON=17/46
rs360408	chr3:171338569	A	PLD1	uc003fhs.3	Transcript	intron_variant	-	-	-	-	-	rs360408	CANONICAL=YES;PHC100W=0;INTRON=23/26
rs360408	chr3:171338569	A	PLD1	uc003fht.3	Transcript	intron_variant	-	-	-	-	-	rs360408	PHC100W=0;INTRON=22/25
rs360408	chr3:171338569	A	PLD1	uc003fhu.4	Transcript	intron_variant	-	-	-	-	-	rs360408	PHC100W=0;INTRON=5/7
rs35461662	chr3:171774012	A	FNDC3B	uc003fhx.3	Transcript	intron_variant	-	-	-	-	-	rs35461662	PHC100W=0;INTRON=1/3
rs35461662	chr3:171774012	A	FNDC3B	uc003fhy.3	Transcript	intron_variant	-	-	-	-	-	rs35461662	CANONICAL=YES;PHC100W=0;INTRON=1/25
rs35461662	chr3:171774012	A	FNDC3B	uc003fhz.4	Transcript	intron_variant	-	-	-	-	-	rs35461662	PHC100W=0;INTRON=1/25
rs113635136	chr3:195802843-195802844	A	TFRC	uc003fvz.4	Transcript	intron_variant	-	-	-	-	-	rs113635136	INTRON=2/18
rs113635136	chr3:195802843-195802844	A	TFRC	uc003fwa.4	Transcript	intron_variant	-	-	-	-	-	rs113635136	CANONICAL=YES;INTRON=2/18
rs113635136	chr3:195802843-195802844	A	TFRC	uc010hzy.3	Transcript	intron_variant	-	-	-	-	-	rs113635136	INTRON=2/17
rs113635136	chr3:195802843-195802844	A	TFRC	uc011btr.2	Transcript	intron_variant	-	-	-	-	-	rs113635136	INTRON=2/16
rs142278384	chr4:39960226	-	PDS5A	uc003guv.4	Transcript	intron_variant	-	-	-	-	-	rs142278384	CANONICAL=YES;PHC100W=0.0300945;INTRON=2/32
rs142278384	chr4:39960226	-	PDS5A	uc003guw.4	Transcript	intron_variant	-	-	-	-	-	rs142278384	PHC100W=0.0300945;INTRON=2/15
rs368447685	chr5:1025649	C	NKD2	uc010itf.2	Transcript	intron_variant	-	-	-	-	-	rs368447685	PHC100W=0;INTRON=3/10
rs368447685	chr5:1025649	C	NKD2	uc003jbt.2	Transcript	intron_variant	-	-	-	-	-	rs368447685	CANONICAL=YES;PHC100W=0;INTRON=3/9
rs111910553	chr5:1058387	A	SLC12A7	uc003jbu.3	Transcript	intron_variant	-	-	-	-	-	rs111910553	CANONICAL=YES;PHC100W=0;INTRON=21/23
rs11133613	chr5:1075051	G	SLC12A7	uc003jbu.3	Transcript	intron_variant	-	-	-	-	-	rs11133613	CANONICAL=YES;PHC100W=0;INTRON=15/23
rs11952124	chr5:1076459	T	SLC12A7	uc003jbu.3	Transcript	intron_variant	-	-	-	-	-	rs11952124	CANONICAL=YES;PHC100W=0;INTRON=13/23
rs187282666	chr5:1093511	A	SLC12A7	uc003jbu.3	Transcript	intron_variant	-	-	-	-	-	rs187282666	CANONICAL=YES;PHC100W=0;INTRON=3/23
rs35188965	chr5:1104938	T	SLC12A7	uc003jbu.3	Transcript	intron_variant	-	-	-	-	-	rs35188965	CANONICAL=YES;PHC100W=0;INTRON=1/23
rs11954023	chr5:36118981	C	LMBRD2	uc003jkb.1	Transcript	intron_variant	-	-	-	-	-	rs11954023	CANONICAL=YES;PHC100W=0.015622;INTRON=9/17
rs266428	chr5:72128767	A	TNPO1	uc011csi.1	Transcript	intron_variant	-	-	-	-	-	rs266428	PHC100W=0;INTRON=1/8
rs266428	chr5:72128767	A	TNPO1	uc011csj.1	Transcript	intron_variant	-	-	-	-	-	rs266428	PHC100W=0;INTRON=1/22
rs266428	chr5:72128767	A	TNPO1	uc003kck.4	Transcript	intron_variant	-	-	-	-	-	rs266428	PHC100W=0;INTRON=1/24
rs7734927	chr5:127453735	A	SLC12A2	uc010jdf.3	Transcript	intron_variant	-	-	-	-	-	rs7734927	INTRON=4/26
rs7734927	chr5:127453735	A	SLC12A2	uc003kus.3	Transcript	intron_variant	-	-	-	-	-	rs7734927	CANONICAL=YES;INTRON=4/26
rs7734927	chr5:127453735	A	SLC12A2	uc010jdg.3	Transcript	intron_variant	-	-	-	-	-	rs7734927	INTRON=4/25
rs10479001	chr5:131607721	T	BC030525	uc003kwm.4	Transcript	intron_variant	-	-	-	-	-	rs10479001	CANONICAL=YES;PHC100W=0.19685;GERPRS=0.828;GERPNR=5.05;COSMIC=COSM448566;INTRON=3/3
rs7735282	chr5:175616413	T	LOC643201	uc003mdn.3	Transcript	intron_variant	-	-	-	-	-	rs7735282	CANONICAL=YES;PHC100W=0.102299;INTRON=1/25
rs7735282	chr5:175616413	T	LOC643201	uc003mdo.1	Transcript	intron_variant	-	-	-	-	-	rs7735282	PHC100W=0.102299;INTRON=1/12
rs11759126	chr6:3369973	C	SLC22A23	uc003mvn.3	Transcript	intron_variant	-	-	-	-	-	rs11759126	PHC100W=0;INTRON=4/10
rs11759126	chr6:3369973	C	SLC22A23	uc003mvo.3	Transcript	intron_variant	-	-	-	-	-	rs11759126	PHC100W=0;INTRON=3/9
rs11759126	chr6:3369973	C	SLC22A23	uc003mvm.3	Transcript	intron_variant	-	-	-	-	-	rs11759126	CANONICAL=YES;PHC100W=0;INTRON=3/9
rs11759126	chr6:3369973	C	SLC22A23	uc003mvp.1	Transcript	intron_variant	-	-	-	-	-	rs11759126	PHC100W=0;INTRON=3/11
rs11759126	chr6:3369973	C	SLC22A23	uc010jnn.3	Transcript	intron_variant	-	-	-	-	-	rs11759126	PHC100W=0;INTRON=3/8
rs11759126	chr6:3369973	C	SLC22A23	uc010jno.2	Transcript	intron_variant	-	-	-	-	-	rs11759126	PHC100W=0;INTRON=3/3
rs1799945	chr6:26091179	G	HFE	uc003nfz.1	Transcript	intron_variant	-	-	-	-	-	rs1799945	PHC100W=0.283465;GERPRS=3.51;GERPNR=5.3;INTRON=1/4
rs1799945	chr6:26091179	G	HFE	uc003ngd.1	Transcript	intron_variant	-	-	-	-	-	rs1799945	PHC100W=0.283465;GERPRS=3.51;GERPNR=5.3;INTRON=1/4
rs1799945	chr6:26091179	G	HFE	uc003nge.1	Transcript	intron_variant	-	-	-	-	-	rs1799945	PHC100W=0.283465;GERPRS=3.51;GERPNR=5.3;INTRON=1/3
rs1799945	chr6:26091179	G	HFE	uc003ngf.1	Transcript	intron_variant	-	-	-	-	-	rs1799945	PHC100W=0.283465;GERPRS=3.51;GERPNR=5.3;INTRON=1/2
rs112233623	chr6:41924998	T	CCND3	uc003orp.3	Transcript	intron_variant	-	-	-	-	-	rs112233623	PHC100W=1;INTRON=1/4
rs112233623	chr6:41924998	T	CCND3	uc011duk.2	Transcript	intron_variant	-	-	-	-	-	rs112233623	PHC100W=1;INTRON=1/3
rs112233623	chr6:41924998	T	CCND3	uc011dum.1	Transcript	intron_variant	-	-	-	-	-	rs112233623	PHC100W=1;INTRON=1/2
rs9349205	chr6:41925159	A	CCND3	uc003orp.3	Transcript	intron_variant	-	-	-	-	-	rs9349205	PHC100W=0;INTRON=1/4
rs9349205	chr6:41925159	A	CCND3	uc011duk.2	Transcript	intron_variant	-	-	-	-	-	rs9349205	PHC100W=0;INTRON=1/3
rs9349205	chr6:41925159	A	CCND3	uc011dum.1	Transcript	intron_variant	-	-	-	-	-	rs9349205	PHC100W=0;INTRON=1/2
rs200980971	chr6:109582341-109582342	A	LOC100996634	uc003pta.2	Transcript	intron_variant	-	-	-	-	-	rs200980971	CANONICAL=YES;INTRON=6/9
rs9487023	chr6:109590004	G	LOC100996634	uc003pta.2	Transcript	intron_variant	-	-	-	-	-	rs9487023	CANONICAL=YES;PHC100W=0.0234567;INTRON=9/9
rs3130901	chr6_cox_hap2:2931698	A	MICA	uc021zla.1	Transcript	intron_variant	-	-	-	-	-	rs3130901	PHC100W=0.00344882;INTRON=3/3
rs3130901	chr6_mann_hap4:2764943	T	MICB	uc031str.1	Transcript	intron_variant	-	-	-	-	-	rs3130901	PHC100W=0.018189;INTRON=1/4
rs3130901	chr6_mann_hap4:2764943	T	MICB	uc011gxg.2	Transcript	intron_variant	-	-	-	-	-	rs3130901	PHC100W=0.018189;INTRON=1/5
rs3130901	chr6_mann_hap4:2764943	T	MICA	uc021zpe.1	Transcript	intron_variant	-	-	-	-	-	rs3130901	PHC100W=0.018189;INTRON=1/3
rs3130901	chr6_mann_hap4:2764943	T	MICB	uc011gxh.2	Transcript	intron_variant	-	-	-	-	-	rs3130901	PHC100W=0.018189;INTRON=1/5
rs3130901	chr6_mann_hap4:2764943	T	MICB	uc011gxf.2	Transcript	intron_variant	-	-	-	-	-	rs3130901	PHC100W=0.018189;INTRON=1/5
rs3130901	chr6_ssto_hap7:2752807	A	MICB	uc021zwg.1	Transcript	intron_variant	-	-	-	-	-	rs3130901	PHC100W=0.00344882;INTRON=1/3
rs3130901	chr6_ssto_hap7:2752807	A	MICB	uc031svx.1	Transcript	intron_variant	-	-	-	-	-	rs3130901	PHC100W=0.00344882;INTRON=1/5
rs12701265	chr7:32971236	A	AVL9	uc011kai.2	Transcript	intron_variant	-	-	-	-	-	rs12701265	PHC100W=0;INTRON=10/11
rs12701265	chr7:32971236	A	RP9P	uc003tdc.3	Transcript	intron_variant	-	-	-	-	-	rs12701265	PHC100W=0;INTRON=2/5
rs12701265	chr7:32971236	A	RP9P	uc003tdd.3	Transcript	intron_variant	-	-	-	-	-	rs12701265	PHC100W=0;INTRON=3/6
rs12701265	chr7:32971236	A	RP9P	uc003tdf.1	Transcript	intron_variant	-	-	-	-	-	rs12701265	PHC100W=0;INTRON=1/2
rs4316067	chr7:33081514	C	NT5C3A	uc003tdj.4	Transcript	intron_variant	-	-	-	-	-	rs4316067	PHC100W=0;INTRON=1/9
rs4316067	chr7:33081514	C	NT5C3A	uc003tdk.4	Transcript	intron_variant	-	-	-	-	-	rs4316067	CANONICAL=YES;PHC100W=0;INTRON=1/8
rs801011	chr7:74236723	T	GTF2IRD2	uc003ubd.1	Transcript	intron_variant	-	-	-	-	-	rs801011	CANONICAL=YES;PHC100W=0;INTRON=6/15
rs801011	chr7:74236723	T	GTF2IRD2	uc011kfi.2	Transcript	intron_variant	-	-	-	-	-	rs801011	PHC100W=0;INTRON=6/15
rs801011	chr7:74236723	T	GTF2IRD2	uc003ubf.1	Transcript	intron_variant	-	-	-	-	-	rs801011	PHC100W=0;INTRON=6/7
rs112908525	chr7:80305278-80305279	GAGGGTTGA	CD36	uc003uhf.4	Transcript	intron_variant	-	-	-	-	-	rs112908525	INTRON=14/14
rs9801017	chr7:100236202	A	TFR2	uc003uvv.1	Transcript	intron_variant	-	-	-	-	-	rs9801017	CANONICAL=YES;PHC100W=0.0456378;INTRON=3/17
rs531909210	chr7:100239422	A	TFR2	uc003uvw.1	Transcript	intron_variant	-	-	-	-	-	rs531909210	PHCEL100W=lod_79;PHC100W=1;INTRON=1/3
rs2980478	chr8:8088230	C	FAM86B3P	uc011kwt.2	Transcript	intron_variant	-	-	-	-	-	rs2980478	CANONICAL=YES;PHC100W=0;INTRON=1/7
rs2980478	chr8:8088230	C	FAM86B3P	uc010lrq.2	Transcript	intron_variant	-	-	-	-	-	rs2980478	PHC100W=0;INTRON=1/5
rs2980478	chr8:8088230	C	FAM86B3P	uc003wsf.4	Transcript	intron_variant	-	-	-	-	-	rs2980478	PHC100W=0;INTRON=1/8
rs10503728	chr8:23421002	C	SLC25A37	uc003xdn.1	Transcript	intron_variant	-	-	-	-	-	rs10503728	PHC100W=0.036;INTRON=1/1
rs10503728	chr8:23421002	C	SLC25A37	uc003xdo.3	Transcript	intron_variant	-	-	-	-	-	rs10503728	CANONICAL=YES;PHC100W=0.036;INTRON=1/3
rs10503728	chr8:23421002	C	SLC25A37	uc003xdp.3	Transcript	intron_variant	-	-	-	-	-	rs10503728	PHC100W=0.036;INTRON=1/3
rs6150565	chr8:41512582-41512595	-	NKX6-3	uc010lxa.1	Transcript	intron_variant	-	-	-	-	-	rs6150565	PHC100W=0.385827;INTRON=1/2
rs4737010	chr8:41630447	A	NKX6-3	uc010lxa.1	Transcript	intron_variant	-	-	-	-	-	rs4737010	PHC100W=0;INTRON=1/2
rs4737010	chr8:41630447	A	ANK1	uc003xoi.3	Transcript	intron_variant	-	-	-	-	-	rs4737010	PHC100W=0;INTRON=1/42
rs4737010	chr8:41630447	A	ANK1	uc003xoj.3	Transcript	intron_variant	-	-	-	-	-	rs4737010	PHC100W=0;INTRON=1/41
rs4737010	chr8:41630447	A	ANK1	uc003xok.3	Transcript	intron_variant	-	-	-	-	-	rs4737010	PHC100W=0;INTRON=1/41
rs4737010	chr8:41630447	A	ANK1	uc003xol.3	Transcript	intron_variant	-	-	-	-	-	rs4737010	PHC100W=0;INTRON=1/41
rs4737010	chr8:41630447	A	ANK1	uc003xom.3	Transcript	intron_variant	-	-	-	-	-	rs4737010	CANONICAL=YES;PHC100W=0;INTRON=1/42
rs2468024	chr8:98664653	A	MTDH	uc003yhz.3	Transcript	intron_variant	-	-	-	-	-	rs2468024	CANONICAL=YES;PHC100W=0;INTRON=1/11
rs10739069	chr9:4863305	A	AK021739	uc003ziv.1	Transcript	intron_variant	-	-	-	-	-	rs10739069	PHC100W=0;INTRON=1/1
rs34595852	chr9:88878372-88878373	CT	GOLM1	uc010mqd.1	Transcript	intron_variant	-	-	-	-	-	rs34595852	INTRON=3/6
rs144721045	chr9:114686305	A	UGCG	uc004bft.3	Transcript	intron_variant	-	-	-	-	-	rs144721045	CANONICAL=YES;PHC100W=0.0603071;INTRON=3/8
rs10988207	chr9:131867130	A	CRAT	uc004bxk.4	Transcript	intron_variant	-	-	-	-	-	rs10988207	INTRON=3/14
rs10988207	chr9:131867130	A	CRAT	uc004bxh.3	Transcript	intron_variant	-	-	-	-	-	rs10988207	CANONICAL=YES;INTRON=2/13
rs73660574	chr9:135860412	A	GFI1B	uc004ccg.3	Transcript	intron_variant	-	-	-	-	-	rs73660574	CANONICAL=YES;PHC100W=0.0629921;INTRON=1/6
rs73660574	chr9:135860412	A	GFI1B	uc010mzy.3	Transcript	intron_variant	-	-	-	-	-	rs73660574	PHC100W=0.0629921;INTRON=1/5
rs8176644	chr9:136149150	T	ABO	uc004cda.1	Transcript	intron_variant	-	-	-	-	-	rs8176644	CANONICAL=YES;PHC100W=0;INTRON=1/7
rs8176644	chr9:136149150	T	ABO	uc010naf.1	Transcript	intron_variant	-	-	-	-	-	rs8176644	PHC100W=0;INTRON=1/6
rs8176644	chr9:136149150	T	ABO	uc011mcz.1	Transcript	intron_variant	-	-	-	-	-	rs8176644	PHC100W=0;INTRON=1/5
rs8176644	chr9:136149150	T	ABO	uc010nag.1	Transcript	intron_variant	-	-	-	-	-	rs8176644	PHC100W=0;INTRON=1/4
rs2157770	chr9:136921464	G	BRD3	uc004cew.3	Transcript	intron_variant	-	-	-	-	-	rs2157770	CANONICAL=YES;PHC100W=0;INTRON=1/11
rs2157770	chr9:136921464	G	BRD3	uc004cex.2	Transcript	intron_variant	-	-	-	-	-	rs2157770	PHC100W=0;INTRON=1/9
rs3124592	chr9:139393162	A	NOTCH1	uc004chz.3	Transcript	intron_variant	-	-	-	-	-	rs3124592	CANONICAL=YES;PHC100W=0;INTRON=33/33
rs2075995	chr1:23847464	A	E2F2	uc001bhe.2	Transcript	missense_variant	1105	678	226	Q/H	caG/caT	rs2075995	SIFT=T(0.360000);PP2HVAR=P(0.669);PP2HDIV=D(0.985);MUTTASTER=P(0.659919);MUTASSESSOR=low(1.7);LRT=D(0.000332);CANONICAL=YES;PHCEL100W=lod_124;PHC100W=0.937008;GERPRS=5.06;GERPNR=5.97;EXON=4/7
rs3811444	chr1:248039451	T	TRIM58	uc001ido.3	Transcript	missense_variant	1169	1121	374	T/M	aCg/aTg	rs3811444	SIFT=T(0.220000);PP2HVAR=D(0.964);PP2HDIV=D(0.999);MUTTASTER=P(0.559716);MUTASSESSOR=medium(2);LRT=N(0.027168);INTERPRO=Concanavalin A-like lectin/glucanase (1),SPla/RYanodine receptor subgroup (1),B30.2/SPRY domain (1),SPla/RYanodine receptor SPRY (1);CANONICAL=YES;PHC100W=0;GERPRS=2.21;GERPNR=4.05;COSMIC=COSM146852;EXON=6/6
rs368865	chr13:113479820	C	ATP11A	uc001vsi.4	Transcript	missense_variant	1037	949	317	M/L	Atg/Ctg	rs368865	SIFT=T(0.090000);PP2HVAR=B(0.0);PP2HDIV=B(0.0);MUTTASTER=N(0.000001);MUTASSESSOR=neutral(-1.28);LRT=D(0.000921);INTERPRO=ATPase%2C P-type%2C ATPase-associated domain (1);PHCEL100W=lod_83;PHC100W=0.992126;GERPRS=5.14;GERPNR=5.14;COSMIC=COSM147717;EXON=11/30
rs368865	chr13:113479820	G	ATP11A	uc001vsi.4	Transcript	missense_variant	1037	949	317	M/V	Atg/Gtg	rs368865	SIFT=T(0.680000);PP2HVAR=B(0.0);PP2HDIV=B(0.0);MUTTASTER=N(0.000001);MUTASSESSOR=neutral(-2.155);LRT=N(0.000921);INTERPRO=ATPase%2C P-type%2C ATPase-associated domain (1);PHCEL100W=lod_83;PHC100W=0.992126;GERPRS=5.14;GERPNR=5.14;COSMIC=COSM147717;EXON=11/30
rs368865	chr13:113479820	T	ATP11A	uc001vsi.4	Transcript	missense_variant	1037	949	317	M/L	Atg/Ttg	rs368865	SIFT=T(0.090000);PP2HVAR=B(0.0);PP2HDIV=B(0.0);MUTTASTER=N(0.000001);MUTASSESSOR=neutral(-1.28);LRT=D(0.000921);INTERPRO=ATPase%2C P-type%2C ATPase-associated domain (1);PHCEL100W=lod_83;PHC100W=0.992126;GERPRS=5.14;GERPNR=5.14;COSMIC=COSM147717;EXON=11/30
rs368865	chr13:113479820	C	ATP11A	uc001vsj.4	Transcript	missense_variant	1037	949	317	M/L	Atg/Ctg	rs368865	SIFT=T(0.090000);PP2HVAR=B(0.0);PP2HDIV=B(0.0);MUTTASTER=N(0.000001);MUTASSESSOR=neutral(-1.28);LRT=D(0.000921);INTERPRO=ATPase%2C P-type%2C ATPase-associated domain (1);CANONICAL=YES;PHCEL100W=lod_83;PHC100W=0.992126;GERPRS=5.14;GERPNR=5.14;COSMIC=COSM147717;EXON=11/29
rs368865	chr13:113479820	G	ATP11A	uc001vsj.4	Transcript	missense_variant	1037	949	317	M/V	Atg/Gtg	rs368865	SIFT=T(0.680000);PP2HVAR=B(0.0);PP2HDIV=B(0.0);MUTTASTER=N(0.000001);MUTASSESSOR=neutral(-2.155);LRT=N(0.000921);INTERPRO=ATPase%2C P-type%2C ATPase-associated domain (1);CANONICAL=YES;PHCEL100W=lod_83;PHC100W=0.992126;GERPRS=5.14;GERPNR=5.14;COSMIC=COSM147717;EXON=11/29
rs368865	chr13:113479820	T	ATP11A	uc001vsj.4	Transcript	missense_variant	1037	949	317	M/L	Atg/Ttg	rs368865	SIFT=T(0.090000);PP2HVAR=B(0.0);PP2HDIV=B(0.0);MUTTASTER=N(0.000001);MUTASSESSOR=neutral(-1.28);LRT=D(0.000921);INTERPRO=ATPase%2C P-type%2C ATPase-associated domain (1);CANONICAL=YES;PHCEL100W=lod_83;PHC100W=0.992126;GERPRS=5.14;GERPNR=5.14;COSMIC=COSM147717;EXON=11/29
rs368865	chr13:113479820	C	ATP11A	uc001vsm.1	Transcript	missense_variant	910	577	193	M/L	Atg/Ctg	rs368865	PHCEL100W=lod_83;PHC100W=0.992126;GERPRS=5.14;GERPNR=5.14;COSMIC=COSM147717;EXON=10/23
rs368865	chr13:113479820	G	ATP11A	uc001vsm.1	Transcript	missense_variant	910	577	193	M/V	Atg/Gtg	rs368865	PHCEL100W=lod_83;PHC100W=0.992126;GERPRS=5.14;GERPNR=5.14;COSMIC=COSM147717;EXON=10/23
rs368865	chr13:113479820	T	ATP11A	uc001vsm.1	Transcript	missense_variant	910	577	193	M/L	Atg/Ttg	rs368865	PHCEL100W=lod_83;PHC100W=0.992126;GERPRS=5.14;GERPNR=5.14;COSMIC=COSM147717;EXON=10/23
rs556052	chr19:49377436	C	PPP1R15A	uc002pky.4	Transcript	missense_variant	1215	946	316	A/P	Gct/Cct	rs556052	SIFT=T(0.290000);PP2HVAR=B(0.0);PP2HDIV=B(0.0);MUTTASTER=P(0.000070);MUTASSESSOR=neutral(0.69);LRT=N(0.277310);CANONICAL=YES;PHC100W=0.0629921;GERPRS=1.24;GERPNR=4.68;EXON=2/3
rs855791	chr22:37462936	T	TMPRSS6	uc003aqs.1	Transcript	missense_variant	2321	2207	736	V/D	gTc/gAc	rs855791	SIFT=D(0.000000);PP2HVAR=B(0.002);PP2HDIV=B(0.005);MUTASSESSOR=low(1.125);LRT=D(0.000412);INTERPRO=Peptidase cysteine/serine%2C trypsin-like (1),Peptidase S1/S6%2C chymotrypsin/Hap (3);CANONICAL=YES;PHCEL100W=lod_167;PHC100W=1;GERPRS=4.72;GERPNR=4.72;COSMIC=COSM149289;EXON=17/18
rs855791	chr22:37462936	G	TMPRSS6	uc003aqs.1	Transcript	missense_variant	2321	2207	736	V/A	gTc/gCc	rs855791	SIFT=T(0.390000);PP2HVAR=B(0.0);PP2HDIV=B(0.0);MUTASSESSOR=neutral(-0.4);LRT=N(0.000412);INTERPRO=Peptidase cysteine/serine%2C trypsin-like (1),Peptidase S1/S6%2C chymotrypsin/Hap (3);CANONICAL=YES;PHCEL100W=lod_167;PHC100W=1;GERPRS=4.72;GERPNR=4.72;COSMIC=COSM149289;EXON=17/18
rs855791	chr22:37462936	T	TMPRSS6	uc003aqt.1	Transcript	missense_variant	2308	2246	749	V/D	gTc/gAc	rs855791	SIFT=D(0.000000);PP2HVAR=B(0.002);PP2HDIV=B(0.006);MUTASSESSOR=low(1.125);LRT=D(0.000412);INTERPRO=Peptidase cysteine/serine%2C trypsin-like (1),Peptidase S1/S6%2C chymotrypsin/Hap (3);PHCEL100W=lod_167;PHC100W=1;GERPRS=4.72;GERPNR=4.72;COSMIC=COSM149289;EXON=18/19
rs855791	chr22:37462936	G	TMPRSS6	uc003aqt.1	Transcript	missense_variant	2308	2246	749	V/A	gTc/gCc	rs855791	SIFT=T(0.390000);PP2HVAR=B(0.0);PP2HDIV=B(0.0);MUTASSESSOR=neutral(-0.4);LRT=N(0.000412);INTERPRO=Peptidase cysteine/serine%2C trypsin-like (1),Peptidase S1/S6%2C chymotrypsin/Hap (3);PHCEL100W=lod_167;PHC100W=1;GERPRS=4.72;GERPNR=4.72;COSMIC=COSM149289;EXON=18/19
rs738409	chr22:44324727	G	PNPLA3	uc003bei.1	Transcript	missense_variant	617	444	148	I/M	atC/atG	rs738409	SIFT=D(0.030000);PP2HVAR=D(0.944);PP2HDIV=D(0.994);MUTASSESSOR=medium(3.265);LRT=N(0.016391);INTERPRO=Acyl transferase/acyl hydrolase/lysophospholipase (1),Patatin/Phospholipase A2-related (1);CANONICAL=YES;PHC100W=0.0551181;GERPRS=-1.97;GERPNR=5.7;COSMIC=COSM149307;EXON=3/9
rs143845082	chr3:171417570	A	PLD1	uc003fhs.3	Transcript	missense_variant	1539	1192	398	R/C	Cgt/Tgt	rs143845082	SIFT=D(0.030000);PP2HVAR=P(0.453);PP2HDIV=D(0.972);MUTTASTER=D(0.988191);MUTASSESSOR=medium(1.995);LRT=D(0.000000);CANONICAL=YES;PHCEL100W=lod_115;PHC100W=1;GERPRS=4.88;GERPNR=4.88;EXON=12/27
rs143845082	chr3:171417570	A	PLD1	uc003fht.3	Transcript	missense_variant	1539	1192	398	R/C	Cgt/Tgt	rs143845082	SIFT=D(0.030000);PP2HVAR=P(0.453);PP2HDIV=D(0.972);MUTTASTER=D(0.988191);MUTASSESSOR=medium(1.995);LRT=D(0.000000);PHCEL100W=lod_115;PHC100W=1;GERPRS=4.88;GERPNR=4.88;EXON=12/26
rs149535568	chr3:171442535	A	PLD1	uc003fhs.3	Transcript	missense_variant	1056	709	237	G/C	Ggc/Tgc	rs149535568	SIFT=T(0.240000);PP2HVAR=D(0.984);PP2HDIV=D(1.0);MUTTASTER=D(0.995959);MUTASSESSOR=medium(2.39);LRT=D(0.000000);INTERPRO=Pleckstrin homology-type (1),Pleckstrin homology domain (2);CANONICAL=YES;PHCEL100W=lod_143;PHC100W=1;GERPRS=5.3;GERPNR=5.3;EXON=8/27
rs149535568	chr3:171442535	A	PLD1	uc003fht.3	Transcript	missense_variant	1056	709	237	G/C	Ggc/Tgc	rs149535568	SIFT=T(0.240000);PP2HVAR=D(0.984);PP2HDIV=D(1.0);MUTTASTER=D(0.995959);MUTASSESSOR=medium(2.39);LRT=D(0.000000);INTERPRO=Pleckstrin homology-type (1),Pleckstrin homology domain (2);PHCEL100W=lod_143;PHC100W=1;GERPRS=5.3;GERPNR=5.3;EXON=8/26
rs10479001	chr5:131607721	T	PDLIM4	uc003kwp.3	Transcript	missense_variant	751	674	225	A/V	gCa/gTa	rs10479001	SIFT=T(0.060000);PP2HVAR=B(0.009);PP2HDIV=B(0.006);MUTTASTER=P(0.000002);INTERPRO=Zinc finger%2C LIM-type (5);PHC100W=0.19685;GERPRS=0.828;GERPNR=5.05;COSMIC=COSM448566;EXON=6/6
rs2578377	chr5:153413390	T	FAM114A2	uc003lvb.3	Transcript	missense_variant	952	364	122	G/S	Ggt/Agt	rs2578377	SIFT=T(1.000000);PP2HVAR=B(0.0);PP2HDIV=B(0.0);MUTTASTER=P(0.000003);MUTASSESSOR=neutral(-1.625);LRT=N(0.000000);PHC100W=1;GERPRS=5.93;GERPNR=5.93;EXON=4/14
rs2578377	chr5:153413390	T	FAM114A2	uc003lvc.3	Transcript	missense_variant	459	364	122	G/S	Ggt/Agt	rs2578377	SIFT=T(1.000000);PP2HVAR=B(0.0);PP2HDIV=B(0.0);MUTTASTER=P(0.000003);MUTASSESSOR=neutral(-1.625);LRT=N(0.000000);CANONICAL=YES;PHC100W=1;GERPRS=5.93;GERPNR=5.93;EXON=4/14
rs2578377	chr5:153413390	T	FAM114A2	uc003lvd.3	Transcript	missense_variant	506	364	122	G/S	Ggt/Agt	rs2578377	SIFT=T(1.000000);PP2HVAR=B(0.0);PP2HDIV=B(0.0);MUTTASTER=P(0.000003);MUTASSESSOR=neutral(-1.625);LRT=N(0.000000);PHC100W=1;GERPRS=5.93;GERPNR=5.93;EXON=5/15
rs2578377	chr5:153413390	T	FAM114A2	uc011dda.2	Transcript	missense_variant	249	154	52	G/S	Ggt/Agt	rs2578377	SIFT=T(1.000000);PP2HVAR=B(0.0);PP2HDIV=B(0.0);MUTTASTER=P(0.000003);MUTASSESSOR=neutral(-1.625);LRT=N(0.000000);PHC100W=1;GERPRS=5.93;GERPNR=5.93;EXON=3/13
rs1799945	chr6:26091179	G	HFE	uc003nfy.1	Transcript	missense_variant	278	118	40	H/D	Cat/Gat	rs1799945	SIFT=D(0.000000);PP2HVAR=B(0.083);PP2HDIV=B(0.147);MUTTASTER=N(0.119422);MUTASSESSOR=low(1.89);LRT=N(0.346540);INTERPRO=MHC class I%2C alpha chain%2C alpha1/alpha2 (1),MHC classes I/II-like antigen recognition protein (1),MHC class I-like antigen recognition (1);PHC100W=0.283465;GERPRS=3.51;GERPNR=5.3;EXON=2/6
rs1799945	chr6:26091179	G	HFE	uc010jqe.1	Transcript	missense_variant	347	187	63	H/D	Cat/Gat	rs1799945	SIFT=D(0.000000);PP2HVAR=B(0.161);PP2HDIV=B(0.142);MUTTASTER=N(0.119422);MUTASSESSOR=low(1.89);LRT=N(0.346540);INTERPRO=MHC class I%2C alpha chain%2C alpha1/alpha2 (1),MHC classes I/II-like antigen recognition protein (1),MHC class I-like antigen recognition (1);PHC100W=0.283465;GERPRS=3.51;GERPNR=5.3;EXON=2/7
rs1799945	chr6:26091179	G	HFE	uc003nfx.1	Transcript	missense_variant	347	187	63	H/D	Cat/Gat	rs1799945	SIFT=D(0.000000);PP2HVAR=B(0.161);PP2HDIV=B(0.142);MUTTASTER=N(0.119422);MUTASSESSOR=low(1.89);LRT=N(0.346540);INTERPRO=MHC class I%2C alpha chain%2C alpha1/alpha2 (1),MHC classes I/II-like antigen recognition protein (1),MHC class I-like antigen recognition (1);CANONICAL=YES;PHC100W=0.283465;GERPRS=3.51;GERPNR=5.3;EXON=2/6
rs1799945	chr6:26091179	G	HFE	uc003nga.1	Transcript	missense_variant	347	187	63	H/D	Cat/Gat	rs1799945	SIFT=D(0.000000);PP2HVAR=B(0.161);PP2HDIV=B(0.142);MUTTASTER=N(0.119422);MUTASSESSOR=low(1.89);LRT=N(0.346540);INTERPRO=MHC class I%2C alpha chain%2C alpha1/alpha2 (1),MHC classes I/II-like antigen recognition protein (1),MHC class I-like antigen recognition (1);PHC100W=0.283465;GERPRS=3.51;GERPNR=5.3;EXON=2/6
rs1799945	chr6:26091179	G	HFE	uc003ngb.1	Transcript	missense_variant	347	187	63	H/D	Cat/Gat	rs1799945	SIFT=D(0.000000);PP2HVAR=B(0.161);PP2HDIV=B(0.142);MUTTASTER=N(0.119422);MUTASSESSOR=low(1.89);LRT=N(0.346540);INTERPRO=MHC class I%2C alpha chain%2C alpha1/alpha2 (1),MHC classes I/II-like antigen recognition protein (1),MHC class I-like antigen recognition (1);PHC100W=0.283465;GERPRS=3.51;GERPNR=5.3;EXON=2/5
rs1799945	chr6:26091179	G	HFE	uc003ngc.1	Transcript	missense_variant	347	187	63	H/D	Cat/Gat	rs1799945	SIFT=D(0.000000);PP2HVAR=B(0.161);PP2HDIV=B(0.142);MUTTASTER=N(0.119422);MUTASSESSOR=low(1.89);LRT=N(0.346540);INTERPRO=MHC class I%2C alpha chain%2C alpha1/alpha2 (1),MHC classes I/II-like antigen recognition protein (1),MHC class I-like antigen recognition (1);PHC100W=0.283465;GERPRS=3.51;GERPNR=5.3;EXON=2/5
rs11654745	chr17_ctg5_hap1:736897	T	KANSL1	uc010wwx.2	Transcript	NMD_transcript_variant	-	-	-	-	-	rs11654745	PHC100W=0.0270236;INTRON=7/16
rs11654745	chr17_ctg5_hap1:736897	T	KANSL1	uc010wxb.2	Transcript	NMD_transcript_variant	-	-	-	-	-	rs11654745	CANONICAL=YES;PHC100W=0.0270236;INTRON=6/15
rs11654745	chr17_ctg5_hap1:736897	T	KANSL1	uc010wxa.2	Transcript	NMD_transcript_variant	-	-	-	-	-	rs11654745	PHC100W=0.0270236;INTRON=6/15
rs12701265	chr7:32971236	A	RP9P	uc011kaj.3	Transcript	NMD_transcript_variant	-	-	-	-	-	rs12701265	CANONICAL=YES;PHC100W=0;INTRON=1/4
rs701929	chr1:211846876	G	NEK2	uc001hit.2	Transcript	non_coding_transcript_exon_variant	655	-	-	-	-	rs701929	PHC100W=0.00787402;GERPRS=-10.5;GERPNR=5.23;EXON=3/6
rs3208787	chr17:79525660	G	NPLOC4	uc002kar.3	Transcript	non_coding_transcript_exon_variant	4100	-	-	-	-	rs3208787	PHCEL100W=lod_22;PHC100W=0.984252;EXON=2/2
rs3208787	chr17:79525660	G	NPLOC4	uc010dic.3	Transcript	non_coding_transcript_exon_variant	1101	-	-	-	-	rs3208787	PHCEL100W=lod_22;PHC100W=0.984252;EXON=3/3
rs738409	chr22:44324727	G	PNPLA3	uc010gzm.1	Transcript	non_coding_transcript_exon_variant	612	-	-	-	-	rs738409	PHC100W=0.0551181;GERPRS=-1.97;GERPNR=5.7;COSMIC=COSM149307;EXON=3/10
rs11557288	chr7:129396174	G	RNA5SP244	uc031szc.1	Transcript	non_coding_transcript_exon_variant	69	-	-	-	-	rs11557288	PHC100W=0;EXON=1/1
rs1064807	chr8:26236978	T	BC034827	uc003xew.3	Transcript	non_coding_transcript_exon_variant	2971	-	-	-	-	rs1064807	CANONICAL=YES;PHCEL100W=lod_1239;PHC100W=1;EXON=2/2
rs1175550	chr1:3691528	G	-	-	RegulatoryFeature	regulatory_region_variant	-	-	-	-	-	rs1175550	TFBSV3=HDAC1,POLR2A,HMGN3,TAF1,ETS1,TBL1XR1,MYC,TRIM28,ZBTB7A,GATA2,STAT5A,RCOR1,RFX5,ARID3A,EGR1,UBTF,TBP,GATA1,EP300,CEBPB,TAL1,TEAD4,MXI1,HDAC2,NR2F2,JUND,BHLHE40,MAX,CCNT2,GABPA,PML,MAZ,E2F6,BCL3,REST;DNASEV3=32;PHC100W=0
rs755249	chr1:39995074	T	-	-	RegulatoryFeature	regulatory_region_variant	-	-	-	-	-	rs755249	DNASEV3=1;PHC100W=0
rs710214	chr1:43439282	T	-	-	RegulatoryFeature	regulatory_region_variant	-	-	-	-	-	rs710214	TFBSV3=KAP1,JUND,ESR1;DNASEV3=45;PHC100W=0
rs10923398	chr1:118251175	C	-	-	RegulatoryFeature	regulatory_region_variant	-	-	-	-	-	rs10923398	DNASEV3=7
rs17534202	chr1:203281175	C	-	-	RegulatoryFeature	regulatory_region_variant	-	-	-	-	-	rs17534202	DNASEV3=12;PHC100W=0.992126
rs35671561	chr1:205094567-205094568		-	-	RegulatoryFeature	regulatory_region_variant	-	-	-	-	-	rs35671561	DNASEV3=2;PHC100W=0.151087
rs4332427	chr10:24858390	G	-	-	RegulatoryFeature	regulatory_region_variant	-	-	-	-	-	rs4332427	TFBSV3=PHF8,POLR2A,SMARCA4,PML,MAFF,HMGN3,GATA2,TRIM28,ARID3A,STAT1,STAT2,NR2F2,TAF1,GATA1,STAT5A,ETS1,MYC,GTF2B,MAZ,CEBPB,TBL1XR1,IRF1,RCOR1,GABPA,TBP,EGR1,SP1,E2F4,JUND,TEAD4,TAL1,CBX3,MAX,EP300,E2F6,CCNT2,ZNF143,SIN3AK20,REST;DNASEV3=2;PHC100W=0.322205
rs77677521	chr10:45952896	G	-	-	RegulatoryFeature	regulatory_region_variant	-	-	-	-	-	rs77677521	DNASEV3=1;PHC100W=0
rs374499153	chr11:258023	C	-	-	RegulatoryFeature	regulatory_region_variant	-	-	-	-	-	rs374499153	TFBSV3=STAT5A,TCF3,BCL3,PBX3,POU2F2,NFATC1;PHC100W=0
rs17462448	chr11:16359567	A	-	-	RegulatoryFeature	regulatory_region_variant	-	-	-	-	-	rs17462448	TFBSV3=GATA2,GATA1,ARID3A,CCNT2,RCOR1,CBX3,MYC,GABPA,ELF1,MAFK,TRIM28,STAT5A,TBL1XR1,BCLAF1,CEBPB,IRF1,JUND,TEAD4,SP1,MAX,MAFF,ATF1,EP300,NR2F2,REST,TAL1,POLR2A,PML;DNASEV3=5;PHCEL100W=lod_36;PHC100W=1
rs174559	chr11:61581656	A	-	-	RegulatoryFeature	regulatory_region_variant	-	-	-	-	-	rs174559	TFBSV3=POLR2A;PHC100W=0
rs11606601	chr11:65354439	G	-	-	RegulatoryFeature	regulatory_region_variant	-	-	-	-	-	rs11606601	DNASEV3=70;PHC100W=0
rs35173156	chr12:50968330	C	-	-	RegulatoryFeature	regulatory_region_variant	-	-	-	-	-	rs35173156	DNASEV3=47;PHC100W=0
rs35979828	chr12:54685880	T	-	-	RegulatoryFeature	regulatory_region_variant	-	-	-	-	-	rs35979828	TFBSV3=POLR2A;PHCEL100W=lod_14;PHC100W=0.842031
rs79755767	chr12:54698408	A	-	-	RegulatoryFeature	regulatory_region_variant	-	-	-	-	-	rs79755767	TFBSV3=POLR2A,EZH2,SMARCB1,SMARCC1,ZNF274,RBBP5,STAT1,MAX,RCOR1,HDAC2,EP300,UBTF,MYC,MAZ,SMARCA4,TFAP2A,GATA1,PHF8,JUND,KDM5B,SMC3,TFAP2C,YY1,NR2F2,CHD2,E2F4,TBP,TEAD4,MXI1,CBX3,ZBTB7A,STAT2,JUNB,TBL1XR1,HDAC1,IRF1,CCNT2,BHLHE40,GATA2,HMGN3,TAL1,BCLAF1,PML,ZNF143,GABPA,ETS1,ZBTB33,EGR1,FOSL1,STAT5A,BCL3,REST,TAF1,SPI1;DNASEV3=96;PHCEL100W=lod_75;PHC100W=1
rs55730005	chr12:121157536	A	-	-	RegulatoryFeature	regulatory_region_variant	-	-	-	-	-	rs55730005	TFBSV3=GATA1;DNASEV3=13;PHC100W=0.496063
rs12318272	chr12:132533737	G	-	-	RegulatoryFeature	regulatory_region_variant	-	-	-	-	-	rs12318272	DNASEV3=5;PHC100W=0
rs6602909	chr13:114551993	C	-	-	RegulatoryFeature	regulatory_region_variant	-	-	-	-	-	rs6602909	TFBSV3=POLR2A,STAT3;DNASEV3=15;PHC100W=0
rs8013143	chr14:23494277	G	-	-	RegulatoryFeature	regulatory_region_variant	-	-	-	-	-	rs8013143	TFBSV3=POLR2A,KAP1;DNASEV3=4;PHC100W=0
rs11845708	chr14:23515375	T	-	-	RegulatoryFeature	regulatory_region_variant	-	-	-	-	-	rs11845708	TFBSV3=EZH2,ZNF263,HNF4A;DNASEV3=6;PHC100W=0
rs55796722	chr14:70328410	T	-	-	RegulatoryFeature	regulatory_region_variant	-	-	-	-	-	rs55796722,rs66510777	DNASEV3=2;PHC100W=0
rs6493544	chr15:31537559	G	-	-	RegulatoryFeature	regulatory_region_variant	-	-	-	-	-	rs6493544	DNASEV3=2;PHC100W=0
rs12164905	chr15:40300691	T	-	-	RegulatoryFeature	regulatory_region_variant	-	-	-	-	-	rs12164905	DNASEV3=5;PHC100W=0
rs2867933	chr15:78574787	T	-	-	RegulatoryFeature	regulatory_region_variant	-	-	-	-	-	rs2867933	DNASEV3=22;PHC100W=0
rs7194649	chr16:215106	A	-	-	RegulatoryFeature	regulatory_region_variant	-	-	-	-	-	rs7194649	TFBSV3=REST,EGR1,EZH2;DNASEV3=57;PHCEL100W=lod_112;PHC100W=1
rs767932573	chr16:357299	A	-	-	RegulatoryFeature	regulatory_region_variant	-	-	-	-	-	rs767932573	TFBSV3=MAFK;DNASEV3=8;PHC100W=0
rs8050500	chr16:31404571	C	-	-	RegulatoryFeature	regulatory_region_variant	-	-	-	-	-	rs8050500	TFBSV3=SPI1;DNASEV3=8;PHC100W=0.110236
rs28429148	chr16:53798319	A	-	-	RegulatoryFeature	regulatory_region_variant	-	-	-	-	-	rs28429148	TFBSV3=MAX;PHC100W=0
rs8067342	chr17:21156860	T	-	-	RegulatoryFeature	regulatory_region_variant	-	-	-	-	-	rs8067342	TFBSV3=MYC,POLR2A,SIN3A,CCNT2,TCF7L2,ETS1,E2F6,MAZ,TBP,MAX,TAF1,SIN3AK20,CREB1,NFYB,BHLHE40,ATF3,ELF1,USF1,NFYA,USF2,FOS,TEAD4,NFE2,HDAC2;DNASEV3=124;PHCEL100W=lod_68;PHC100W=0.645669
rs12946844	chr17:27170156	T	-	-	RegulatoryFeature	regulatory_region_variant	-	-	-	-	-	rs12946844,rs66697867	TFBSV3=POLR2A,PHF8,GTF2F1;PHC100W=0
rs78079206	chr17:31298323	A	-	-	RegulatoryFeature	regulatory_region_variant	-	-	-	-	-	rs78079206	TFBSV3=NFIC,ATF2,IKZF1,POLR2A,PML,EP300,RELA,PAX5,TRIM28,MYC,CBX3,BCL11A,NR2F2,RUNX3,GATA1,JUND,MAZ,STAT5A,RCOR1,BATF,JUN,EBF1,MAX,GATA2,TBL1XR1,BHLHE40,STAT2,TEAD4,REST,ATF1,TAL1,TCF3,IRF4;DNASEV3=36;PHC100W=0.0510945
rs2306589	chr17:34848874	C	-	-	RegulatoryFeature	regulatory_region_variant	-	-	-	-	-	rs2306589	TFBSV3=POLR2A;DNASEV3=1;PHC100W=0
rs13306780	chr17:42329004	T	-	-	RegulatoryFeature	regulatory_region_variant	-	-	-	-	-	rs13306780	DNASEV3=6;PHC100W=0
rs429216	chr17:76126204	G	-	-	RegulatoryFeature	regulatory_region_variant	-	-	-	-	-	rs429216	TFBSV3=MTA3,GATA1;DNASEV3=61;PHC100W=0
rs144204502	chr17:76183233	T	-	-	RegulatoryFeature	regulatory_region_variant	-	-	-	-	-	rs144204502	TFBSV3=HDAC1,BCL3,POLR2A,PHF8,REST,SIN3AK20,E2F6,PML,STAT1,KDM5B,TAF1,MYBL2,SP4,RELA,POU2F2,E2F4,TAF7,SIN3A,GTF2F1,MAX,TCF7L2,USF1,HMGN3,PPARGC1A,ZBTB7A,TBP,EP300,MAZ,JUND,CHD2,E2F1,GATA1,RFX5,NFYA,CCNT2,CBX3,RCOR1,BHLHE40,MXI1,ATF3,ARID3A,FOS,ELF1,NFYB,USF2,RXRA,JUN,CTCF,NR2F2,SP1,FOXM1,STAT5A,TRIM28,SP2,ZNF143,GABPA,CREB1,FOXP2,RAD21,RUNX3,TEAD4,EGR1,HDAC2,MYC,SMC3,CTCFL,NFIC,MEF2C,GATA2,IRF1;D…
rs7252007	chr19:10687757	C	-	-	RegulatoryFeature	regulatory_region_variant	-	-	-	-	-	rs7252007	TFBSV3=POLR2A;DNASEV3=1;PHC100W=0
rs10405535	chr19:33072085	G	-	-	RegulatoryFeature	regulatory_region_variant	-	-	-	-	-	rs10405535	TFBSV3=MAZ,IRF1,POLR2A,BHLHE40,SP1,MAX,PAX5,PML,SRF,CHD2,FOXP2,NR2C2,ELF1,TBP,RCOR1,E2F6,TAF1,JUND,MXI1,BRCA1,YY1,RBBP5,CREB1,E2F1,ZNF263,TFAP2A,RELA,NRF1,MYC,E2F4,REST,PHF8,TAF7,TFAP2C,RUNX3,CCNT2,HMGN3;DNASEV3=125;PHC100W=0
rs34540877	chr19:33090271	C	-	-	RegulatoryFeature	regulatory_region_variant	-	-	-	-	-	rs34540877	DNASEV3=3;PHC100W=0
rs373214016	chr19:35775509-35775510	T	-	-	RegulatoryFeature	regulatory_region_variant	-	-	-	-	-	rs373214016	DNASEV3=1
rs556052	chr19:49377436	C	-	-	RegulatoryFeature	regulatory_region_variant	-	-	-	-	-	rs556052	TFBSV3=POLR2A,KDM5B,CHD1,MAX,HDAC1;DNASEV3=2;PHC100W=0.0629921;GERPRS=1.24;GERPNR=4.68
rs6730558	chr2:8756183	T	-	-	RegulatoryFeature	regulatory_region_variant	-	-	-	-	-	rs6730558	TFBSV3=RBBP5,GATA1,HDAC1,E2F6,MYC,JUND,POLR2A,HMGN3,MAX,JUN,CBX3,SIRT6,JUNB,TRIM28,STAT2,TBL1XR1,EP300,CCNT2,CEBPB,RCOR1,STAT5A,ETS1,MAZ,ATF1,TEAD4,TAL1,GATA2,GABPA,PML,REST,NR2F2;DNASEV3=7;PHC100W=0
rs7606173	chr2:60725451	C	-	-	RegulatoryFeature	regulatory_region_variant	-	-	-	-	-	rs7606173	TFBSV3=POLR2A,GATA1;DNASEV3=8;PHC100W=0.015748
rs4672497	chr2:62523565	G	-	-	RegulatoryFeature	regulatory_region_variant	-	-	-	-	-	rs4672497	TFBSV3=GATA1,SMARCA4,POLR2A,HMGN3,MYC,GATA2,PML,CCNT2,CBX3,TRIM28,KDM5B,UBTF,TBP,ETS1,PHF8,TAF1,GTF2B,IRF1,HDAC1,E2F6;DNASEV3=6;PHC100W=0
rs140625215	chr2:64860030-64860035		-	-	RegulatoryFeature	regulatory_region_variant	-	-	-	-	-	rs140625215	TFBSV3=USF1;DNASEV3=10;PHCEL100W=lod_2179;PHC100W=1
rs183034862	chr2:169313518	T	-	-	RegulatoryFeature	regulatory_region_variant	-	-	-	-	-	rs183034862	DNASEV3=84
rs910889	chr20:31104950	C	-	-	RegulatoryFeature	regulatory_region_variant	-	-	-	-	-	rs375868800,rs910889	TFBSV3=EBF1;DNASEV3=35;PHC100W=0.259843
rs6014993	chr20:55991637	G	-	-	RegulatoryFeature	regulatory_region_variant	-	-	-	-	-	rs6014993	TFBSV3=POLR2A;DNASEV3=2;PHC100W=0
rs2834259	chr21:35133091	T	-	-	RegulatoryFeature	regulatory_region_variant	-	-	-	-	-	rs2834259	TFBSV3=MAFK,REST;DNASEV3=42;PHC100W=0
rs741951	chr21:46269526	A	-	-	RegulatoryFeature	regulatory_region_variant	-	-	-	-	-	rs741951	TFBSV3=POLR2A;PHC100W=0
rs878825	chr22:21982249	C	-	-	RegulatoryFeature	regulatory_region_variant	-	-	-	-	-	rs878825	TFBSV3=TBL1XR1,POLR2A;PHC100W=0
rs28715	chr22:31730169	T	-	-	RegulatoryFeature	regulatory_region_variant	-	-	-	-	-	rs28715	DNASEV3=15;PHC100W=0
rs881144	chr22:37471290	A	-	-	RegulatoryFeature	regulatory_region_variant	-	-	-	-	-	rs881144	DNASEV3=9;PHC100W=0.00787402;GERPRS=-8.77;GERPNR=5.27
rs140522	chr22:50971266	C	-	-	RegulatoryFeature	regulatory_region_variant	-	-	-	-	-	rs140522	TFBSV3=POLR2A;PHC100W=0.0215433
rs11456863	chr3:12271918-12271919	T	-	-	RegulatoryFeature	regulatory_region_variant	-	-	-	-	-	rs11456863	TFBSV3=CTCF
rs2068229	chr3:141623304	G	-	-	RegulatoryFeature	regulatory_region_variant	-	-	-	-	-	rs2068229	TFBSV3=TCF7L2;PHC100W=0
rs143845082	chr3:171417570	A	-	-	RegulatoryFeature	regulatory_region_variant	-	-	-	-	-	rs143845082	DNASEV3=10;PHCEL100W=lod_115;PHC100W=1;GERPRS=4.88;GERPNR=4.88
rs6792151	chr3:171529935	G	-	-	RegulatoryFeature	regulatory_region_variant	-	-	-	-	-	rs6792151	TFBSV3=TCF7L2,TEAD4,CEBPB,EP300,JUND,FOS,ATF3,JUN,STAT3;DNASEV3=46;PHC100W=0
rs35461662	chr3:171774012	A	-	-	RegulatoryFeature	regulatory_region_variant	-	-	-	-	-	rs35461662	TFBSV3=FOS;DNASEV3=64;PHC100W=0
rs113635136	chr3:195802843-195802844	A	-	-	RegulatoryFeature	regulatory_region_variant	-	-	-	-	-	rs113635136	TFBSV3=CTCF
rs112421097	chr4:69736660	G	-	-	RegulatoryFeature	regulatory_region_variant	-	-	-	-	-	rs112421097	TFBSV3=MYBL2,TCF7L2,MBD4,SP1,HNF4A,RXRA,HDAC2,JUND,FOXA1,EP300,RAD21,HNF4G,FOXA2,NFIC;PHC100W=0.231488
rs117893233	chr5:1041433	T	-	-	RegulatoryFeature	regulatory_region_variant	-	-	-	-	-	rs117893233	TFBSV3=NFATC1,BCL3;PHCEL100W=lod_249;PHC100W=0.992126
rs111910553	chr5:1058387	A	-	-	RegulatoryFeature	regulatory_region_variant	-	-	-	-	-	rs111910553	DNASEV3=25;PHC100W=0
rs187282666	chr5:1093511	A	-	-	RegulatoryFeature	regulatory_region_variant	-	-	-	-	-	rs187282666	TFBSV3=POLR2A;PHC100W=0
rs35188965	chr5:1104938	T	-	-	RegulatoryFeature	regulatory_region_variant	-	-	-	-	-	rs35188965	TFBSV3=USF2,BHLHE40;DNASEV3=19;PHC100W=0
rs10479001	chr5:131607721	T	-	-	RegulatoryFeature	regulatory_region_variant	-	-	-	-	-	rs10479001	TFBSV3=CTCF;DNASEV3=3;PHC100W=0.19685;GERPRS=0.828;GERPNR=5.05;COSMIC=COSM448566
rs7735282	chr5:175616413	T	-	-	RegulatoryFeature	regulatory_region_variant	-	-	-	-	-	rs7735282	DNASEV3=3;PHC100W=0.102299
rs1799945	chr6:26091179	G	-	-	RegulatoryFeature	regulatory_region_variant	-	-	-	-	-	rs1799945	DNASEV3=2;PHC100W=0.283465;GERPRS=3.51;GERPNR=5.3
rs3130901	chr6:31419065	T	-	-	RegulatoryFeature	regulatory_region_variant	-	-	-	-	-	rs3130901	DNASEV3=1;PHC100W=0.042126
rs112233623	chr6:41924998	T	-	-	RegulatoryFeature	regulatory_region_variant	-	-	-	-	-	rs112233623	DNASEV3=5;PHC100W=1
rs9349205	chr6:41925159	A	-	-	RegulatoryFeature	regulatory_region_variant	-	-	-	-	-	rs9349205	TFBSV3=POLR2A,HDAC2,REST;DNASEV3=5;PHC100W=0
rs3813356	chr6:132834518	T	-	-	RegulatoryFeature	regulatory_region_variant	-	-	-	-	-	rs3813356	TFBSV3=POLR2A,MAX,PML,SP4,SP1,GATA1,MAFF,MAFK,MYC,TBP,NR2F2,TEAD4,BHLHE40,GATA2,EP300,FOXA1,REST,FOXA2,TAL1;DNASEV3=125;PHC100W=0.0234567
rs7775698	chr6:135418635	T	-	-	RegulatoryFeature	regulatory_region_variant	-	-	-	-	-	rs7775698	DNASEV3=2;PHC100W=0
rs4316067	chr7:33081514	C	-	-	RegulatoryFeature	regulatory_region_variant	-	-	-	-	-	rs4316067	TFBSV3=TEAD4,TAL1,GATA1;DNASEV3=2;PHC100W=0
rs739385	chr7:92682609	A	-	-	RegulatoryFeature	regulatory_region_variant	-	-	-	-	-	rs739385	TFBSV3=SMARCB1,GATA1,TEAD4;PHC100W=0
rs531909210	chr7:100239422	A	-	-	RegulatoryFeature	regulatory_region_variant	-	-	-	-	-	rs531909210	TFBSV3=POLR2A,ZBTB7A,SMARCA4,GATA2,GATA1,CBX3,MYC,STAT1,MAX,NFIC,SP1,JUNB,YY1,EP300,MAZ,JUND,HDAC2,SIN3AK20,FOXA1,HNF4A,CEBPD,RXRA,HNF4G,RBBP5;DNASEV3=26;PHCEL100W=lod_79;PHC100W=1
rs11557288	chr7:129396174	G	-	-	RegulatoryFeature	regulatory_region_variant	-	-	-	-	-	rs11557288	DNASEV3=3;PHC100W=0
rs6150565	chr8:41512582-41512595		-	-	RegulatoryFeature	regulatory_region_variant	-	-	-	-	-	rs6150565	DNASEV3=20;PHC100W=0.385827
rs4737010	chr8:41630447	A	-	-	RegulatoryFeature	regulatory_region_variant	-	-	-	-	-	rs4737010	TFBSV3=GATA1,MAZ,PML,MYC,EGR1,RCOR1,MAX,EP300,TAL1,POLR2A,STAT5A;DNASEV3=2;PHC100W=0
rs2468024	chr8:98664653	A	-	-	RegulatoryFeature	regulatory_region_variant	-	-	-	-	-	rs2468024	DNASEV3=2;PHC100W=0
rs3210186	chr8:144682311	C	-	-	RegulatoryFeature	regulatory_region_variant	-	-	-	-	-	rs3210186	TFBSV3=POLR2A,ELF1;DNASEV3=6;PHCEL100W=lod_13;PHC100W=0.80315
rs11784833	chr8:145063412	C	-	-	RegulatoryFeature	regulatory_region_variant	-	-	-	-	-	rs11784833	TFBSV3=CTCF;DNASEV3=4;PHC100W=0
rs10739069	chr9:4863305	A	-	-	RegulatoryFeature	regulatory_region_variant	-	-	-	-	-	rs10739069	TFBSV3=ZNF274,MYC,HMGN3,CCNT2,JUND,MAX,CEBPB;PHC100W=0
rs73660574	chr9:135860412	A	-	-	RegulatoryFeature	regulatory_region_variant	-	-	-	-	-	rs73660574	TFBSV3=POLR2A,CCNT2,GATA1,JUND,MYC,ZBTB7A,TRIM28,MAZ,TBL1XR1,RCOR1,MAX,EP300,TEAD4,TAL1,YY1,PML,E2F6,GATA2,GABPA,REST,STAT5A,EGR1;DNASEV3=15;PHC100W=0.0629921
rs8176644	chr9:136149150	T	-	-	RegulatoryFeature	regulatory_region_variant	-	-	-	-	-	rs8176644	DNASEV3=14;PHC100W=0
rs635634	chr9:136155000	T	-	-	RegulatoryFeature	regulatory_region_variant	-	-	-	-	-	rs635634	DNASEV3=3;PHC100W=0.0134094
rs2157770	chr9:136921464	G	-	-	RegulatoryFeature	regulatory_region_variant	-	-	-	-	-	rs2157770	TFBSV3=SMARCB1,GTF2F1,MXI1,TBP,MYC,FOS;DNASEV3=98;PHC100W=0
rs3124592	chr9:139393162	A	-	-	RegulatoryFeature	regulatory_region_variant	-	-	-	-	-	rs3124592	DNASEV3=4;PHC100W=0
rs2578377	chr5:153413390	T	FAM114A2	uc003lve.3	Transcript	splice_region_variant	-	-	-	-	-	rs2578377	PHC100W=1;GERPRS=5.93;GERPNR=5.93;INTRON=3/13
rs881144	chr22:37471290	T	TMPRSS6	uc003aqs.1	Transcript	stop_gained	1368	1254	418	Y/*	taC/taA	rs881144	CANONICAL=YES;PHC100W=0.00787402;GERPRS=-8.77;GERPNR=5.27;EXON=11/18
rs881144	chr22:37471290	T	TMPRSS6	uc003aqt.1	Transcript	stop_gained	1289	1227	409	Y/*	taC/taA	rs881144	PHC100W=0.00787402;GERPRS=-8.77;GERPNR=5.27;EXON=11/19
rs701929	chr1:211846876	G	NEK2	uc021piq.1	Transcript	synonymous_variant	655	504	168	H/H	caT/caC	rs701929	PHC100W=0.00787402;GERPRS=-10.5;GERPNR=5.23;EXON=3/8
rs701929	chr1:211846876	G	NEK2	uc001hir.2	Transcript	synonymous_variant	655	504	168	H/H	caT/caC	rs701929	CANONICAL=YES;PHC100W=0.00787402;GERPRS=-10.5;GERPNR=5.23;EXON=3/8
rs701929	chr1:211846876	G	NEK2	uc001his.4	Transcript	synonymous_variant	655	504	168	H/H	caT/caC	rs701929	PHC100W=0.00787402;GERPRS=-10.5;GERPNR=5.23;EXON=3/7
rs881144	chr22:37471290	A	TMPRSS6	uc003aqs.1	Transcript	synonymous_variant	1368	1254	418	Y/Y	taC/taT	rs881144	CANONICAL=YES;PHC100W=0.00787402;GERPRS=-8.77;GERPNR=5.27;EXON=11/18
rs881144	chr22:37471290	A	TMPRSS6	uc003aqt.1	Transcript	synonymous_variant	1289	1227	409	Y/Y	taC/taT	rs881144	PHC100W=0.00787402;GERPRS=-8.77;GERPNR=5.27;EXON=11/19
rs10479001	chr5:131607721	T	PDLIM4	uc003kwn.3	Transcript	synonymous_variant	869	792	264	G/G	ggC/ggT	rs10479001	CANONICAL=YES;PHC100W=0.19685;GERPRS=0.828;GERPNR=5.05;COSMIC=COSM448566;EXON=7/7
rs10479001	chr5:131607721	T	PDLIM4	uc003kwo.3	Transcript	synonymous_variant	1193	1116	372	G/G	ggC/ggT	rs10479001	PHC100W=0.19685;GERPRS=0.828;GERPNR=5.05;COSMIC=COSM448566;EXON=6/6
rs755249	chr1:39995074	T	PPIEL	uc001cdj.2	Transcript	upstream_gene_variant	-	-	-	-	-	rs755249	PHC100W=0;DISTANCE=3717
rs35671561	chr1:205094567-205094568	-	RBBP5	uc010pre.2	Transcript	upstream_gene_variant	-	-	-	-	-	rs35671561	PHC100W=0.151087;DISTANCE=3417
rs35671561	chr1:205094567-205094568	-	RBBP5	uc001hbu.2	Transcript	upstream_gene_variant	-	-	-	-	-	rs35671561	CANONICAL=YES;PHC100W=0.151087;DISTANCE=3417
rs35671561	chr1:205094567-205094568	-	RBBP5	uc001hbv.2	Transcript	upstream_gene_variant	-	-	-	-	-	rs35671561	PHC100W=0.151087;DISTANCE=3417
rs701929	chr1:211846876	G	NEK2	uc021pir.1	Transcript	upstream_gene_variant	-	-	-	-	-	rs701929	PHC100W=0.00787402;GERPRS=-10.5;GERPNR=5.23;DISTANCE=3127
rs77677521	chr10:45952896	G	DL492557	uc001jcf.3	Transcript	upstream_gene_variant	-	-	-	-	-	rs77677521	CANONICAL=YES;PHC100W=0;DISTANCE=318
rs4910735	chr11:5258852	A	HBD	uc001maf.1	Transcript	upstream_gene_variant	-	-	-	-	-	rs4910735	CANONICAL=YES;PHC100W=0;DISTANCE=2994
rs174559	chr11:61581656	A	FADS1	uc001nsh.3	Transcript	upstream_gene_variant	-	-	-	-	-	rs174559	PHC100W=0;DISTANCE=650
rs174559	chr11:61581656	A	FADS2	uc001nsj.2	Transcript	upstream_gene_variant	-	-	-	-	-	rs174559	PHC100W=0;DISTANCE=2072
rs174559	chr11:61581656	A	FADS2	uc010rlo.1	Transcript	upstream_gene_variant	-	-	-	-	-	rs174559	PHC100W=0;DISTANCE=2220
rs79755767	chr12:54698408	A	NFE2	uc009znl.4	Transcript	upstream_gene_variant	-	-	-	-	-	rs79755767	PHCEL100W=lod_75;PHC100W=1;DISTANCE=3587
rs79755767	chr12:54698408	A	NFE2	uc001sfr.5	Transcript	upstream_gene_variant	-	-	-	-	-	rs79755767	CANONICAL=YES;PHCEL100W=lod_75;PHC100W=1;DISTANCE=3587
rs117444538	chr12:57414995	C	TAC3	uc010sqy.2	Transcript	upstream_gene_variant	-	-	-	-	-	rs117444538	PHC100W=0.501394;DISTANCE=4651
rs117444538	chr12:57414995	C	TAC3	uc001smp.3	Transcript	upstream_gene_variant	-	-	-	-	-	rs117444538	CANONICAL=YES;PHC100W=0.501394;DISTANCE=4651
rs117444538	chr12:57414995	C	TAC3	uc001smo.3	Transcript	upstream_gene_variant	-	-	-	-	-	rs117444538	PHC100W=0.501394;DISTANCE=4651
rs117444538	chr12:57414995	C	TAC3	uc001smq.3	Transcript	upstream_gene_variant	-	-	-	-	-	rs117444538	PHC100W=0.501394;DISTANCE=4651
rs117444538	chr12:57414995	C	TAC3	uc001smr.3	Transcript	upstream_gene_variant	-	-	-	-	-	rs117444538	PHC100W=0.501394;DISTANCE=4651
rs117444538	chr12:57414995	C	TAC3	uc001sms.3	Transcript	upstream_gene_variant	-	-	-	-	-	rs117444538	PHC100W=0.501394;DISTANCE=4651
rs117444538	chr12:57414995	C	TAC3	uc001smt.3	Transcript	upstream_gene_variant	-	-	-	-	-	rs117444538	PHC100W=0.501394;DISTANCE=4651
rs117444538	chr12:57414995	C	TAC3	uc001smu.3	Transcript	upstream_gene_variant	-	-	-	-	-	rs117444538	PHC100W=0.501394;DISTANCE=4651
rs117444538	chr12:57414995	C	TAC3	uc001smv.3	Transcript	upstream_gene_variant	-	-	-	-	-	rs117444538	PHC100W=0.501394;DISTANCE=4651
rs55730005	chr12:121157536	A	MIR4700	uc021rew.1	Transcript	upstream_gene_variant	-	-	-	-	-	rs55730005	PHC100W=0.496063;DISTANCE=3460
rs7148979	chr14:74547318	A	LIN52	uc001xpp.2	Transcript	upstream_gene_variant	-	-	-	-	-	rs7148979	CANONICAL=YES;PHC100W=0;DISTANCE=4338
rs7148979	chr14:74547318	A	LIN52	uc010asb.2	Transcript	upstream_gene_variant	-	-	-	-	-	rs7148979	PHC100W=0;DISTANCE=4345
rs3169166	chr15:78563103	C	DNAJA4	uc002bdm.2	Transcript	upstream_gene_variant	-	-	-	-	-	rs3169166	PHC100W=0;DISTANCE=4236
rs8028409	chr15:91506422	T	PRC1-AS1	uc031qts.1	Transcript	upstream_gene_variant	-	-	-	-	-	rs8028409	CANONICAL=YES;PHC100W=0;DISTANCE=3177
rs7194649	chr16:215106	A	HBM	uc002cfu.1	Transcript	upstream_gene_variant	-	-	-	-	-	rs7194649	CANONICAL=YES;PHCEL100W=lod_112;PHC100W=1;DISTANCE=867
rs8050500	chr16:31404571	C	ITGAD	uc010vfl.1	Transcript	upstream_gene_variant	-	-	-	-	-	rs8050500	PHC100W=0.110236;DISTANCE=62
rs8050500	chr16:31404571	C	ITGAD	uc002ebv.1	Transcript	upstream_gene_variant	-	-	-	-	-	rs8050500	CANONICAL=YES;PHC100W=0.110236;DISTANCE=62
rs8050500	chr16:31404571	C	ITGAD	uc010cap.1	Transcript	upstream_gene_variant	-	-	-	-	-	rs8050500	PHC100W=0.110236;DISTANCE=62
rs8067342	chr17:21156860	T	C17orf103	uc010vzx.2	Transcript	upstream_gene_variant	-	-	-	-	-	rs8067342	CANONICAL=YES;PHCEL100W=lod_68;PHC100W=0.645669;DISTANCE=282
rs12946844	chr17:27170156	T	FAM222B	uc010wax.1	Transcript	upstream_gene_variant	-	-	-	-	-	rs12946844,rs66697867	PHC100W=0;DISTANCE=315
rs12946844	chr17:27170156	T	FAM222B	uc010way.1	Transcript	upstream_gene_variant	-	-	-	-	-	rs12946844,rs66697867	CANONICAL=YES;PHC100W=0;DISTANCE=315
rs12946844	chr17:27170156	T	FAM222B	uc002hcw.3	Transcript	upstream_gene_variant	-	-	-	-	-	rs12946844,rs66697867	PHC100W=0;DISTANCE=315
rs429216	chr17:76126204	G	TMC6	uc002juj.1	Transcript	upstream_gene_variant	-	-	-	-	-	rs429216	PHC100W=0;DISTANCE=3165
rs429216	chr17:76126204	G	TMC6	uc010dhf.1	Transcript	upstream_gene_variant	-	-	-	-	-	rs429216	PHC100W=0;DISTANCE=1351
rs429216	chr17:76126204	G	TMC6	uc002juk.2	Transcript	upstream_gene_variant	-	-	-	-	-	rs429216	CANONICAL=YES;PHC100W=0;DISTANCE=1343
rs429216	chr17:76126204	G	TMC6	uc010dhg.1	Transcript	upstream_gene_variant	-	-	-	-	-	rs429216	PHC100W=0;DISTANCE=1343
rs429216	chr17:76126204	G	TMC6	uc002jum.4	Transcript	upstream_gene_variant	-	-	-	-	-	rs429216	PHC100W=0;DISTANCE=4239
rs429216	chr17:76126204	G	TMC6	uc002jun.4	Transcript	upstream_gene_variant	-	-	-	-	-	rs429216	PHC100W=0;DISTANCE=1343
rs429216	chr17:76126204	G	TMC6	uc002juo.2	Transcript	upstream_gene_variant	-	-	-	-	-	rs429216	PHC100W=0;DISTANCE=1343
rs429216	chr17:76126204	G	TMC6	uc010wtp.1	Transcript	upstream_gene_variant	-	-	-	-	-	rs429216	PHC100W=0;DISTANCE=4239
rs429216	chr17:76126204	G	TMC6	uc010wtq.1	Transcript	upstream_gene_variant	-	-	-	-	-	rs429216	PHC100W=0;DISTANCE=1343
rs429216	chr17:76126204	G	TMC8	uc010dhh.1	Transcript	upstream_gene_variant	-	-	-	-	-	rs429216	PHC100W=0;DISTANCE=655
rs429216	chr17:76126204	G	TMC8	uc002jup.2	Transcript	upstream_gene_variant	-	-	-	-	-	rs429216	CANONICAL=YES;PHC100W=0;DISTANCE=655
rs429216	chr17:76126204	G	TMC8	uc002juq.2	Transcript	upstream_gene_variant	-	-	-	-	-	rs429216	PHC100W=0;DISTANCE=655
rs429216	chr17:76126204	G	TMC8	uc010wtr.1	Transcript	upstream_gene_variant	-	-	-	-	-	rs429216	PHC100W=0;DISTANCE=4271
rs144204502	chr17:76183233	T	AFMID	uc002juy.3	Transcript	upstream_gene_variant	-	-	-	-	-	rs144204502	PHC100W=0;DISTANCE=165
rs144204502	chr17:76183233	T	AFMID	uc010dhj.3	Transcript	upstream_gene_variant	-	-	-	-	-	rs144204502	PHC100W=0;DISTANCE=165
rs144204502	chr17:76183233	T	AFMID	uc002juz.3	Transcript	upstream_gene_variant	-	-	-	-	-	rs144204502	CANONICAL=YES;PHC100W=0;DISTANCE=165
rs144204502	chr17:76183233	T	AFMID	uc002jva.3	Transcript	upstream_gene_variant	-	-	-	-	-	rs144204502	PHC100W=0;DISTANCE=165
rs144204502	chr17:76183233	T	AFMID	uc002jvb.3	Transcript	upstream_gene_variant	-	-	-	-	-	rs144204502	PHC100W=0;DISTANCE=165
rs67806247	chr19:1014538-1014547	-	FLJ00277	uc002lqp.1	Transcript	upstream_gene_variant	-	-	-	-	-	rs67806247	CANONICAL=YES;PHC100W=0.0858268;DISTANCE=4987
rs67806247	chr19:1014538-1014547	-	TMEM259	uc021ume.2	Transcript	upstream_gene_variant	-	-	-	-	-	rs67806247	PHC100W=0.0858268;DISTANCE=3443
rs10405535	chr19:33072085	G	PDCD5	uc002ntl.3	Transcript	upstream_gene_variant	-	-	-	-	-	rs10405535	PHC100W=0;DISTANCE=9
rs10405535	chr19:33072085	G	PDCD5	uc002ntm.3	Transcript	upstream_gene_variant	-	-	-	-	-	rs10405535	CANONICAL=YES;PHC100W=0;DISTANCE=9
rs10405535	chr19:33072085	G	PDCD5	uc010ede.3	Transcript	upstream_gene_variant	-	-	-	-	-	rs10405535	PHC100W=0;DISTANCE=9
rs445925	chr19:45415640	A	APOC1	uc002pac.1	Transcript	upstream_gene_variant	-	-	-	-	-	rs445925	PHC100W=0.00691339;DISTANCE=1937
rs445925	chr19:45415640	A	APOC1	uc002pad.1	Transcript	upstream_gene_variant	-	-	-	-	-	rs445925	PHC100W=0.00691339;DISTANCE=1937
rs445925	chr19:45415640	A	APOC1	uc002pae.1	Transcript	upstream_gene_variant	-	-	-	-	-	rs445925	CANONICAL=YES;PHC100W=0.00691339;DISTANCE=2281
rs445925	chr19:45415640	A	APOC1	uc002paf.1	Transcript	upstream_gene_variant	-	-	-	-	-	rs445925	PHC100W=0.00691339;DISTANCE=3794
rs10410869	chr19:58141281	T	ZNF211	uc002qpr.2	Transcript	upstream_gene_variant	-	-	-	-	-	rs10410869	PHC100W=0.463898;DISTANCE=3254
rs10410869	chr19:58141281	T	ZNF211	uc010yhe.2	Transcript	upstream_gene_variant	-	-	-	-	-	rs10410869	PHC100W=0.463898;DISTANCE=3254
rs10410869	chr19:58141281	T	ZNF211	uc031rng.1	Transcript	upstream_gene_variant	-	-	-	-	-	rs10410869	CANONICAL=YES;PHC100W=0.463898;DISTANCE=3254
rs10410869	chr19:58141281	T	ZNF211	uc010yhc.1	Transcript	upstream_gene_variant	-	-	-	-	-	rs10410869	PHC100W=0.463898;DISTANCE=3254
rs10410869	chr19:58141281	T	ZNF211	uc002qpt.2	Transcript	upstream_gene_variant	-	-	-	-	-	rs10410869	PHC100W=0.463898;DISTANCE=3254
rs10410869	chr19:58141281	T	ZNF211	uc002qpp.2	Transcript	upstream_gene_variant	-	-	-	-	-	rs10410869	PHC100W=0.463898;DISTANCE=3254
rs10410869	chr19:58141281	T	ZNF211	uc031rnh.1	Transcript	upstream_gene_variant	-	-	-	-	-	rs10410869	PHC100W=0.463898;DISTANCE=3254
rs10410869	chr19:58141281	T	ZNF211	uc010yhd.2	Transcript	upstream_gene_variant	-	-	-	-	-	rs10410869	PHC100W=0.463898;DISTANCE=3254
rs10410869	chr19:58141281	T	ZNF211	uc002qpq.2	Transcript	upstream_gene_variant	-	-	-	-	-	rs10410869	PHC100W=0.463898;DISTANCE=3254
rs10710560	chr2:70153059	-	FW340055	uc021viw.1	Transcript	upstream_gene_variant	-	-	-	-	-	rs10710560	CANONICAL=YES;PHC100W=0.409039;DISTANCE=4341
rs878825	chr22:21982249	C	CCDC116	uc011aih.1	Transcript	upstream_gene_variant	-	-	-	-	-	rs878825	PHC100W=0;DISTANCE=4837
rs878825	chr22:21982249	C	CCDC116	uc002zve.3	Transcript	upstream_gene_variant	-	-	-	-	-	rs878825	CANONICAL=YES;PHC100W=0;DISTANCE=4837
rs9608698	chr22:29134559	C	CHEK2	uc010gvj.1	Transcript	upstream_gene_variant	-	-	-	-	-	rs9608698	PHC100W=0.484157;DISTANCE=3844
rs9608698	chr22:29134559	C	CHEK2	uc003adr.1	Transcript	upstream_gene_variant	-	-	-	-	-	rs9608698	PHC100W=0.484157;DISTANCE=3844
rs9608698	chr22:29134559	C	CHEK2	uc010gvk.1	Transcript	upstream_gene_variant	-	-	-	-	-	rs9608698	PHC100W=0.484157;DISTANCE=3844
rs9608698	chr22:29134559	C	CHEK2	uc003ads.1	Transcript	upstream_gene_variant	-	-	-	-	-	rs9608698	PHC100W=0.484157;DISTANCE=3844
rs9608698	chr22:29134559	C	CHEK2	uc010gvh.1	Transcript	upstream_gene_variant	-	-	-	-	-	rs9608698	PHC100W=0.484157;DISTANCE=3844
rs9608698	chr22:29134559	C	CHEK2	uc010gvi.1	Transcript	upstream_gene_variant	-	-	-	-	-	rs9608698	PHC100W=0.484157;DISTANCE=3844
rs9608698	chr22:29134559	C	HSCB	uc003aea.3	Transcript	upstream_gene_variant	-	-	-	-	-	rs9608698	CANONICAL=YES;PHC100W=0.484157;DISTANCE=3484
rs5754120	chr22:32899858	C	AK123891	uc003amw.1	Transcript	upstream_gene_variant	-	-	-	-	-	rs5754120	CANONICAL=YES;PHC100W=0.036685;DISTANCE=1444
rs140522	chr22:50971266	C	TYMP	uc003bme.5	Transcript	upstream_gene_variant	-	-	-	-	-	rs140522	CANONICAL=YES;PHC100W=0.0215433;DISTANCE=2752
rs140522	chr22:50971266	C	TYMP	uc003bmc.5	Transcript	upstream_gene_variant	-	-	-	-	-	rs140522	PHC100W=0.0215433;DISTANCE=2752
rs140522	chr22:50971266	C	TYMP	uc003bmd.5	Transcript	upstream_gene_variant	-	-	-	-	-	rs140522	PHC100W=0.0215433;DISTANCE=2752
rs140522	chr22:50971266	C	TYMP	uc010hbd.4	Transcript	upstream_gene_variant	-	-	-	-	-	rs140522	PHC100W=0.0215433;DISTANCE=2752
rs140522	chr22:50971266	C	TYMP	uc003bmb.5	Transcript	upstream_gene_variant	-	-	-	-	-	rs140522	PHC100W=0.0215433;DISTANCE=2752
rs140522	chr22:50971266	C	TYMP	uc011arz.1	Transcript	upstream_gene_variant	-	-	-	-	-	rs140522	PHC100W=0.0215433;DISTANCE=2752
rs140522	chr22:50971266	C	ODF3B	uc003bmg.2	Transcript	upstream_gene_variant	-	-	-	-	-	rs140522	PHC100W=0.0215433;DISTANCE=726
rs140522	chr22:50971266	C	ODF3B	uc003bmh.2	Transcript	upstream_gene_variant	-	-	-	-	-	rs140522	CANONICAL=YES;PHC100W=0.0215433;DISTANCE=258
rs150803770	chr3:49469962-49469963	TTTATTTA	NICN1	uc003cwz.1	Transcript	upstream_gene_variant	-	-	-	-	-	rs150803770	CANONICAL=YES;DISTANCE=3206
rs150803770	chr3:49469962-49469963	TTTATTTA	NICN1	uc011bcr.2	Transcript	upstream_gene_variant	-	-	-	-	-	rs150803770	DISTANCE=3206
rs6792151	chr3:171529935	G	PLD1	uc003fhs.3	Transcript	upstream_gene_variant	-	-	-	-	-	rs6792151	CANONICAL=YES;PHC100W=0;DISTANCE=1431
rs6792151	chr3:171529935	G	PLD1	uc003fht.3	Transcript	upstream_gene_variant	-	-	-	-	-	rs6792151	PHC100W=0;DISTANCE=1431
rs11756659	chr6:25933932	T	SLC17A2	uc003nfl.3	Transcript	upstream_gene_variant	-	-	-	-	-	rs11756659	CANONICAL=YES;PHC100W=0.00637795;DISTANCE=2986
rs1799945	chr6:26091179	G	HFE	uc021yms.1	Transcript	upstream_gene_variant	-	-	-	-	-	rs1799945	PHC100W=0.283465;GERPRS=3.51;GERPNR=5.3;DISTANCE=425
rs3813356	chr6:132834518	T	STX7	uc003qdg.2	Transcript	upstream_gene_variant	-	-	-	-	-	rs3813356	CANONICAL=YES;PHC100W=0.0234567;DISTANCE=181
rs3813356	chr6:132834518	T	STX7	uc011ecg.1	Transcript	upstream_gene_variant	-	-	-	-	-	rs3813356	PHC100W=0.0234567;DISTANCE=181
rs3813356	chr6:132834518	T	STX7	uc011ech.1	Transcript	upstream_gene_variant	-	-	-	-	-	rs3813356	PHC100W=0.0234567;DISTANCE=181
rs4316067	chr7:33081514	C	NT5C3A	uc022abo.2	Transcript	upstream_gene_variant	-	-	-	-	-	rs4316067	PHC100W=0;DISTANCE=737
rs4316067	chr7:33081514	C	NT5C3A	uc003tdi.4	Transcript	upstream_gene_variant	-	-	-	-	-	rs4316067	PHC100W=0;DISTANCE=737
rs801011	chr7:74236723	T	GTF2IRD2	uc003ube.1	Transcript	upstream_gene_variant	-	-	-	-	-	rs801011	CANONICAL=YES;PHC100W=0;DISTANCE=2956
rs9801017	chr7:100236202	A	TFR2	uc003uvu.1	Transcript	upstream_gene_variant	-	-	-	-	-	rs9801017	PHC100W=0.0456378;DISTANCE=4929
rs531909210	chr7:100239422	A	TFR2	uc003uvv.1	Transcript	upstream_gene_variant	-	-	-	-	-	rs531909210	CANONICAL=YES;PHCEL100W=lod_79;PHC100W=1;DISTANCE=221
rs10503728	chr8:23421002	C	SLC25A37	uc003xdq.3	Transcript	upstream_gene_variant	-	-	-	-	-	rs10503728	PHC100W=0.036;DISTANCE=3562
rs1064807	chr8:26236978	T	BNIP3L	uc003xex.1	Transcript	upstream_gene_variant	-	-	-	-	-	rs1064807	CANONICAL=YES;PHCEL100W=lod_1239;PHC100W=1;DISTANCE=3545
rs1064807	chr8:26236978	T	BNIP3L	uc010luh.1	Transcript	upstream_gene_variant	-	-	-	-	-	rs1064807	PHCEL100W=lod_1239;PHC100W=1;DISTANCE=3545
rs1064807	chr8:26236978	T	BNIP3L	uc010lui.1	Transcript	upstream_gene_variant	-	-	-	-	-	rs1064807	PHCEL100W=lod_1239;PHC100W=1;DISTANCE=3916
rs3210186	chr8:144682311	C	EEF1D	uc011lki.2	Transcript	upstream_gene_variant	-	-	-	-	-	rs3210186	PHCEL100W=lod_13;PHC100W=0.80315;DISTANCE=2753
rs3210186	chr8:144682311	C	EEF1D	uc011lkk.2	Transcript	upstream_gene_variant	-	-	-	-	-	rs3210186	PHCEL100W=lod_13;PHC100W=0.80315;DISTANCE=2466
rs3210186	chr8:144682311	C	EEF1D	uc003yyu.3	Transcript	upstream_gene_variant	-	-	-	-	-	rs3210186	PHCEL100W=lod_13;PHC100W=0.80315;DISTANCE=2466
rs3210186	chr8:144682311	C	EEF1D	uc003yyt.3	Transcript	upstream_gene_variant	-	-	-	-	-	rs3210186	CANONICAL=YES;PHCEL100W=lod_13;PHC100W=0.80315;DISTANCE=2466
rs3210186	chr8:144682311	C	EEF1D	uc003yyr.3	Transcript	upstream_gene_variant	-	-	-	-	-	rs3210186	PHCEL100W=lod_13;PHC100W=0.80315;DISTANCE=2466
rs3210186	chr8:144682311	C	EEF1D	uc003yys.3	Transcript	upstream_gene_variant	-	-	-	-	-	rs3210186	PHCEL100W=lod_13;PHC100W=0.80315;DISTANCE=2466
rs3210186	chr8:144682311	C	EEF1D	uc011lkl.2	Transcript	upstream_gene_variant	-	-	-	-	-	rs3210186	PHCEL100W=lod_13;PHC100W=0.80315;DISTANCE=2466
rs3210186	chr8:144682311	C	EEF1D	uc003yyv.3	Transcript	upstream_gene_variant	-	-	-	-	-	rs3210186	PHCEL100W=lod_13;PHC100W=0.80315;DISTANCE=2466
rs11784833	chr8:145063412	C	PARP10	uc003zak.4	Transcript	upstream_gene_variant	-	-	-	-	-	rs11784833	PHC100W=0;DISTANCE=3916
rs11784833	chr8:145063412	C	PARP10	uc011lku.2	Transcript	upstream_gene_variant	-	-	-	-	-	rs11784833	PHC100W=0;DISTANCE=2848
rs11784833	chr8:145063412	C	PARP10	uc003zal.4	Transcript	upstream_gene_variant	-	-	-	-	-	rs11784833	CANONICAL=YES;PHC100W=0;DISTANCE=2777
rs11784833	chr8:145063412	C	PARP10	uc011lkv.2	Transcript	upstream_gene_variant	-	-	-	-	-	rs11784833	PHC100W=0;DISTANCE=2777
rs11784833	chr8:145063412	C	PARP10	uc003zam.2	Transcript	upstream_gene_variant	-	-	-	-	-	rs11784833	PHC100W=0;DISTANCE=2777
rs11784833	chr8:145063412	C	PARP10	uc010mfn.1	Transcript	upstream_gene_variant	-	-	-	-	-	rs11784833	PHC100W=0;DISTANCE=2777
rs11784833	chr8:145063412	C	PARP10	uc010mfo.2	Transcript	upstream_gene_variant	-	-	-	-	-	rs11784833	PHC100W=0;DISTANCE=2777
rs11784833	chr8:145063412	C	GRINA	uc003zan.1	Transcript	upstream_gene_variant	-	-	-	-	-	rs11784833	PHC100W=0;DISTANCE=814
rs11784833	chr8:145063412	C	GRINA	uc003zao.1	Transcript	upstream_gene_variant	-	-	-	-	-	rs11784833	CANONICAL=YES;PHC100W=0;DISTANCE=814
rs11784833	chr8:145063412	C	GRINA	uc003zap.1	Transcript	upstream_gene_variant	-	-	-	-	-	rs11784833	PHC100W=0;DISTANCE=1759
rs34595852	chr9:88878372-88878373	CT	C9orf153	uc004aon.4	Transcript	upstream_gene_variant	-	-	-	-	-	rs34595852	DISTANCE=3801
rs34595852	chr9:88878372-88878373	CT	C9orf153	uc031teh.1	Transcript	upstream_gene_variant	-	-	-	-	-	rs34595852	CANONICAL=YES;DISTANCE=3801
rs635634	chr9:136155000	T	ABO	uc004cda.1	Transcript	upstream_gene_variant	-	-	-	-	-	rs635634	CANONICAL=YES;PHC100W=0.0134094;DISTANCE=4370
rs635634	chr9:136155000	T	ABO	uc010naf.1	Transcript	upstream_gene_variant	-	-	-	-	-	rs635634	PHC100W=0.0134094;DISTANCE=4370
rs635634	chr9:136155000	T	ABO	uc011mcz.1	Transcript	upstream_gene_variant	-	-	-	-	-	rs635634	PHC100W=0.0134094;DISTANCE=4370
rs635634	chr9:136155000	T	ABO	uc010nag.1	Transcript	upstream_gene_variant	-	-	-	-	-	rs635634	PHC100W=0.0134094;DISTANCE=4370
