# Supplementary material for: Red blood cell distribution width: Genetic evidence for aging pathways in 116,666 volunteers
Source: PLoS One. 2017 Sep 28;12(9):e0185083. doi: 10.1371/journal.pone.0185083 (PMC5619771; doi:10.1371/journal.pone.0185083)
Supplement: S3 Table — (XLSX) [file pone.0185083.s003.xlsx]

## Sheet: eQTLs
UK Biobank RDW-associated variants where the signal is a known eQTL in blood
	eQTL results from (http://genenetwork.nl/bloodeqtlbrowser/)
			Paper by Westra et al: http://www.nature.com/ng/journal/vaop/ncurrent/abs/ng.2756.html
	Variant position			Association statistics with RDW in UKB								Blood eQTL association for the variant							Variant effect predictor output, if the eQTL gene matches the variant effect predictor gene
	SNP	CHR	BP_b37	ALLELE1	ALLELE0	A1FREQ	INFO	signal	signal_BETA	signal_SE	signal_P	CisTrans	SNPType	AlleleAssessed	OverallZScore	HUGO	PValue	ProbeName	Location	Allele	Gene	Feature	Feature.type	Consequence	Position.in.cDNA	Position.in.CDS	Position.in.protein	Amino.acid.change	Codon.change	Co.located.Variation	Extra
	rs10503728	8	23421002	A	C	0.589806	0.988078	8_3_1	0.0314067	0.00405731	5.6e-15	cis	C/A	C	-20.3821	SLC25A37	2.4158e-92	620682	chr8:23421002	C	SLC25A37	uc003xdn.1	Transcript	intron_variant	-	-	-	-	-	rs10503728	PHC100W=0.036;INTRON=1/1
	rs10503728	8	23421002	A	C	0.589806	0.988078	8_3_1	0.0314067	0.00405731	5.6e-15	cis	C/A	C	-12.5407	ENTPD4	4.47594e-36	2900224
	rs1064807	8	26236978	C	T	0.295889	0.984632	8_4_1	-0.0378075	0.0043839	8.7e-20	cis	T/C	C	-4.70519	BNIP3L	2.53866e-06	2640192	chr8:26236978	T	BNIP3L	uc003xex.1	Transcript	upstream_gene_variant	-	-	-	-	-	rs1064807	CANONICAL=YES;PHCEL100W=lod_1239;PHC100W=1;DISTANCE=3545
	rs10926973	1	243388370	A	T	0.644496	0.998403	1_11_1	-0.0224657	0.00413509	2.3e-08	cis	T/A	T	8.48721	SDCCAG8	2.11675e-17	460458
	rs1175550	1	3691528	A	G	0.768885	0.98529	1_1_1	0.0366979	0.00470922	1.9e-16	cis	G/A	G	-13.4441	KIAA0562	3.33889e-41	6650288
	rs1175550	1	3691528	A	G	0.768885	0.98529	1_1_1	0.0366979	0.00470922	1.9e-16	cis	G/A	G	-6.20338	DFFB	5.53265e-10	3830095
	rs1175550	1	3691528	A	G	0.768885	0.98529	1_1_1	0.0366979	0.00470922	1.9e-16	cis	G/A	G	-8.54582	LRRC47	1.27649e-17	2000132
	rs11759126	6	3369973	T	C	0.643144	0.991486	6_1_2	0.0229201	0.00414715	2.3e-08	cis	T/C	C	-10.8211	PSMG4,SLC22A23	2.73774e-27	6560328
	rs11759126	6	3369973	T	C	0.643144	0.991486	6_1_2	0.0229201	0.00414715	2.3e-08	cis	T/C	C	-5.47941	SLC22A23	4.26771e-08	1410601	chr6:3369973	C	SLC22A23	uc003mvn.3	Transcript	intron_variant	-	-	-	-	-	rs11759126	PHC100W=0;INTRON=4/10
	rs11877350	18	43867311	G	A	0.569133	1	18_1_2	-0.0345404	0.00456373	1.3e-13	cis	G/A	A	-12.5589	ATP5A1	3.55686e-36	940711
	rs11877350	18	43867311	G	A	0.569133	1	18_1_2	-0.0345404	0.00456373	1.3e-13	cis	G/A	A	5.03755	C18orf25	4.71898e-07	1410563
	rs12292724	11	4176671	T	A	0.637648	0.995993	11_2_2	-0.0255718	0.00413207	2.7e-10	cis	A/T	A	15.3698	RRM1	2.60974e-53	2850575	chr11:4176671	A	RRM1	uc009yej.3	Transcript	intron_variant	-	-	-	-	-	rs12292724	PHC100W=0;INTRON=13/14
	rs12701265	7	32971236	G	A	0.605789	1	7_1_2	0.0251696	0.00434001	5.6e-09	cis	A/G	A	-18.9837	AVL9,KBTBD2	2.33066e-80	4920372
	rs12883091	14	102669022	G	A	0.801987	0.994148	14_6_1	-0.0310194	0.00499709	1.2e-09	cis	G/A	A	-5.52074	HSP90AA2	3.37844e-08	3390544
	rs12883091	14	102669022	G	A	0.801987	0.994148	14_6_1	-0.0310194	0.00499709	1.2e-09	cis	G/A	A	-8.54296	WDR20	1.31008e-17	3130494	chr14:102669022	A	WDR20	uc001ylf.3	Transcript	intron_variant	-	-	-	-	-	rs12883091	PHC100W=0;INTRON=2/2
	rs12883091	14	102669022	G	A	0.801987	0.994148	14_6_1	-0.0310194	0.00499709	1.2e-09	cis	G/A	A	-3.96426	RAGE	7.36425e-05	1470348
	rs140522	22	50971266	T	C	0.326818	1	22_5_1	0.0320085	0.00422621	1.4e-14	cis	C/T	T	-44.7581	TYMP	9.81343e-198	7650128
	rs140522	22	50971266	T	C	0.326818	1	22_5_1	0.0320085	0.00422621	1.4e-14	cis	C/T	T	9.45179	SCO2	3.3369e-21	7510537
	rs140522	22	50971266	T	C	0.326818	1	22_5_1	0.0320085	0.00422621	1.4e-14	cis	C/T	T	-7.4157	-	1.21075e-13	6760286
	rs140522	22	50971266	T	C	0.326818	1	22_5_1	0.0320085	0.00422621	1.4e-14	cis	C/T	T	-5.2979	TMEM112B	1.17206e-07	1740576
	rs140522	22	50971266	T	C	0.326818	1	22_5_1	0.0320085	0.00422621	1.4e-14	cis	C/T	T	-45.9359	TYMP	9.81343e-198	2350504	chr22:50971266	C	TYMP	uc003bme.5	Transcript	upstream_gene_variant	-	-	-	-	-	rs140522	CANONICAL=YES;PHC100W=0.0215433;DISTANCE=2752
	rs17534202	1	203281175	G	C	0.464167	0.993128	1_8_2	0.0240075	0.00397513	4.8e-10	cis	G/C	G	-10.6118	BTG2	2.6264e-26	1010487	chr1:203281175	C	BTG2	uc001gzq.3	Transcript	downstream_gene_variant	-	-	-	-	-	rs17534202	CANONICAL=YES;PHC100W=0.992126;DISTANCE=2446
	rs17767662	14	65280824	C	T	0.71094	0.988242	14_3_1	-0.0442157	0.00439782	3.1e-26	cis	T/C	T	19.7691	CHURC1	5.50564e-87	6370612
	rs1799945	6	26091179	C	G	0.850303	1	6_2_2	0.137913	0.00559374	2.2e-143	cis	C/G	G	9.8116	-	1.00364e-22	7210333
	rs1799945	6	26091179	C	G	0.850303	1	6_2_2	0.137913	0.00559374	2.2e-143	cis	C/G	G	8.4079	TRIM38	4.17773e-17	3930377
	rs2047007	1	40427975	C	T	0.733879	0.980034	1_3_2	-0.0256297	0.00452661	2.4e-09	cis	T/C	T	5.5145	TRIT1	3.49972e-08	7210092
	rs2068229	3	141623304	A	G	0.730265	0.989374	3_4_1	-0.0314273	0.00448573	1.4e-11	cis	G/A	G	4.57928	-	4.66758e-06	7200678
	rs2157770	9	136921464	A	G	0.714828	0.993552	9_7_3	0.0321037	0.00439421	1.2e-13	cis	G/A	G	-15.6192	BRD3	5.38774e-55	6660626	chr9:136921464	G	BRD3	uc004cew.3	Transcript	intron_variant	-	-	-	-	-	rs2157770	CANONICAL=YES;PHC100W=0;INTRON=1/11
	rs2302783	17	66447073	T	C	0.285014	1	17_7_1	-0.0272749	0.00439114	2.2e-10	cis	C/T	T	-10.8471	ARSG	2.06079e-27	3190753
	rs2302783	17	66447073	T	C	0.285014	1	17_7_1	-0.0272749	0.00439114	2.2e-10	cis	C/T	T	-19.1809	PRKAR1A	5.35501e-82	7050021
	rs2306589	17	34848874	T	C	0.471515	0.992461	17_4_2	0.0284982	0.00398993	3e-11	cis	C/T	T	-14.1397	ZNHIT3	2.16512e-45	3450253	chr17:34848874	C	ZNHIT3	uc010cus.1	Transcript	3_prime_UTR_variant	407	-	-	-	-	rs2306589	PHC100W=0;EXON=3/3
	rs2306589	17	34848874	T	C	0.471515	0.992461	17_4_2	0.0284982	0.00398993	3e-11	cis	C/T	T	6.04055	MYO19	1.53733e-09	6510338	chr17:34848874	C	MYO19	uc010cuu.3	Transcript	downstream_gene_variant	-	-	-	-	-	rs2306589	PHC100W=0;DISTANCE=2725
	rs2306589	17	34848874	T	C	0.471515	0.992461	17_4_2	0.0284982	0.00398993	3e-11	cis	C/T	T	-21.6315	ZNF403	9.09799e-104	4900639
	rs2306589	17	34848874	T	C	0.471515	0.992461	17_4_2	0.0284982	0.00398993	3e-11	cis	C/T	T	-3.72686	-	0.000193926	5900113
	rs28715	22	31730169	C	T	0.511107	0.986943	22_2_4	-0.0235931	0.0039849	9.4e-10	cis	C/T	C	18.6301	PIK3IP1	1.83524e-77	5390730
	rs28715	22	31730169	C	T	0.511107	0.986943	22_2_4	-0.0235931	0.0039849	9.4e-10	cis	C/T	C	9.96299	SELM	2.21728e-23	6400148
	rs28715	22	31730169	C	T	0.511107	0.986943	22_2_4	-0.0235931	0.0039849	9.4e-10	cis	C/T	C	-9.41984	LIMK2	4.51948e-21	4120561
	rs28715	22	31730169	C	T	0.511107	0.986943	22_2_4	-0.0235931	0.0039849	9.4e-10	cis	C/T	C	-8.44067	LIMK2	3.15713e-17	3390048
	rs28715	22	31730169	C	T	0.511107	0.986943	22_2_4	-0.0235931	0.0039849	9.4e-10	cis	C/T	C	-7.51237	LIMK2	5.81419e-14	2140020
	rs3210186	8	144682311	G	C	0.384741	0.975719	8_8_1	-0.0298126	0.0041155	1.3e-13	cis	G/C	G	-28.7338	-	1.44368e-181	520639
	rs3210186	8	144682311	G	C	0.384741	0.975719	8_8_1	-0.0298126	0.0041155	1.3e-13	cis	G/C	G	4.07206	ZNF707	4.66112e-05	7400161
	rs3210186	8	144682311	G	C	0.384741	0.975719	8_8_1	-0.0298126	0.0041155	1.3e-13	cis	G/C	G	-43.3858	NAPRT1	9.81343e-198	3360131
	rs3811444	1	248039451	C	T	0.666514	1	1_12_1	0.0664232	0.00419059	6.3e-59	cis	C/T	T	11.444	OR2W3	2.51993e-30	430356
	rs4980169	10	124692586	A	G	0.421959	0.998359	10_5_1	0.0241974	0.00402646	4.3e-10	cis	G/A	A	-7.78792	PSTK	6.8186e-15	3710598
	rs556052	19	49377436	G	C	0.666981	1	19_10_1	0.0283128	0.00420197	8.5e-12	cis	G/C	C	-4.61549	HSD17B14	3.92339e-06	2230133
	rs556052	19	49377436	G	C	0.666981	1	19_10_1	0.0283128	0.00420197	8.5e-12	cis	G/C	C	-9.54367	PPP1R15A	1.37958e-21	1340600	chr19:49377436	C	PPP1R15A	uc002pky.4	Transcript	missense_variant	1215	946	316	A/P	Gct/Cct	rs556052	SIFT=T(0.290000);PP2HVAR=B(0.0);PP2HDIV=B(0.0);MUTTASTER=P(0.000070);MUTASSESSOR=neutral(0.69);LRT=N(0.277310);CANONICAL=YES;PHC100W=0.0629921;GERPRS=1.24;GERPNR=4.68;EXON=2/3
	rs556052	19	49377436	G	C	0.666981	1	19_10_1	0.0283128	0.00420197	8.5e-12	cis	G/C	C	-11.8042	NUCB1	3.72189e-32	6520026
	rs6602909	13	114551993	T	C	0.674997	0.991901	13_1_2	-0.0256522	0.00425852	4.5e-10	cis	G/A	G	-8.05849	GAS6	7.72995e-16	70730	chr13:114551993	C	GAS6	uc001vud.3	Transcript	intron_variant	-	-	-	-	-	rs6602909	CANONICAL=YES;PHC100W=0;INTRON=2/14
	rs710214	1	43439282	C	T	0.780394	0.989795	1_4_1	-0.0413256	0.00480492	1.5e-18	cis	C/T	T	-5.97507	CCDC23	2.3009e-09	630086
	rs710214	1	43439282	C	T	0.780394	0.989795	1_4_1	-0.0413256	0.00480492	1.5e-18	cis	C/T	T	-5.00081	SLC2A1	5.70929e-07	4590370
	rs739385	7	92682609	G	A	0.850357	0.965498	7_5_1	-0.0309348	0.00562574	1.4e-08	cis	G/A	A	-5.7836	SAMD9L	7.31187e-09	3170136
	rs741951	21	46269526	G	A	0.849799	0.99253	21_2_1	-0.0336708	0.00558182	1.4e-10	cis	G/A	A	13.5977	PTTG1IP	4.1379e-42	6250053
	rs741951	21	46269526	G	A	0.849799	0.99253	21_2_1	-0.0336708	0.00558182	1.4e-10	cis	G/A	A	4.02487	UBE2G2	5.70238e-05	2750750
	rs741951	21	46269526	G	A	0.849799	0.99253	21_2_1	-0.0336708	0.00558182	1.4e-10	cis	G/A	A	18.357	PTTG1IP	2.90203e-75	4880168	chr21:46269526	A	PTTG1IP	uc002zgb.2	Transcript	3_prime_UTR_variant	2800	-	-	-	-	rs741951	CANONICAL=YES;PHC100W=0;EXON=6/6
	rs7734927	5	127453735	T	A	0.24624	0.996263	5_4_1	-0.112536	0.00459864	1.6e-138	cis	A/T	T	-4.41894	FBN2	9.92504e-06	3440204
	rs8013143	14	23494277	A	G	0.723818	1	14_1_1	-0.0836895	0.00443742	2.2e-85	cis	A/G	G	7.01053	MRPL52	2.37638e-12	7000692
	rs8013143	14	23494277	A	G	0.723818	1	14_1_1	-0.0836895	0.00443742	2.2e-85	cis	A/G	G	-11.6411	PRMT5	2.55008e-31	5700520
	rs8013143	14	23494277	A	G	0.723818	1	14_1_1	-0.0836895	0.00443742	2.2e-85	cis	A/G	G	4.75195	PSMB5	2.01614e-06	510315	chr14:23494277	G	PSMB5	uc001wij.3	Transcript	downstream_gene_variant	-	-	-	-	-	rs8013143	PHC100W=0;DISTANCE=783
	rs8013143	14	23494277	A	G	0.723818	1	14_1_1	-0.0836895	0.00443742	2.2e-85	cis	A/G	G	-10.1601	PRMT5	2.99076e-24	3850520
	rs878825	22	21982249	T	C	0.806997	0.995121	22_1_1	-0.0292727	0.00502984	1.2e-09	cis	T/C	C	39.9405	-	9.81343e-198	1230242
	rs9349205	6	41925159	G	A	0.748281	1	6_3_1	-0.0534554	0.00454408	1.3e-35	cis	G/A	A	-3.77573	FRS3	0.000159623	4210717
	rs9349205	6	41925159	G	A	0.748281	1	6_3_1	-0.0534554	0.00454408	1.3e-35	cis	G/A	A	12.6357	BYSL	1.34365e-36	4860356
	rs9349205	6	41925159	G	A	0.748281	1	6_3_1	-0.0534554	0.00454408	1.3e-35	cis	G/A	A	3.73968	CCND3	0.000184313	6380370	chr6:41925159	A	CCND3	uc003orp.3	Transcript	intron_variant	-	-	-	-	-	rs9349205	PHC100W=0;INTRON=1/4
	rs9608698	22	29134559	G	C	0.448079	0.983954	22_2_3	0.0240875	0.00402378	3.1e-09	cis	C/G	G	3.78437	HSCB	0.000154204	6400300	chr22:29134559	C	HSCB	uc003aea.3	Transcript	upstream_gene_variant	-	-	-	-	-	rs9608698	CANONICAL=YES;PHC100W=0.484157;DISTANCE=3484
	rs9608698	22	29134559	G	C	0.448079	0.983954	22_2_3	0.0240875	0.00402378	3.1e-09	cis	C/G	G	18.6441	XBP1	1.41271e-77	5690066
	rs9608698	22	29134559	G	C	0.448079	0.983954	22_2_3	0.0240875	0.00402378	3.1e-09	cis	C/G	G	4.60688	CCDC117	4.08913e-06	6940541
	rs140522	22	50971266	T	C	0.326818	1	22_5_1	0.0320085	0.00422621	1.4e-14	trans	C/T	T	5.13808	TSTA3	2.77678e-07	2350661
	rs140522	22	50971266	T	C	0.326818	1	22_5_1	0.0320085	0.00422621	1.4e-14	trans	C/T	T	-4.38007	NINJ2	1.18679e-05	6860278
	rs140522	22	50971266	T	C	0.326818	1	22_5_1	0.0320085	0.00422621	1.4e-14	trans	C/T	T	-16.954	KREMEN2	1.80407e-64	2940673
	rs1799945	6	26091179	C	G	0.850303	1	6_2_2	0.137913	0.00559374	2.2e-143	trans	C/G	G	4.55686	FBXO9	5.19388e-06	4050634
	rs1799945	6	26091179	C	G	0.850303	1	6_2_2	0.137913	0.00559374	2.2e-143	trans	C/G	G	-6.17022	ALAS2	6.82037e-10	1230376
	rs1799945	6	26091179	C	G	0.850303	1	6_2_2	0.137913	0.00559374	2.2e-143	trans	C/G	G	-5.91914	ALAS2	3.23905e-09	4180768
	rs1799945	6	26091179	C	G	0.850303	1	6_2_2	0.137913	0.00559374	2.2e-143	trans	C/G	G	4.61199	OSBP2	3.99197e-06	3780100
	rs4420638	19	45422946	A	G	0.810236	1	19_9_1	0.0512579	0.00505929	1.9e-25	trans	G/A	G	4.33948	-	1.42872e-05	4070039
	rs738409	22	44324727	C	G	0.784517	1	22_4_1	0.0288866	0.00482279	6.2e-09	trans	C/G	G	-4.54354	AC010834.19	5.53541e-06	2970301
	rs738409	22	44324727	C	G	0.784517	1	22_4_1	0.0288866	0.00482279	6.2e-09	trans	C/G	G	4.36197	COL4A3BP	1.28997e-05	4120707
	rs7606173	2	60725451	G	C	0.569133	1	2_3_1	0.040388	0.00399888	1.7e-25	trans	G/C	C	-25.8149	ESPN	6.04859e-147	3440630
	rs7606173	2	60725451	G	C	0.569133	1	2_3_1	0.040388	0.00399888	1.7e-25	trans	G/C	C	5.02431	ISCU	5.05535e-07	6620397
	rs7606173	2	60725451	G	C	0.569133	1	2_3_1	0.040388	0.00399888	1.7e-25	trans	G/C	C	-7.06116	NINJ2	1.65309e-12	6860278
	rs7606173	2	60725451	G	C	0.569133	1	2_3_1	0.040388	0.00399888	1.7e-25	trans	G/C	C	4.35239	KRT1	1.34778e-05	2450647
	rs7606173	2	60725451	G	C	0.569133	1	2_3_1	0.040388	0.00399888	1.7e-25	trans	G/C	C	-9.42867	PHOSPHO1	4.15599e-21	830132
	rs7606173	2	60725451	G	C	0.569133	1	2_3_1	0.040388	0.00399888	1.7e-25	trans	G/C	C	7.71978	VWCE	1.16695e-14	1450608
	rs7606173	2	60725451	G	C	0.569133	1	2_3_1	0.040388	0.00399888	1.7e-25	trans	G/C	C	-4.32736	GMPR	1.51017e-05	3840400
	rs7606173	2	60725451	G	C	0.569133	1	2_3_1	0.040388	0.00399888	1.7e-25	trans	G/C	C	4.64583	MSI2	3.38761e-06	7040369
	rs7606173	2	60725451	G	C	0.569133	1	2_3_1	0.040388	0.00399888	1.7e-25	trans	G/C	C	4.49183	-	7.06237e-06	6900324
	rs7606173	2	60725451	G	C	0.569133	1	2_3_1	0.040388	0.00399888	1.7e-25	trans	G/C	C	7.11146	PTMS	1.14872e-12	7330379
	rs7606173	2	60725451	G	C	0.569133	1	2_3_1	0.040388	0.00399888	1.7e-25	trans	G/C	C	-4.77586	RIOK3	1.78994e-06	360187
	rs7606173	2	60725451	G	C	0.569133	1	2_3_1	0.040388	0.00399888	1.7e-25	trans	G/C	C	-7.1587	PPP2R5B	8.15051e-13	3290386
	rs7606173	2	60725451	G	C	0.569133	1	2_3_1	0.040388	0.00399888	1.7e-25	trans	G/C	C	-6.93457	IFIT1L	4.07949e-12	3780452
	rs7606173	2	60725451	G	C	0.569133	1	2_3_1	0.040388	0.00399888	1.7e-25	trans	G/C	C	4.33835	AADAT	1.43654e-05	4220717
	rs7606173	2	60725451	G	C	0.569133	1	2_3_1	0.040388	0.00399888	1.7e-25	trans	G/C	C	-6.02432	DNAJA4	1.69948e-09	6480091
	rs7775698	6	135418635	C	T	0.739127	1	6_6_1	0.0966506	0.00449678	1.4e-108	trans	C/T	T	-9.49614	TMPRSS9	2.18108e-21	3800132
	rs7775698	6	135418635	C	T	0.739127	1	6_6_1	0.0966506	0.00449678	1.4e-108	trans	C/T	T	-8.53528	PDZK1IP1	1.39913e-17	3170270
	rs7775698	6	135418635	C	T	0.739127	1	6_6_1	0.0966506	0.00449678	1.4e-108	trans	C/T	T	-5.56967	UBXN6	2.55325e-08	2120689
	rs7775698	6	135418635	C	T	0.739127	1	6_6_1	0.0966506	0.00449678	1.4e-108	trans	C/T	T	-7.1713	AL109955.37-3,RBM38	7.43432e-13	3420372
	rs7775698	6	135418635	C	T	0.739127	1	6_6_1	0.0966506	0.00449678	1.4e-108	trans	C/T	T	-6.08269	FBXO7	1.18249e-09	4780048
	rs7775698	6	135418635	C	T	0.739127	1	6_6_1	0.0966506	0.00449678	1.4e-108	trans	C/T	T	-8.43251	TRIM58	3.38647e-17	5890138
	rs7775698	6	135418635	C	T	0.739127	1	6_6_1	0.0966506	0.00449678	1.4e-108	trans	C/T	T	-7.10833	AL109955.37-3,RBM38	1.17566e-12	3140750
	rs7775698	6	135418635	C	T	0.739127	1	6_6_1	0.0966506	0.00449678	1.4e-108	trans	C/T	T	-5.2819	VWCE	1.27921e-07	1450608
	rs7775698	6	135418635	C	T	0.739127	1	6_6_1	0.0966506	0.00449678	1.4e-108	trans	C/T	T	-10.2672	PIM1	9.90374e-25	3130301
	rs7775698	6	135418635	C	T	0.739127	1	6_6_1	0.0966506	0.00449678	1.4e-108	trans	C/T	T	7.0292	RAP1GAP	2.08019e-12	4890181
	rs7775698	6	135418635	C	T	0.739127	1	6_6_1	0.0966506	0.00449678	1.4e-108	trans	C/T	T	5.52221	XK	3.34781e-08	6620630
	rs7775698	6	135418635	C	T	0.739127	1	6_6_1	0.0966506	0.00449678	1.4e-108	trans	C/T	T	-8.81455	C22orf13	1.20328e-18	3460278
	rs7775698	6	135418635	C	T	0.739127	1	6_6_1	0.0966506	0.00449678	1.4e-108	trans	C/T	T	8.56654	C18orf10	1.06771e-17	2690541
	rs7775698	6	135418635	C	T	0.739127	1	6_6_1	0.0966506	0.00449678	1.4e-108	trans	C/T	T	-4.86361	BCL2L1	1.1527e-06	670673
	rs7775698	6	135418635	C	T	0.739127	1	6_6_1	0.0966506	0.00449678	1.4e-108	trans	C/T	T	6.37414	-	1.84161e-10	6330184
	rs7775698	6	135418635	C	T	0.739127	1	6_6_1	0.0966506	0.00449678	1.4e-108	trans	C/T	T	-4.79534	MYL6	1.62513e-06	6770309
	rs7775698	6	135418635	C	T	0.739127	1	6_6_1	0.0966506	0.00449678	1.4e-108	trans	C/T	T	-7.42336	DNAJB2	1.14324e-13	3830653
	rs7775698	6	135418635	C	T	0.739127	1	6_6_1	0.0966506	0.00449678	1.4e-108	trans	C/T	T	5.42865	PHOSPHO1	5.67978e-08	830132
	rs7775698	6	135418635	C	T	0.739127	1	6_6_1	0.0966506	0.00449678	1.4e-108	trans	C/T	T	-6.04242	PRDX5	1.51838e-09	3310564
	rs7775698	6	135418635	C	T	0.739127	1	6_6_1	0.0966506	0.00449678	1.4e-108	trans	C/T	T	-5.33158	ROGDI	9.74585e-08	2510689
	rs7775698	6	135418635	C	T	0.739127	1	6_6_1	0.0966506	0.00449678	1.4e-108	trans	C/T	T	4.68576	AC010679.1	2.79141e-06	4900309
	rs7775698	6	135418635	C	T	0.739127	1	6_6_1	0.0966506	0.00449678	1.4e-108	trans	C/T	T	-5.90133	TSPAN13	3.60867e-09	6660131
	rs7775698	6	135418635	C	T	0.739127	1	6_6_1	0.0966506	0.00449678	1.4e-108	trans	C/T	T	-5.88399	MT2A	4.00952e-09	450615
	rs7775698	6	135418635	C	T	0.739127	1	6_6_1	0.0966506	0.00449678	1.4e-108	trans	C/T	T	-5.84817	B4GALT3	4.97519e-09	1030044
	rs7775698	6	135418635	C	T	0.739127	1	6_6_1	0.0966506	0.00449678	1.4e-108	trans	C/T	T	-6.90252	PRDX5	5.11312e-12	520750
	rs7775698	6	135418635	C	T	0.739127	1	6_6_1	0.0966506	0.00449678	1.4e-108	trans	C/T	T	-6.59562	TRIM10	4.23539e-11	1990110
	rs7775698	6	135418635	C	T	0.739127	1	6_6_1	0.0966506	0.00449678	1.4e-108	trans	C/T	T	4.76983	C18orf10	1.84409e-06	3140110
	rs7775698	6	135418635	C	T	0.739127	1	6_6_1	0.0966506	0.00449678	1.4e-108	trans	C/T	T	-5.53869	ESPN	3.04899e-08	3440630
	rs7775698	6	135418635	C	T	0.739127	1	6_6_1	0.0966506	0.00449678	1.4e-108	trans	C/T	T	-4.70361	PPP2R5B	2.55614e-06	3290386
	rs7775698	6	135418635	C	T	0.739127	1	6_6_1	0.0966506	0.00449678	1.4e-108	trans	C/T	T	-5.47843	FIS1	4.29189e-08	6420242
	rs7775698	6	135418635	C	T	0.739127	1	6_6_1	0.0966506	0.00449678	1.4e-108	trans	C/T	T	5.22703	KEL	1.72283e-07	6040468
	rs7775698	6	135418635	C	T	0.739127	1	6_6_1	0.0966506	0.00449678	1.4e-108	trans	C/T	T	-5.40819	PRDX5	6.37324e-08	2630056
	rs7775698	6	135418635	C	T	0.739127	1	6_6_1	0.0966506	0.00449678	1.4e-108	trans	C/T	T	5.10732	GNAS,GNAS	3.26968e-07	6100075
	rs7775698	6	135418635	C	T	0.739127	1	6_6_1	0.0966506	0.00449678	1.4e-108	trans	C/T	T	-4.37988	SLC4A1	1.18788e-05	2120152
	rs7775698	6	135418635	C	T	0.739127	1	6_6_1	0.0966506	0.00449678	1.4e-108	trans	C/T	T	-5.69103	EPB49	1.26298e-08	4610670
	rs7775698	6	135418635	C	T	0.739127	1	6_6_1	0.0966506	0.00449678	1.4e-108	trans	C/T	T	-4.63519	GPR146	3.56937e-06	7100092
	rs7775698	6	135418635	C	T	0.739127	1	6_6_1	0.0966506	0.00449678	1.4e-108	trans	C/T	T	-4.84932	PIP5K2A	1.2396e-06	7200603
	rs7775698	6	135418635	C	T	0.739127	1	6_6_1	0.0966506	0.00449678	1.4e-108	trans	C/T	T	5.69588	CA1	1.22795e-08	2190139
	rs7775698	6	135418635	C	T	0.739127	1	6_6_1	0.0966506	0.00449678	1.4e-108	trans	C/T	T	-4.48367	ODC1	7.33942e-06	4070017
	rs7775698	6	135418635	C	T	0.739127	1	6_6_1	0.0966506	0.00449678	1.4e-108	trans	C/T	T	-4.42366	UBB	9.70697e-06	6590463
	rs7775698	6	135418635	C	T	0.739127	1	6_6_1	0.0966506	0.00449678	1.4e-108	trans	C/T	T	-4.73899	FBXO7	2.14988e-06	4670327
	rs7775698	6	135418635	C	T	0.739127	1	6_6_1	0.0966506	0.00449678	1.4e-108	trans	C/T	T	-4.60175	TRIM10	4.19258e-06	110255
	rs7775698	6	135418635	C	T	0.739127	1	6_6_1	0.0966506	0.00449678	1.4e-108	trans	C/T	T	-4.88283	WDR40A	1.0459e-06	3290091
	rs855791	22	37462936	A	G	0.439348	1	22_3_1	0.118806	0.00399204	1.2e-204	trans	G/A	A	6.24557	ALAS2	4.22717e-10	1230376
	rs855791	22	37462936	A	G	0.439348	1	22_3_1	0.118806	0.00399204	1.2e-204	trans	G/A	A	-4.4883	OSBP2	7.18275e-06	3780100
	rs855791	22	37462936	A	G	0.439348	1	22_3_1	0.118806	0.00399204	1.2e-204	trans	G/A	A	6.40151	ALAS2	1.53959e-10	4180768
	rs9349205	6	41925159	G	A	0.748281	1	6_3_1	-0.0534554	0.00454408	1.3e-35	trans	G/A	A	-4.389	-	1.13873e-05	2320102
