# Supplementary material for: Red blood cell distribution width: Genetic evidence for aging pathways in 116,666 volunteers
Source: PLoS One. 2017 Sep 28;12(9):e0185083. doi: 10.1371/journal.pone.0185083 (PMC5619771; doi:10.1371/journal.pone.0185083)
Supplement: S4 Table — (XLSX) [file pone.0185083.s004.xlsx]

## Sheet: rdw_qn.16m.sig.loci.catalog
UK Biobank RDW GWAS results matched to GWAS catalogue (downloaded 13th March 2017)
	194 conditionally independent signals from the 30,988 significantly associated with RDW in UK Biobank
	Matched to NHGRI-EBI catalogue of published GWAS associations
	Key
		SNPs = rsID
		GRCh37 = position in build 37 (from UCSC LiftOver)
		ALLELE1 = the tested allele
		ALLELE0 = the reference allele
		A1FREQ = frequency of the A1 allele
		BETA = the association statistic with respect to ALLELE1 (i.e. ALLELE0 is the reference allele)
		SE = standard error
		P = p-value (P_BOLT_LMM)
		SIGNAL = shows which of the conditionally indepdent signals the SNP in the GWAS catalogue is dependent on
		LEAD = indicates whether the LEAD SNP for that signal is present
		… other columns directly from the NHGRI-EBI Catalog of published genome-wide association studies
			DATE ADDED TO CATALOG* +: Date a study is published in the catalog
			PUBMEDID* +: PubMed identification number
			FIRST AUTHOR* +: Last name and initials of first author
			DATE* +: Publication date (online (epub) date if available)
			JOURNAL* +: Abbreviated journal name
			LINK* +: PubMed URL
			STUDY* +: Title of paper
			DISEASE/TRAIT* +: Disease or trait examined in study
			INITIAL SAMPLE DESCRIPTION* +: Sample size and ancestry description for stage 1 of GWAS (summing across multiple Stage 1 populations, if applicable)
			REPLICATION SAMPLE DESCRIPTION* +: Sample size and ancestry description for subsequent replication(s) (summing across multiple populations, if applicable)
			REGION*: Cytogenetic region associated with rs number
			CHR_ID*: Chromosome number associated with rs number
			CHR_POS*: Chromosomal position associated with rs number
			REPORTED GENE(S)*: Gene(s) reported by author
			MAPPED GENE(S)*: Gene(s) mapped to the strongest SNP. If the SNP is located within a gene, that gene is listed. If the SNP is intergenic, the upstream and downstream genes are listed, separated by a hyphen.
			UPSTREAM_GENE_ID*: Entrez Gene ID for nearest upstream gene to rs number, if not within gene
			DOWNSTREAM_GENE_ID*: Entrez Gene ID for nearest downstream gene to rs number, if not within gene
			SNP_GENE_IDS*: Entrez Gene ID, if rs number within gene; multiple genes denotes overlapping transcripts
			UPSTREAM_GENE_DISTANCE*: distance in kb for nearest upstream gene to rs number, if not within gene
			DOWNSTREAM_GENE_DISTANCE*: distance in kb for nearest downstream gene to rs number, if not within gene
			STRONGEST SNP-RISK ALLELE*: SNP(s) most strongly associated with trait + risk allele (? for unknown risk allele). May also refer to a haplotype.
			SNPS*: Strongest SNP; if a haplotype it may include more than one rs number (multiple SNPs comprising the haplotype)
			MERGED*: denotes whether the SNP has been merged into a subsequent rs record (0 = no; 1 = yes;)
			SNP_ID_CURRENT*: current rs number (will differ from strongest SNP when merged = 1)
			CONTEXT*: SNP functional class
			INTERGENIC*: denotes whether SNP is in intergenic region (0 = no; 1 = yes)
			RISK ALLELE FREQUENCY*: Reported risk/effect allele frequency associated with strongest SNP in controls (if not available among all controls, among the control group with the largest sample size). If the associated locus is a haplotype the haplotype frequency will be extracted.
			P-VALUE*: Reported p-value for strongest SNP risk allele (linked to dbGaP Association Browser). Note that p-values are rounded to 1 significant digit (for example, a published p-value of 4.8 x 10-7 is rounded to 5 x 10-7).
			PVALUE_MLOG*: -log(p-value)
			P-VALUE (TEXT)*: Information describing context of p-value (e.g. females, smokers).
			OR or BETA*: Reported odds ratio or beta-coefficient associated with strongest SNP risk allele. Note that if an OR <1 is reported this is inverted, along with the reported allele, so that all ORs included in the Catalog are >1. Appropriate unit and increase/decrease are included for beta coefficients.
			95% CI (TEXT)*: Reported 95% confidence interval associated with strongest SNP risk allele, along with unit in the case of beta-coefficients. If 95% CIs are not published, we estimate these using the standard error, where available.
			PLATFORM (SNPS PASSING QC)*: Genotyping platform manufacturer used in Stage 1; also includes notation of pooled DNA study design or imputation of SNPs, where applicable
			CNV*: Study of copy number variation (yes/no)
			ASSOCIATION COUNT+: Number of associations identified for this study
	SNP	GRCh37	ALLELE1	ALLELE0	A1FREQ	BETA	SE	P	SIGNAL	LEAD	MAPPED_TRAIT	DATE.ADDED.TO.CATALOG	PUBMEDID	FIRST.AUTHOR	DATE	JOURNAL	LINK	STUDY	DISEASE.TRAIT	INITIAL.SAMPLE.SIZE	REPLICATION.SAMPLE.SIZE	REGION	CHR_ID	CHR_POS	REPORTED.GENE.S.	MAPPED_GENE	UPSTREAM_GENE_ID	DOWNSTREAM_GENE_ID	SNP_GENE_IDS	UPSTREAM_GENE_DISTANCE	DOWNSTREAM_GENE_DISTANCE	STRONGEST.SNP.RISK.ALLELE	MERGED	SNP_ID_CURRENT	CONTEXT	INTERGENIC	RISK.ALLELE.FREQUENCY	P.VALUE	PVALUE_MLOG	P.VALUE..TEXT.	OR.or.BETA	X95..CI..TEXT.	PLATFORM..SNPS.PASSING.QC.	CNV	MAPPED_TRAIT_URI	STUDY.ACCESSION
	rs1175550	chr1:3691528	A	G	0.768885	0.0366979	0.00470922	1.9e-16	1_1_1	TRUE	serum copper measurement	2013-11-20	23720494	Evans DM	2013-05-29	Hum Mol Genet	www.ncbi.nlm.nih.gov/pubmed/23720494	Genome-wide association study identifies loci affecting blood copper, selenium and zinc.	Blood trace element (Cu levels)	2,603 European ancestry individuals		1p36.32	1	3774964	CCDC27, LOC388588, KIAA0562, DFFB, LRRC47	SMIM1			388588			rs1175550-A	0	1175550	intron_variant	0	NR	5e-10	9.30103		0.198	[0.14-0.26] unit decrease	Illumina [> 2500000] (imputed)	N	http://www.ebi.ac.uk/efo/EFO_0005267	GCST002041
	rs7524102	chr1:22698447	A	G	0.823968	0.0297996	0.00518905	8.9e-09	1_2_3	FALSE	bone density	2008-06-20	18445777	Styrkarsdottir U	2008-04-29	N Engl J Med	www.ncbi.nlm.nih.gov/pubmed/18445777	Multiple genetic loci for bone mineral density and fractures.	Bone mineral density (spine)	5,861 European ancestry individuals	7,925 European ancestry individuals	1p36.12	1	22371954	ZBTB40	LOC101060363 - LOC105376856	101060363	105376856		48587	44377	rs7524102-A	0	7524102	intergenic_variant	1	0.82	9e-09	8.04576		0.11	[0.07-0.15] s.d. decrease	Illumina [301019]	N	http://www.ebi.ac.uk/efo/EFO_0003923	GCST000180
	rs7524102	chr1:22698447	A	G	0.823968	0.0297996	0.00518905	8.9e-09	1_2_3	FALSE	bone density	2008-06-20	18445777	Styrkarsdottir U	2008-04-29	N Engl J Med	www.ncbi.nlm.nih.gov/pubmed/18445777	Multiple genetic loci for bone mineral density and fractures.	Bone mineral density (hip)	5,861 European ancestry individuals	7,925 European ancestry individuals	1p36.12	1	22371954	ZBTB40	LOC101060363 - LOC105376856	101060363	105376856		48587	44377	rs7524102-A	0	7524102	intergenic_variant	1	0.82	5e-16	15.301		0.15	[0.11-0.19] s.d. decrease	Illumina [301019]	N	http://www.ebi.ac.uk/efo/EFO_0003923	GCST000181
	rs7524102	chr1:22698447	A	G	0.823968	0.0297996	0.00518905	8.9e-09	1_2_3	FALSE	bone density	2009-01-16	19079262	Styrkarsdottir U	2008-12-14	Nat Genet	www.ncbi.nlm.nih.gov/pubmed/19079262	New sequence variants associated with bone mineral density.	Bone mineral density (hip)	6,865 European ancestry individuals	8,510 European ancestry individuals	1p36.12	1	22371954	intergenic	LOC101060363 - LOC105376856	101060363	105376856		48587	44377	rs7524102-A	0	7524102	intergenic_variant	1	0.82	1e-16	16		0.15	[0.11-0.18] s.d. decrease	Illumina [305051]	N	http://www.ebi.ac.uk/efo/EFO_0003923	GCST000297
	rs7524102	chr1:22698447	A	G	0.823968	0.0297996	0.00518905	8.9e-09	1_2_3	FALSE	bone density	2009-10-16	19801982	Rivadeneira F	2009-10-04	Nat Genet	www.ncbi.nlm.nih.gov/pubmed/19801982	Twenty bone-mineral-density loci identified by large-scale meta-analysis of genome-wide association studies.	Bone mineral density (spine)	19,195 European ancestry individuals		1p36.12	1	22371954	ZBTB40	LOC101060363 - LOC105376856	101060363	105376856		48587	44377	rs7524102-G	0	7524102	intergenic_variant	1	0.17	3e-10	9.52288		0.09	[0.06-0.12] s.d. increase	Affymetrix, Illumina [2543686] (imputed)	N	http://www.ebi.ac.uk/efo/EFO_0003923	GCST000494
	rs7524102	chr1:22698447	A	G	0.823968	0.0297996	0.00518905	8.9e-09	1_2_3	FALSE	ulcerative colitis	2011-03-29	21297633	Anderson CA	2011-02-06	Nat Genet	www.ncbi.nlm.nih.gov/pubmed/21297633	Meta-analysis identifies 29 additional ulcerative colitis risk loci, increasing the number of confirmed associations to 47.	Ulcerative colitis	6,687 European ancestry cases, 19,718 European ancestry controls	9,628 European ancestry cases, 12,917 European ancestry controls	1p36.12	1	22371954	intergenic	LOC101060363 - LOC105376856	101060363	105376856		48587	44377	rs7524102-A	0	7524102	intergenic_variant	1	0.83	2e-13	12.699		1.1	[1.05-1.16]	Affymetrix, Illumina [~ 1100000] (imputed)	N	http://www.ebi.ac.uk/efo/EFO_0000729	GCST000964
	rs7524102	chr1:22698447	A	G	0.823968	0.0297996	0.00518905	8.9e-09	1_2_3	FALSE	Dupuytren Contracture	2012-03-03	21732829	Dolmans GH	2011-07-06	N Engl J Med	www.ncbi.nlm.nih.gov/pubmed/21732829	Wnt signaling and Dupuytren's disease.	Dupuytren's disease	856 European ancestry cases, 2,836 European ancestry controls	1,298 European ancestry cases, 7,136 European ancestry controls	1p36.12	1	22371954	RP11-415K20.1, WNT4	LOC101060363 - LOC105376856	101060363	105376856		48587	44377	rs7524102-G	0	7524102	intergenic_variant	1	0.21	3e-09	8.52288		1.28	[1.17-1.41]	Illumina [234939]	N	http://www.ebi.ac.uk/efo/EFO_0004229	GCST001144
	rs34920465	chr1:22700351	A	G	0.82381	0.0301025	0.00519002	6.5e-09	1_2_3	FALSE	bone density	2014-07-20	24249740	Zhang L	2013-11-17	Hum Mol Genet	www.ncbi.nlm.nih.gov/pubmed/24249740	Multistage genome-wide association meta-analyses identified two new loci for bone mineral density.	Bone mineral density	5,833 European ancestry females, 2,639 European ancestry males, 784 Han Chinese ancestry females, 763 Han Chinese ancestry males, 712 African American females, 409 Hispanic females	7,010 European ancestry females, 3,772 European ancestry males, 2,980 East Asian ancestry females, 2,159 East Asian ancestry males	1p36.12	1	22373858	ZBTB40	LOC101060363 - LOC105376856	101060363	105376856		50491	42473	rs34920465-?	0	34920465	intergenic_variant	1	NR	3e-13	12.5229	(spine)			Affymetrix, Illumina [5842825] (imputed)	N	http://www.ebi.ac.uk/efo/EFO_0003923	GCST002276
	rs34920465	chr1:22700351	A	G	0.82381	0.0301025	0.00519002	6.5e-09	1_2_3	FALSE	bone density	2014-07-20	24249740	Zhang L	2013-11-17	Hum Mol Genet	www.ncbi.nlm.nih.gov/pubmed/24249740	Multistage genome-wide association meta-analyses identified two new loci for bone mineral density.	Bone mineral density	5,833 European ancestry females, 2,639 European ancestry males, 784 Han Chinese ancestry females, 763 Han Chinese ancestry males, 712 African American females, 409 Hispanic females	7,010 European ancestry females, 3,772 European ancestry males, 2,980 East Asian ancestry females, 2,159 East Asian ancestry males	1p36.12	1	22373858	ZBTB40	LOC101060363 - LOC105376856	101060363	105376856		50491	42473	rs34920465-?	0	34920465	intergenic_variant	1	NR	3e-08	7.52288	(FNK)			Affymetrix, Illumina [5842825] (imputed)	N	http://www.ebi.ac.uk/efo/EFO_0003923	GCST002276
	rs34920465	chr1:22700351	A	G	0.82381	0.0301025	0.00519002	6.5e-09	1_2_3	FALSE	inflammatory bowel disease	2016-07-24	26192919	Liu JZ	2015-07-20	Nat Genet	www.ncbi.nlm.nih.gov/pubmed/26192919	Association analyses identify 38 susceptibility loci for inflammatory bowel disease and highlight shared genetic risk across populations.	Inflammatory bowel disease	12,882 European ancestry cases, 21,770 European ancestry controls	25,273 European ancestry cases, 26,715 European ancestry controls, 548 Iranian ancestry cases, 342 Iranian ancestry control, 1,423 Indian ancestry cases, 990 Indian ancestry controls, 2,824 East Asian ancestry cases, 3,719 East Asian ancestry controls	1p36.12	1	22373858	NR	LOC101060363 - LOC105376856	101060363	105376856		50491	42473	rs34920465-?	0	34920465	intergenic_variant	1	NR	1e-10	10	(EA)			Affymetrix, Illumina [~ 9000000] (imputed)	N	http://www.ebi.ac.uk/efo/EFO_0003767	GCST003043
	rs12568930	chr1:22702231	T	C	0.823265	0.028928	0.00517583	1.7e-08	1_2_3	FALSE	ulcerative colitis	2016-07-24	26192919	Liu JZ	2015-07-20	Nat Genet	www.ncbi.nlm.nih.gov/pubmed/26192919	Association analyses identify 38 susceptibility loci for inflammatory bowel disease and highlight shared genetic risk across populations.	Ulcerative colitis	6,968 European ancestry cases, 20,464 European ancestry controls	10,679 European ancestry cases, 26,715 European ancestry controls, 397 Iranian ancestry cases, 342 Iranian ancestry controls, 1,239 Indian ancestry cases, 990 Indian ancestry controls, 1,134 East Asian ancestry cases, 3,719 East Asian ancestry controls	1p36.12	1	22375738	NR	LOC101060363 - LOC105376856	101060363	105376856		52371	40593	rs12568930-A	0	12568930	regulatory_region_variant	1	0.84	4e-13	12.3979	(EA)	1.136		Affymetrix, Illumina [~ 9000000] (imputed)	N	http://www.ebi.ac.uk/efo/EFO_0000729	GCST003045
	rs12568930	chr1:22702231	T	C	0.823265	0.028928	0.00517583	1.7e-08	1_2_3	FALSE	inflammatory bowel disease	2013-02-12	23128233	Jostins L	2012-11-01	Nature	www.ncbi.nlm.nih.gov/pubmed/23128233	Host-microbe interactions have shaped the genetic architecture of inflammatory bowel disease.	Inflammatory bowel disease	12,924 European ancestry cases, 21,442 European ancestry controls	25,683 European ancestry cases, 17,015 European ancestry controls	1p36.12	1	22375738	intergenic	LOC101060363 - LOC105376856	101060363	105376856		52371	40593	rs12568930-T	0	12568930	regulatory_region_variant	1	0.821	1e-17	17		1.095	[1.054-1.138]	Affymetrix, Illumina [1230000] (imputed)	N	http://www.ebi.ac.uk/efo/EFO_0003767	GCST001725
	rs6696981	chr1:22702858	G	T	0.880586	0.0346669	0.00610449	1.7e-08	1_2_3	FALSE	bone density	2009-01-16	19079262	Styrkarsdottir U	2008-12-14	Nat Genet	www.ncbi.nlm.nih.gov/pubmed/19079262	New sequence variants associated with bone mineral density.	Bone mineral density (spine)	6,865 European ancestry individuals	8,510 European ancestry individuals	1p36.12	1	22376365	intergenic	LOC101060363 - LOC105376856	101060363	105376856		52998	39966	rs6696981-G	0	6696981	regulatory_region_variant	1	0.86	2e-08	7.69897		0.12	[0.08-0.16] s.d. decrease	Illumina [305051]	N	http://www.ebi.ac.uk/efo/EFO_0003923	GCST000295
	rs6426749	chr1:22711473	G	C	0.823518	0.0296664	0.00518225	1e-08	1_2_3	FALSE	bone density	2013-04-11	22504420	Estrada K	2012-04-15	Nat Genet	www.ncbi.nlm.nih.gov/pubmed/22504420	Genome-wide meta-analysis identifies 56 bone mineral density loci and reveals 14 loci associated with risk of fracture.	Bone mineral density	Up to 32,961 European and East Asian ancestry individuals	Up to 50,933 European and East Asian ancestry individuals	1p36.12	1	22384980	ZBTB40	LOC101060363 - LOC105376856	101060363	105376856		61613	31351	rs6426749-C	0	6426749	intergenic_variant	1	0.17	7e-57	56.1549	(FNBMD)	0.11	[NR] unit increase	Affymetrix, Illumina [~ 2500000] (imputed)	N	http://www.ebi.ac.uk/efo/EFO_0003923	GCST001482
	rs1043879	chr1:25570081	T	C	0.749301	0.0324795	0.00455806	2.8e-13	1_2_1	FALSE	blood sedimentation	2011-07-13	21700265	Kullo IJ	2011-06-22	Am J Hum Genet	www.ncbi.nlm.nih.gov/pubmed/21700265	Complement receptor 1 gene variants are associated with erythrocyte sedimentation rate.	Erythrocyte sedimentation rate	1,979 European ancestry individuals	5,628 European ancestry individuals	1p36.11	1	25243590	C1orf63	RSRP1			57035			rs1043879-?	0	1043879	missense_variant	0	NR	2e-09	8.69897		0.09	[NR] unit decrease	Illumina [476395]	N	http://www.ebi.ac.uk/efo/EFO_0004304	GCST001120
	rs3091242	chr1:25674785	C	T	0.457515	-0.03794	0.00412444	1.3e-21	1_2_1	FALSE	blood sedimentation	2011-07-13	21700265	Kullo IJ	2011-06-22	Am J Hum Genet	www.ncbi.nlm.nih.gov/pubmed/21700265	Complement receptor 1 gene variants are associated with erythrocyte sedimentation rate.	Erythrocyte sedimentation rate	1,979 European ancestry individuals	5,628 European ancestry individuals	1p36.11	1	25348294	TMEM50A	TMEM50A			23585			rs3091242-?	0	3091242	intron_variant	0	NR	2e-13	12.699		0.1	[NR] unit decrease	Illumina [476395]	N	http://www.ebi.ac.uk/efo/EFO_0004304	GCST001120
	rs586178	chr1:25747230	G	C	0.455002	-0.0386538	0.00401613	3.4e-23	1_2_1	FALSE	total cholesterol measurement	2016-07-08	25961943	Surakka I	2015-05-11	Nat Genet	www.ncbi.nlm.nih.gov/pubmed/25961943	The impact of low-frequency and rare variants on lipid levels.	Cholesterol, total	up to 62,166 European ancestry individuals		1p36.11	1	25420739	LDLRAP1	RHCE			6006			rs586178-C	0	586178	missense_variant	0	0.5	3e-09	8.52288		0.037	[0.025-0.049] s.d. increase	Affymetrix, Illumina, Perlegen [up to 9657952] (imputed)	N	http://www.ebi.ac.uk/efo/EFO_0004574	GCST002896
	rs586178	chr1:25747230	G	C	0.455002	-0.0386538	0.00401613	3.4e-23	1_2_1	FALSE	low density lipoprotein cholesterol measurement	2016-07-08	25961943	Surakka I	2015-05-11	Nat Genet	www.ncbi.nlm.nih.gov/pubmed/25961943	The impact of low-frequency and rare variants on lipid levels.	LDL cholesterol	up 62,166 European ancestry individuals		1p36.11	1	25420739	LDLRAP1	RHCE			6006			rs586178-C	0	586178	missense_variant	0	0.5	4e-09	8.39794		0.037	[0.025-0.049] s.d. increase	Affymetrix, Illumina, Perlegen [up to 9657952] (imputed)	N	http://www.ebi.ac.uk/efo/EFO_0004611	GCST002898
	rs10903129	chr1:25768937	A	G	0.439365	-0.0377249	0.00397494	8.7e-23	1_2_1	FALSE	total cholesterol measurement	2009-01-12	19060911	Aulchenko YS	2008-12-07	Nat Genet	www.ncbi.nlm.nih.gov/pubmed/19060911	Loci influencing lipid levels and coronary heart disease risk in 16 European population cohorts.	Cholesterol, total	21,848 European ancestry individuals, 714 Orcadian individuals		1p36.11	1	25442446	TMEM57	TMEM57			55219			rs10903129-G	0	10903129	intron_variant	0	0.54	5e-10	9.30103		0.06	[NR] s.d. increase	Affymetrix, Illumina [up to 600000]	N	http://www.ebi.ac.uk/efo/EFO_0004574	GCST000285
	rs10903129	chr1:25768937	A	G	0.439365	-0.0377249	0.00397494	8.7e-23	1_2_1	FALSE	blood sedimentation	2011-07-13	21700265	Kullo IJ	2011-06-22	Am J Hum Genet	www.ncbi.nlm.nih.gov/pubmed/21700265	Complement receptor 1 gene variants are associated with erythrocyte sedimentation rate.	Erythrocyte sedimentation rate	1,979 European ancestry individuals	5,628 European ancestry individuals	1p36.11	1	25442446	TMEM57	TMEM57			55219			rs10903129-?	0	10903129	intron_variant	0	NR	5e-13	12.301		0.1	[NR] unit decrease	Illumina [476395]	N	http://www.ebi.ac.uk/efo/EFO_0004304	GCST001120
	rs12027135	chr1:25775733	A	T	0.440223	-0.0374323	0.00397562	1.6e-22	1_2_1	FALSE	low density lipoprotein cholesterol measurement	2012-01-25	20686565	Teslovich TM	2010-08-05	Nature	www.ncbi.nlm.nih.gov/pubmed/20686565	Biological, clinical and population relevance of 95 loci for blood lipids.	LDL cholesterol	95,454 European ancestry individuals		1p36.11	1	25449242	TMEM57, LDLRAP1	TMEM57			55219			rs12027135-A	0	12027135	intron_variant	0	0.47	1e-10	10		1.1	[0.75-1.45] mg/dL decrease	Affymetrix, Illumina, Perlegen [~ 2600000] (imputed)	N	http://www.ebi.ac.uk/efo/EFO_0004611	GCST000759
	rs12027135	chr1:25775733	A	T	0.440223	-0.0374323	0.00397562	1.6e-22	1_2_1	FALSE	total cholesterol measurement	2012-01-25	20686565	Teslovich TM	2010-08-05	Nature	www.ncbi.nlm.nih.gov/pubmed/20686565	Biological, clinical and population relevance of 95 loci for blood lipids.	Cholesterol, total	100,184 European ancestry individuals		1p36.11	1	25449242	TMEM57, LDLRAP1	TMEM57			55219			rs12027135-A	0	12027135	intron_variant	0	0.47	4e-11	10.3979		1.22	[0.85-1.59] mg/dL decrease	Affymetrix, Illumina, Perlegen [~ 2600000] (imputed)	N	http://www.ebi.ac.uk/efo/EFO_0004574	GCST000760
	rs12027135	chr1:25775733	A	T	0.440223	-0.0374323	0.00397562	1.6e-22	1_2_1	FALSE	low density lipoprotein cholesterol measurement	2014-05-12	24097068	Willer CJ	2013-10-06	Nat Genet	www.ncbi.nlm.nih.gov/pubmed/24097068	Discovery and refinement of loci associated with lipid levels.	LDL cholesterol	94,595 European ancestry individuals	93,982 European ancestry individuals	1p36.11	1	25449242	LDLRAP1	TMEM57			55219			rs12027135-A	0	12027135	intron_variant	0	0.46	2e-14	13.699		0.03	[NR] unit decrease	NR [NR] (imputed)	N	http://www.ebi.ac.uk/efo/EFO_0004611	GCST002222
	rs12027135	chr1:25775733	A	T	0.440223	-0.0374323	0.00397562	1.6e-22	1_2_1	FALSE	total cholesterol measurement	2014-05-12	24097068	Willer CJ	2013-10-06	Nat Genet	www.ncbi.nlm.nih.gov/pubmed/24097068	Discovery and refinement of loci associated with lipid levels.	Cholesterol, total	94,595 European ancestry individuals	93,982 European ancestry individuals	1p36.11	1	25449242	LDLRAP1	TMEM57			55219			rs12027135-A	0	12027135	intron_variant	0	0.46	5e-12	11.301		0.027	[NR] unit decrease	NR [NR] (imputed)	N	http://www.ebi.ac.uk/efo/EFO_0004574	GCST002221
	rs4660808	chr1:40018509	C	T	0.768217	-0.0351925	0.00470173	7.2e-14	1_3_1	FALSE	triglyceride measurement, C-reactive protein measurement	2017-02-25	27286809	Ligthart S	2016-06-10	BMC Genomics	www.ncbi.nlm.nih.gov/pubmed/27286809	Bivariate genome-wide association study identifies novel pleiotropic loci for lipids and inflammation.	C-reactive protein levels or triglyceride levels (pleiotropy)	65,000 individuals (C-reactive protein), 96,598 individuals (triglycerides)		1p34.3	1	39552837	PABPC4	PPIEL			728448			rs4660808-T	0	4660808	intron_variant	0	NR	2e-13	12.699				NR [25015711] (imputed)	N	http://www.ebi.ac.uk/efo/EFO_0004530, http://www.ebi.ac.uk/efo/EFO_0004458	GCST003681
	rs4660293	chr1:40028180	A	G	0.763037	-0.0350679	0.0046572	7.7e-14	1_3_1	FALSE	high density lipoprotein cholesterol measurement	2012-01-25	20686565	Teslovich TM	2010-08-05	Nature	www.ncbi.nlm.nih.gov/pubmed/20686565	Biological, clinical and population relevance of 95 loci for blood lipids.	HDL cholesterol	99,900 European ancestry individuals		1p34.3	1	39562508	MACF1, PABPC4	PABPC4			8761			rs4660293-G	0	4660293	non_coding_transcript_exon_variant	0	0.23	4e-10	9.39794		0.48	[0.3-0.66] mg/dL decrease	Affymetrix, Illumina, Perlegen [~ 2600000] (imputed)	N	http://www.ebi.ac.uk/efo/EFO_0004612	GCST000755
	rs4660293	chr1:40028180	A	G	0.763037	-0.0350679	0.0046572	7.7e-14	1_3_1	FALSE	high density lipoprotein cholesterol measurement	2014-05-12	24097068	Willer CJ	2013-10-06	Nat Genet	www.ncbi.nlm.nih.gov/pubmed/24097068	Discovery and refinement of loci associated with lipid levels.	HDL cholesterol	94,595 European ancestry individuals	93,982 European ancestry individuals	1p34.3	1	39562508	PABPC4	PABPC4			8761			rs4660293-G	0	4660293	non_coding_transcript_exon_variant	0	0.24	3e-18	17.5229		0.035	[NR] unit decrease	NR [NR] (imputed)	N	http://www.ebi.ac.uk/efo/EFO_0004612	GCST002223
	rs4660293	chr1:40028180	A	G	0.763037	-0.0350679	0.0046572	7.7e-14	1_3_1	FALSE	C-reactive protein measurement, high density lipoprotein cholesterol measurement	2017-02-25	27286809	Ligthart S	2016-06-10	BMC Genomics	www.ncbi.nlm.nih.gov/pubmed/27286809	Bivariate genome-wide association study identifies novel pleiotropic loci for lipids and inflammation.	C-reactive protein levels or HDL-cholesterol levels (pleiotropy)	65,000 individuals (C-reactive protein), 99,900 individuals (HDL-cholesterol)		1p34.3	1	39562508	PABPC4	PABPC4			8761			rs4660293-A	0	4660293	non_coding_transcript_exon_variant	0	NR	3e-15	14.5229				NR [2501543] (imputed)	N	http://www.ebi.ac.uk/efo/EFO_0004458, http://www.ebi.ac.uk/efo/EFO_0004612	GCST003680
	rs3768321	chr1:40035928	G	T	0.801437	-0.0368691	0.00499711	9.9e-14	1_3_1	FALSE	type II diabetes mellitus	2017-02-17	27189021	Cook JP	2016-05-18	Eur J Hum Genet	www.ncbi.nlm.nih.gov/pubmed/27189021	Multi-ethnic genome-wide association study identifies novel locus for type 2 diabetes susceptibility.	Type 2 diabetes	746 African American cases, 2,825 African American controls, 743 East Asian ancestry cases, 3,992 East Asian ancestry controls, 7,111 European ancestry cases, 49,688 European ancestry controls, 1,147 Latino cases, 5,352 Latino controls	12,171 European ancestry cases, 56,862 European ancestry controls	1p34.3	1	39570256	MACF1	LOC101929516, PABPC4			101929516, 8761			rs3768321-T	0	3768321	intron_variant	0	0.185	2e-09	8.69897		1.13	[1.08-1.17]	NR [at least 8497425] (imputed)	N	http://www.ebi.ac.uk/efo/EFO_0001360	GCST003619
	rs12037222	chr1:40064961	G	A	0.773366	-0.0351787	0.00472704	8.3e-14	1_3_1	FALSE	C-reactive protein measurement	2015-05-23	21300955	Dehghan A	2011-02-07	Circulation	www.ncbi.nlm.nih.gov/pubmed/21300955	Meta-analysis of genome-wide association studies in &gt;80 000 subjects identifies multiple loci for C-reactive protein levels.	C-reactive protein levels	63,678 European ancestry individuals 1,792 Erasmus Ruchpen individuals, 715 Orcadian individuals	16,540 European ancestry individuals	1p34.3	1	39599289	PABPC4	PABPC4 - HEYL	8761	26508		22440	24142	rs12037222-A	0	12037222	regulatory_region_variant	1	NR	6e-11	10.2218		0.045	[0.03-0.06] unit increase	Affymetrix, Illumina [~ 2500000] (imputed)	N	http://www.ebi.ac.uk/efo/EFO_0004458	GCST000965
	rs3916164	chr1:40069939	G	A	0.693654	-0.0270126	0.00430492	3.8e-10	1_3_1	FALSE	mean corpuscular hemoglobin	2013-03-19	23222517	van der Harst P	2012-12-05	Nature	www.ncbi.nlm.nih.gov/pubmed/23222517	Seventy-five genetic loci influencing the human red blood cell.	Red blood cell traits	62,553 European ancestry individuals, 9,308 South Asian ancestry individuals	63,506 European ancestry individuals	1p34.2	1	39604267	HEYL	PABPC4 - HEYL	8761	26508		27418	19164	rs3916164-G	0	3916164	intergenic_variant	1	0.71	3e-10	9.52288	(MCH)	0.008	[0.0072-0.0088] unit increase	Affymetrix, Illumina, Perlegen [2711806] (imputed)	N	http://www.ebi.ac.uk/efo/EFO_0004527	GCST001765
	rs857684	chr1:158575729	C	T	0.742493	-0.0426396	0.0045253	2.9e-22	1_6_1	FALSE	mean corpuscular hemoglobin concentration	2013-03-19	23222517	van der Harst P	2012-12-05	Nature	www.ncbi.nlm.nih.gov/pubmed/23222517	Seventy-five genetic loci influencing the human red blood cell.	Red blood cell traits	62,553 European ancestry individuals, 9,308 South Asian ancestry individuals	63,506 European ancestry individuals	1q23.1	1	158605939	OR10Z1, OR6Y1, SPTA1	OR10X1 - OR10Z1	128367	128368		26040	500	rs857684-C	0	857684	upstream_gene_variant	1	0.74	4e-16	15.3979	(EA, MCHC)	0.006	[-0.01556-0.02756] unit decrease	Affymetrix, Illumina, Perlegen [2711806] (imputed)	N	http://www.ebi.ac.uk/efo/EFO_0004528	GCST001765
	rs2779116	chr1:158585415	C	T	0.733801	-0.0426443	0.0044782	9.4e-23	1_6_2	FALSE	A1C measurement	2010-10-07	20858683	Soranzo N	2010-09-21	Diabetes	www.ncbi.nlm.nih.gov/pubmed/20858683	Common variants at 10 genomic loci influence hemoglobin A&#x000e2;&#x00082;&#x00081;(C) levels via glycemic and nonglycemic pathways.	Glycated hemoglobin levels	up to 46,368 European ancestry individuals		1q23.1	1	158615625	SPTA1	SPTA1			6708			rs2779116-T	0	2779116	intron_variant	0	0.27	3e-09	8.52288		0.02	[0.01-0.03] % increase	Affymetrix, Illumina [~ 2500000] (imputed)	N	http://www.ebi.ac.uk/efo/EFO_0004541	GCST000803
	rs857721	chr1:158612548	T	A	0.73185	-0.0413548	0.00446171	7.9e-22	1_6_2	FALSE	mean corpuscular hemoglobin concentration	2009-11-03	19862010	Ganesh SK	2009-10-11	Nat Genet	www.ncbi.nlm.nih.gov/pubmed/19862010	Multiple loci influence erythrocyte phenotypes in the CHARGE Consortium.	Other erythrocyte phenotypes	24,167 European ancestry individuals	9,456 European ancestry individuals	1q23.1	1	158642758	SPTA1	SPTA1			6708			rs857721-A	0	857721	intron_variant	0	NR	1e-10	10	(MCHC)	0	[0.001-0.002] g/dl decrease	Affymetrix, Illumina [~ 2500000] (imputed)	N	http://www.ebi.ac.uk/efo/EFO_0004528	GCST000500
	rs10900585	chr1:203654024	G	T	0.0993731	-0.0594593	0.00661747	8.4e-20	1_8_1	FALSE	malaria	2012-11-04	22895189	Timmann C	2012-08-15	Nature	www.ncbi.nlm.nih.gov/pubmed/22895189	Genome-wide association study indicates two novel resistance loci for severe malaria.	Malaria	1,325 African ancestry, 828 African ancestry controls	2,229 African ancestry cases, 3,526 African ancestry controls	1q32.1	1	203684896	ATP2B4	ATP2B4			493			rs10900585-T	0	10900585	intron_variant	0	0.62	2e-10	9.69897		1.64	[NR]	Affymetrix [4205739] (imputed)	N	http://www.ebi.ac.uk/efo/EFO_0001068	GCST001637
	rs1668871	chr1:205237137	T	C	0.612055	0.017734	0.00405306	1.9e-06	1_8_3	FALSE	platelet count	2015-05-05	22139419	Gieger C	2011-11-30	Nature	www.ncbi.nlm.nih.gov/pubmed/22139419	New gene functions in megakaryopoiesis and platelet formation.	Platelet count	47,005 European ancestry individuals, 1,661 Val Borbera individuals	Up to 18,838 European ancestry individuals	1q32.1	1	205268009	TMCC2	TMCC2			9911			rs1668871-C	0	1668871	intron_variant	0	NR	3e-14	13.5229		2.804	[2.08-3.53] 10^9/l increase	Affymetrix, Illumina [~ 2500000] (imputed)	N	http://www.ebi.ac.uk/efo/EFO_0004309	GCST001337
	rs1172130	chr1:205244953	G	A	0.612158	0.0178646	0.00405469	1.7e-06	1_8_3	FALSE	mean platelet volume	2015-05-05	22139419	Gieger C	2011-11-30	Nature	www.ncbi.nlm.nih.gov/pubmed/22139419	New gene functions in megakaryopoiesis and platelet formation.	Mean platelet volume	16,948 European ancestry individuals, 1,652 Val Borbera individuals	Up to 18,838 European ancestry individuals	1q32.1	1	205275825	TMCC2	TMCC2 - NUAK2	9911	81788		2482	26234	rs1172130-G	0	1172130	downstream_gene_variant	1	NR	4e-27	26.3979		0.011	[0.009-0.013] ln(fl) increase	Affymetrix, Illumina [~ 2500000] (imputed)	N	http://www.ebi.ac.uk/efo/EFO_0004584	GCST001335
	rs9660992	chr1:205249450	A	G	0.566823	0.0205133	0.00400059	1.8e-08	1_8_3	FALSE	mean platelet volume	2014-03-25	24026423	Shameer K	2013-09-12	Hum Genet	www.ncbi.nlm.nih.gov/pubmed/24026423	A genome- and phenome-wide association study to identify genetic variants influencing platelet count and volume and their pleiotropic effects.	Mean platelet volume	6,291 European ancestry individuals		1q32.1	1	205280322	CNTN2, RBBP5, RIPK5, TMCC2	TMCC2 - NUAK2	9911	81788		6979	21737	rs9660992-A	0	9660992	intergenic_variant	1	0.57	3e-13	12.5229		0.11	[NR] unit increase	Illumina [476395]	N	http://www.ebi.ac.uk/efo/EFO_0004584	GCST002184
	rs2144300	chr1:230294916	C	T	0.393199	-0.0291801	0.00404447	1.8e-13	1_10_1	FALSE	high density lipoprotein cholesterol measurement	2008-09-16	18193043	Willer CJ	2008-01-13	Nat Genet	www.ncbi.nlm.nih.gov/pubmed/18193043	Newly identified loci that influence lipid concentrations and risk of coronary artery disease.	HDL cholesterol	8,656 European ancestry individuals	11,437 European ancestry individuals	1q42.13	1	230159169	GALNT2	GALNT2			2590			rs2144300-T	0	2144300	intron_variant	0	0.6	3e-14	13.5229		1.11	[NR] mg/dl increase	Affymetrix, Illumina [~ 2261000] (imputed)	N	http://www.ebi.ac.uk/efo/EFO_0004612	GCST000135
	rs4846914	chr1:230295691	G	A	0.392844	-0.0296168	0.00404943	8.4e-14	1_10_1	FALSE	high density lipoprotein cholesterol measurement	2008-06-16	18193044	Kathiresan S DUP	2008-01-13	Nat Genet	www.ncbi.nlm.nih.gov/pubmed/18193044	Six new loci associated with blood low-density lipoprotein cholesterol, high-density lipoprotein cholesterol or triglycerides in humans.	HDL cholesterol	2,758 individuals	18,544 individuals	1q42.13	1	230159944	GALNT2	GALNT2			2590			rs4846914-G	0	4846914	intron_variant	0	0.4	2e-13	12.699		0.07	[0.05-0.09] percentage SD decrease	Affymetrix [389878]	N	http://www.ebi.ac.uk/efo/EFO_0004612	GCST000133
	rs4846914	chr1:230295691	G	A	0.392844	-0.0296168	0.00404943	8.4e-14	1_10_1	FALSE	triglyceride measurement	2008-06-16	18193044	Kathiresan S	2008-01-13	Nat Genet	www.ncbi.nlm.nih.gov/pubmed/18193044	Six new loci associated with blood low-density lipoprotein cholesterol, high-density lipoprotein cholesterol or triglycerides in humans.	Triglycerides	2,758 individuals	18,544 individuals	1q42.13	1	230159944	GALNT2	GALNT2			2590			rs4846914-G	0	4846914	intron_variant	0	0.4	7e-15	14.1549		0.08	[0.06-0.10] percentage SD increase	Affymetrix [389878]	N	http://www.ebi.ac.uk/efo/EFO_0004530	GCST000138
	rs4846914	chr1:230295691	G	A	0.392844	-0.0296168	0.00404943	8.4e-14	1_10_1	FALSE	high density lipoprotein cholesterol measurement	2009-01-12	19060906	Kathiresan S	2008-12-07	Nat Genet	www.ncbi.nlm.nih.gov/pubmed/19060906	Common variants at 30 loci contribute to polygenic dyslipidemia.	HDL cholesterol	19,840 European ancestry individuals	Up to 20,623 European ancestry individuals	1q42.13	1	230159944	GALNT2	GALNT2			2590			rs4846914-G	0	4846914	intron_variant	0	0.4	4e-08	7.39794		0.05	[0.01-0.09] s.d. decrease	Affymetrix, Illumina [~ 2600000] (imputed)	N	http://www.ebi.ac.uk/efo/EFO_0004612	GCST000290
	rs4846914	chr1:230295691	G	A	0.392844	-0.0296168	0.00404943	8.4e-14	1_10_1	FALSE	high density lipoprotein cholesterol measurement	2012-01-25	20686565	Teslovich TM	2010-08-05	Nature	www.ncbi.nlm.nih.gov/pubmed/20686565	Biological, clinical and population relevance of 95 loci for blood lipids.	HDL cholesterol	99,900 European ancestry individuals		1q42.13	1	230159944	GALNT2	GALNT2			2590			rs4846914-G	0	4846914	intron_variant	0	0.4	4e-21	20.3979		0.61	[0.47-0.75] mg/dL decrease	Affymetrix, Illumina, Perlegen [~ 2600000] (imputed)	N	http://www.ebi.ac.uk/efo/EFO_0004612	GCST000755
	rs4846914	chr1:230295691	G	A	0.392844	-0.0296168	0.00404943	8.4e-14	1_10_1	FALSE	triglyceride measurement	2012-01-25	20686565	Teslovich TM	2010-08-05	Nature	www.ncbi.nlm.nih.gov/pubmed/20686565	Biological, clinical and population relevance of 95 loci for blood lipids.	Triglycerides	96,598 European ancestry individuals		1q42.13	1	230159944	GALNT2	GALNT2			2590			rs4846914-G	0	4846914	intron_variant	0	0.39	2e-14	13.699		2.76	[2.02-3.5] mg/dL increase	Affymetrix, Illumina, Perlegen [~ 2600000] (imputed)	N	http://www.ebi.ac.uk/efo/EFO_0004530	GCST000758
	rs4846914	chr1:230295691	G	A	0.392844	-0.0296168	0.00404943	8.4e-14	1_10_1	FALSE	high density lipoprotein cholesterol measurement	2014-05-12	24097068	Willer CJ	2013-10-06	Nat Genet	www.ncbi.nlm.nih.gov/pubmed/24097068	Discovery and refinement of loci associated with lipid levels.	HDL cholesterol	94,595 European ancestry individuals	93,982 European ancestry individuals	1q42.13	1	230159944	GALNT2	GALNT2			2590			rs4846914-G	0	4846914	intron_variant	0	0.41	4e-41	40.3979		0.048	[NR] unit decrease	NR [NR] (imputed)	N	http://www.ebi.ac.uk/efo/EFO_0004612	GCST002223
	rs4846914	chr1:230295691	G	A	0.392844	-0.0296168	0.00404943	8.4e-14	1_10_1	FALSE	triglyceride measurement	2014-05-12	24097068	Willer CJ	2013-10-06	Nat Genet	www.ncbi.nlm.nih.gov/pubmed/24097068	Discovery and refinement of loci associated with lipid levels.	Triglycerides	94,595 European ancestry individuals	93,982 European ancestry individuals	1q42.13	1	230159944	GALNT2	GALNT2			2590			rs4846914-G	0	4846914	intron_variant	0	0.41	7e-31	30.1549		0.04	[NR] mg/dL increase	NR [NR] (imputed)	N	http://www.ebi.ac.uk/efo/EFO_0004530	GCST002216
	rs10127775	chr1:230295789	A	T	0.392707	-0.0294558	0.00405065	1.1e-13	1_10_1	FALSE	coronary artery calcification	2012-11-21	22916037	Inouye M	2012-08-16	PLoS Genet	www.ncbi.nlm.nih.gov/pubmed/22916037	Novel Loci for metabolic networks and multi-tissue expression studies reveal genes for atherosclerosis.	Metabolite levels	6,608 European ancestry individuals		1q42.13	1	230160042	GALNT2	GALNT2			2590			rs10127775-?	0	10127775	intron_variant	0	0.44	1e-09	9				Illumina [~ 2000000] (imputed)	N	http://www.ebi.ac.uk/efo/EFO_0004723	GCST001639
	rs10864728	chr1:230304914	A	G	0.386803	-0.0298478	0.00407075	8.5e-14	1_10_1	FALSE	triglyceride measurement	2016-07-08	25961943	Surakka I	2015-05-11	Nat Genet	www.ncbi.nlm.nih.gov/pubmed/25961943	The impact of low-frequency and rare variants on lipid levels.	Triglycerides	up to 62,166 European ancestry individuals		1q42.13	1	230169168	GALNT2	GALNT2			2590			rs10864728-A	0	10864728	intron_variant	0	0.39	5e-16	15.301		0.052	[0.04-0.064] s.d. increase	Affymetrix, Illumina, Perlegen [up to 9657952] (imputed)	N	http://www.ebi.ac.uk/efo/EFO_0004530	GCST002897
	rs10489615	chr1:230304988	A	G	0.385515	-0.0296305	0.00406333	1.3e-13	1_10_1	FALSE	high density lipoprotein cholesterol measurement	2010-10-17	20864672	Waterworth DM	2010-09-23	Arterioscler Thromb Vasc Biol	www.ncbi.nlm.nih.gov/pubmed/20864672	Genetic variants influencing circulating lipid levels and risk of coronary artery disease.	HDL cholesterol	up to 17,723 European ancestry individuals	up to 37,774 European ancestry individuals, up to 9,665 Indian Asian ancestry individuals	1q42.13	1	230169242	GALNT2	GALNT2			2590			rs10489615-G	0	10489615	intron_variant	0	0.6	4e-09	8.39794		0.02	[0.01-0.03] unit increase	Affymetrix, Illumina, Perlegen [2155369] (imputed)	N	http://www.ebi.ac.uk/efo/EFO_0004612	GCST000805
	rs4846922	chr1:230307182	T	C	0.343475	-0.0289077	0.00420597	1.5e-12	1_10_1	FALSE	metabolic syndrome	2012-04-03	22399527	Kristiansson K	2012-03-07	Circ Cardiovasc Genet	www.ncbi.nlm.nih.gov/pubmed/22399527	Genome-wide screen for metabolic syndrome susceptibility Loci reveals strong lipid gene contribution but no evidence for common genetic basis for clustering of metabolic syndrome traits.	Metabolic syndrome	2,637 European ancestry cases, 7,927 European ancestry controls		1q42.13	1	230171436	GALNT2	GALNT2			2590			rs4846922-T	0	4846922	intron_variant	0	0.39	4e-08	7.39794	(HDL)	0.08	[NR] mmol/l decrease	Illumina [1257079] (imputed)	N	http://www.ebi.ac.uk/efo/EFO_0000195	GCST001436
	rs4846923	chr1:230307222	T	G	0.293421	-0.0258178	0.00439477	1.4e-09	1_10_1	FALSE	high density lipoprotein cholesterol measurement	2016-07-08	25961943	Surakka I	2015-05-11	Nat Genet	www.ncbi.nlm.nih.gov/pubmed/25961943	The impact of low-frequency and rare variants on lipid levels.	HDL cholesterol	up to 62,166 European ancestry individuals		1q42.13	1	230171476	GALNT2	GALNT2			2590			rs4846923-G	0	4846923	intron_variant	0	0.71	1e-16	16		0.055	[0.041-0.069] s.d. increase	Affymetrix, Illumina, Perlegen [up to 9657952] (imputed)	N	http://www.ebi.ac.uk/efo/EFO_0004612	GCST002899
	rs590820	chr1:230309619	A	G	0.582955	0.0251707	0.00406791	2.6e-10	1_10_1	FALSE	lipoprotein measurement, blood metabolite measurement	2017-02-24	27005778	Kettunen J	2016-03-23	Nat Commun	www.ncbi.nlm.nih.gov/pubmed/27005778	Genome-wide study for circulating metabolites identifies 62 loci and reveals novel systemic effects of LPA.	Metabolite levels (lipoprotein measures)	2,118 Erasmus Rucphen (founder/genetic isolate), 22,807 European ancestry individuals		1q42.13	1	230173873	GALNT2	GALNT2			2590			rs590820-G	0	590820	intron_variant	0	0.44	2e-09	8.69897	(Free cholesterol in medium HDL)	0.06	[0.04-0.08] unit decrease	Affymetrix, Illumina, Perlegen [12133295] (imputed)	N	http://www.ebi.ac.uk/efo/EFO_0004732, http://www.ebi.ac.uk/efo/EFO_0005664	GCST003665
	rs3811444	chr1:248039451	C	T	0.666514	0.0664232	0.00419059	6.3e-59	1_12_2	TRUE	erythrocyte count	2013-03-19	23222517	van der Harst P	2012-12-05	Nature	www.ncbi.nlm.nih.gov/pubmed/23222517	Seventy-five genetic loci influencing the human red blood cell.	Red blood cell traits	62,553 European ancestry individuals, 9,308 South Asian ancestry individuals	63,506 European ancestry individuals	1q44	1	247876149	TRIM58	TRIM58			25893			rs3811444-T	0	3811444	missense_variant	0	0.35	5e-10	9.30103	(EA, RBCC)	0.018	[0.012-0.024] unit increase	Affymetrix, Illumina, Perlegen [2711806] (imputed)	N	http://www.ebi.ac.uk/efo/EFO_0004305	GCST001765
	rs3811444	chr1:248039451	C	T	0.666514	0.0664232	0.00419059	6.3e-59	1_12_2	TRUE	platelet count	2015-05-05	22139419	Gieger C	2011-11-30	Nature	www.ncbi.nlm.nih.gov/pubmed/22139419	New gene functions in megakaryopoiesis and platelet formation.	Platelet count	47,005 European ancestry individuals, 1,661 Val Borbera individuals	Up to 18,838 European ancestry individuals	1q44	1	247876149	TRIM58	TRIM58			25893			rs3811444-C	0	3811444	missense_variant	0	NR	6e-09	8.22185		3.346	[2.22-4.47] 10^9/l increase	Affymetrix, Illumina [~ 2500000] (imputed)	N	http://www.ebi.ac.uk/efo/EFO_0004309	GCST001337
	rs3811444	chr1:248039451	C	T	0.666514	0.0664232	0.00419059	6.3e-59	1_12_2	TRUE	fatty acid measurement, oleic acid measurement	2015-07-27	25500335	Tintle NL	2014-12-02	Prostaglandins Leukot Essent Fatty Acids	www.ncbi.nlm.nih.gov/pubmed/25500335	A genome-wide association study of saturated, mono- and polyunsaturated red blood cell fatty acids in the Framingham Heart Offspring Study.	Red blood cell fatty acid levels	2,633 individuals		1q44	1	247876149	TRIM58	TRIM58			25893			rs3811444-T	0	3811444	missense_variant	0	0.32	5e-11	10.301	(OA)	0.127	[NR] unit decrease	Affymetrix [~ 2500000] (imputed)	N	http://www.ebi.ac.uk/efo/EFO_0005110, http://www.ebi.ac.uk/efo/EFO_0006810	GCST002712
	rs11204538	chr1:248046272	C	T	0.472224	-0.027233	0.00395865	2.6e-13	1_12_1	FALSE	mean corpuscular volume	2013-09-04	20139978	Kamatani Y	2010-02-07	Nat Genet	www.ncbi.nlm.nih.gov/pubmed/20139978	Genome-wide association study of hematological and biochemical traits in a Japanese population.	Mean corpuscular volume	14,364 Japanese ancestry individuals		1q44	1	247882970	TRIM58	TRIM58 - OR2W3	25893	343171		2832	12617	rs11204538-C	0	11204538	downstream_gene_variant	1	0.16	2e-08	7.69897		0.091	[0.060-0.122] unit decrease	Illumina [561583]	N	http://www.ebi.ac.uk/efo/EFO_0004526	GCST000585
	rs2540917	chr2:60608759	T	C	0.591183	0.0355036	0.00403002	8.1e-20	2_3_1	FALSE	mean corpuscular volume	2009-11-03	19862010	Ganesh SK	2009-10-11	Nat Genet	www.ncbi.nlm.nih.gov/pubmed/19862010	Multiple loci influence erythrocyte phenotypes in the CHARGE Consortium.	Mean corpuscular volume	24,167 European ancestry individuals	9,456 European ancestry individuals	2p16.1	2	60381624	BCL11A	MIR4432HG			106660609			rs2540917-C	0	2540917	intron_variant	0	NR	1e-14	14		0	[0.002-0.004] fl decrease	Affymetrix, Illumina [~ 2500000] (imputed)	N	http://www.ebi.ac.uk/efo/EFO_0004526	GCST000503
	rs243070	chr2:60620286	T	A	0.707389	0.0290695	0.00437403	5.2e-12	2_3_1	FALSE	mean corpuscular volume	2013-03-19	23222517	van der Harst P	2012-12-05	Nature	www.ncbi.nlm.nih.gov/pubmed/23222517	Seventy-five genetic loci influencing the human red blood cell.	Red blood cell traits	62,553 European ancestry individuals, 9,308 South Asian ancestry individuals	63,506 European ancestry individuals	2p16.1	2	60393151	BCL11A	MIR4432HG - LOC102724142	106660609	102724142		1776	4260	rs243070-T	0	243070	upstream_gene_variant	1	0.72	4e-13	12.3979	(EA, MCV)	0.181	[0.13-0.23] unit decrease	Affymetrix, Illumina, Perlegen [2711806] (imputed)	N	http://www.ebi.ac.uk/efo/EFO_0004526	GCST001765
	rs7593947	chr2:60704933	A	T	0.523702	-0.0214697	0.00402794	2.3e-08	2_3_1	FALSE	self reported educational attainment	2017-02-24	27225129	Okbay A	2016-05-26	Nature	www.ncbi.nlm.nih.gov/pubmed/27225129	Genome-wide association study identifies 74 loci associated with educational attainment.	Educational attainment (years of education)	405,072 European ancestry individuals		2p16.1	2	60477798	NR	LOC107985887, BCL11A			107985887, 53335			rs7593947-A	0	7593947	intron_variant	0	0.5126	2e-11	10.699		0.0149448	NR unit increase	Affymetrix, Illumina, Perlegen [~ 9300000] (imputed)	N	http://www.ebi.ac.uk/efo/EFO_0004784	GCST003676
	rs10932765	chr2:219099484	T	C	0.495044	-0.023137	0.00396846	4.9e-09	2_7_1	FALSE	leukocyte count	2015-09-16	25096241	Keller MF	2014-08-05	Hum Mol Genet	www.ncbi.nlm.nih.gov/pubmed/25096241	Trans-ethnic meta-analysis of white blood cell phenotypes.	White blood cell count	16,843 Japanese ancestry individuals, 19,509 European ancestry individuals, 16,388 African American individuals		2q35	2	218234761	ARPC2	ARPC2			10109			rs10932765-?	0	10932765	non_coding_transcript_exon_variant	0	NR	9e-09	8.04576		0.0106	[0.0069-0.0143] unit decrease	Illumina [NR] (imputed)	N	http://www.ebi.ac.uk/efo/EFO_0004308	GCST002556
	rs11677953	chr2:219121663	G	A	0.596228	0.023309	0.00405192	3.4e-09	2_7_1	FALSE	inflammatory bowel disease	2016-07-24	26192919	Liu JZ	2015-07-20	Nat Genet	www.ncbi.nlm.nih.gov/pubmed/26192919	Association analyses identify 38 susceptibility loci for inflammatory bowel disease and highlight shared genetic risk across populations.	Inflammatory bowel disease	12,882 European ancestry cases, 21,770 European ancestry controls	25,273 European ancestry cases, 26,715 European ancestry controls, 548 Iranian ancestry cases, 342 Iranian ancestry control, 1,423 Indian ancestry cases, 990 Indian ancestry controls, 2,824 East Asian ancestry cases, 3,719 East Asian ancestry controls	2q35	2	218256940	NR	ARPC2 - GPBAR1	10109	151306		2592	2556	rs11677953-?	0	11677953	non_coding_transcript_exon_variant	1	NR	3e-15	14.5229	(EA)			Affymetrix, Illumina [~ 9000000] (imputed)	N	http://www.ebi.ac.uk/efo/EFO_0003767	GCST003043
	rs2382817	chr2:219151218	A	C	0.404749	-0.0234494	0.00403976	3.6e-09	2_7_1	FALSE	ulcerative colitis	2016-07-24	26192919	Liu JZ	2015-07-20	Nat Genet	www.ncbi.nlm.nih.gov/pubmed/26192919	Association analyses identify 38 susceptibility loci for inflammatory bowel disease and highlight shared genetic risk across populations.	Ulcerative colitis	6,968 European ancestry cases, 20,464 European ancestry controls	10,679 European ancestry cases, 26,715 European ancestry controls, 397 Iranian ancestry cases, 342 Iranian ancestry controls, 1,239 Indian ancestry cases, 990 Indian ancestry controls, 1,134 East Asian ancestry cases, 3,719 East Asian ancestry controls	2q35	2	218286495	NR	TMBIM1, PNKD			64114, 25953			rs2382817-A	0	2382817	5_prime_UTR_variant	0	0.3988	2e-08	7.69897	(EA)	1.07403	[1.05-1.1]	Affymetrix, Illumina [~ 9000000] (imputed)	N	http://www.ebi.ac.uk/efo/EFO_0000729	GCST003045
	rs2382817	chr2:219151218	A	C	0.404749	-0.0234494	0.00403976	3.6e-09	2_7_1	FALSE	Crohn's disease	2016-07-24	26192919	Liu JZ	2015-07-20	Nat Genet	www.ncbi.nlm.nih.gov/pubmed/26192919	Association analyses identify 38 susceptibility loci for inflammatory bowel disease and highlight shared genetic risk across populations.	Crohn's disease	5,956 European ancestry cases, 14,927 European ancestry controls	14,594 European ancestry cases, 26,715 European ancestry controls, 151 Iranian ancestry cases, 342 Iranian ancestry controls, 184 Indian ancestry cases, 990 Indian ancestry controls, 1,690 East Asian ancestry cases, 3,719 East Asian ancestry controls	2q35	2	218286495	NR	TMBIM1, PNKD			64114, 25953			rs2382817-A	0	2382817	5_prime_UTR_variant	0	0.3988	4e-09	8.39794	(EA)	1.07382	[1.05-1.1]	Affymetrix, Illumina [~ 9000000] (imputed)	N	http://www.ebi.ac.uk/efo/EFO_0000384	GCST003044
	rs2382817	chr2:219151218	A	C	0.404749	-0.0234494	0.00403976	3.6e-09	2_7_1	FALSE	inflammatory bowel disease	2013-02-12	23128233	Jostins L	2012-11-01	Nature	www.ncbi.nlm.nih.gov/pubmed/23128233	Host-microbe interactions have shaped the genetic architecture of inflammatory bowel disease.	Inflammatory bowel disease	12,924 European ancestry cases, 21,442 European ancestry controls	25,683 European ancestry cases, 17,015 European ancestry controls	2q35	2	218286495	ARPC2, TMBIM1, CTDSP1, SLC11A1, CXCR2, CXCR1, PNKD	TMBIM1, PNKD			64114, 25953			rs2382817-A	0	2382817	5_prime_UTR_variant	0	0.408	4e-12	11.3979		1.073	[1.042-1.104]	Affymetrix, Illumina [1230000] (imputed)	N	http://www.ebi.ac.uk/efo/EFO_0003767	GCST001725
	rs1801282	chr3:12393125	C	G	0.880085	-0.0306836	0.00608568	5.9e-07	3_1_1	FALSE	type II diabetes mellitus	2014-10-23	24509480	Mahajan A	2014-02-09	Nat Genet	www.ncbi.nlm.nih.gov/pubmed/24509480	Genome-wide trans-ancestry meta-analysis provides insight into the genetic architecture of type 2 diabetes susceptibility.	Type 2 diabetes	12,171 European ancestry cases, 56,862 European ancestry controls, 6,952 East Asian ancestry cases, 11,865 East Asian ancestry controls, 5,561 South Asian ancestry cases, 14,458 South Asian ancestry controls, 1,804 Mexican ancestry cases, 779 Mexican ancestry controls	21,491 European ancestry cases, 55,647 European ancestry controls	3p25.2	3	12351626	PPARG	PPARG			5468			rs1801282-C	0	1801282	missense_variant	0	0.88	6e-10	9.22185		1.16	[1.10-1.23]	Affymetrix, Illumina [2500000] (imputed)	N	http://www.ebi.ac.uk/efo/EFO_0001360	GCST002352
	rs1699337	chr3:12450093	G	A	0.630951	0.0197703	0.00412103	6e-07	3_1_1	FALSE	total cholesterol measurement	2016-07-08	25961943	Surakka I	2015-05-11	Nat Genet	www.ncbi.nlm.nih.gov/pubmed/25961943	The impact of low-frequency and rare variants on lipid levels.	Cholesterol, total	up to 62,166 European ancestry individuals		3p25.2	3	12408594	PPARG	PPARG			5468			rs1699337-G	0	1699337	intron_variant	0	0.65	9e-12	11.0458		0.043	[0.031-0.055] s.d. increase	Affymetrix, Illumina, Perlegen [up to 9657952] (imputed)	N	http://www.ebi.ac.uk/efo/EFO_0004574	GCST002896
	rs13086611	chr3:49385417	A	T	0.697263	0.0215117	0.00431506	4.7e-07	3_2_1	FALSE	self reported educational attainment	2016-12-21	27046643	Davies G	2016-04-05	Mol Psychiatry	www.ncbi.nlm.nih.gov/pubmed/27046643	Genome-wide association study of cognitive functions and educational attainment in UK Biobank (N=112â€‰151).	Educational attainment	111,114 European ancestry individuals		3p21.31	3	49347984	Intergenic	USP4 - GPX1	7375	2876		7881	9192	rs13086611-?	0	13086611	intergenic_variant	1	NR	2e-14	13.699		0.0354476	[NR] unit increase	Affymetrix [~ 17300000] (imputed)	N	http://www.ebi.ac.uk/efo/EFO_0004784	GCST003496
	rs13090388	chr3:49391082	C	T	0.697036	0.021558	0.00431244	4.5e-07	3_2_1	FALSE	self reported educational attainment	2017-02-24	27225129	Okbay A	2016-05-26	Nature	www.ncbi.nlm.nih.gov/pubmed/27225129	Genome-wide association study identifies 74 loci associated with educational attainment.	Educational attainment (years of education)	405,072 European ancestry individuals		3p21.31	3	49353649	NR	USP4 - GPX1	7375	2876		13546	3527	rs13090388-T	0	13090388	downstream_gene_variant	1	0.3104	3e-26	25.5229		0.0255528	NR unit increase	Affymetrix, Illumina, Perlegen [~ 9300000] (imputed)	N	http://www.ebi.ac.uk/efo/EFO_0004784	GCST003676
	rs148734725	chr3:49406708	G	A	0.696588	0.0214343	0.0043044	4.7e-07	3_2_1	FALSE	self reported educational attainment	2017-02-25	27225129	Okbay A	2016-05-26	Nature	www.ncbi.nlm.nih.gov/pubmed/27225129	Genome-wide association study identifies 74 loci associated with educational attainment.	Educational attainment (college completion)	280,007 European ancestry individuals		3p21.31	3	49369275	NR	RHOA			387			rs148734725-A	0	148734725	intron_variant	0	0.3236	5e-12	11.301		1.04501	[NR]	Affymetrix, Illumina, Perlegen [~ 9300000] (imputed)	N	http://www.ebi.ac.uk/efo/EFO_0004784	GCST003677
	rs9832727	chr3:142649110	C	G	0.658877	0.0189357	0.00417951	5e-06	3_4_1	FALSE	phospholipid measurement	2012-03-27	22359512	Demirkan A	2012-02-16	PLoS Genet	www.ncbi.nlm.nih.gov/pubmed/22359512	Genome-wide association study identifies novel loci associated with circulating phospho- and sphingolipid concentrations.	Phospholipid levels (plasma)	4,034 European ancestry individuals		3q23	3	142930268	PAQR9	LOC100507389			100507389			rs9832727-?	0	9832727	intron_variant	0	NR	6e-29	28.2218	(proportions)	0	[0.80-3.10] % increase	Illumina [NR] (imputed)	N	http://www.ebi.ac.uk/efo/EFO_0004639	GCST001414
	rs9647379	chr3:171785168	G	C	0.593162	-0.0244346	0.00412919	2.3e-09	3_5_2	FALSE	heart rate	2013-08-20	23583979	den Hoed M	2013-04-14	Nat Genet	www.ncbi.nlm.nih.gov/pubmed/23583979	Identification of heart rate-associated loci and their effects on cardiac conduction and rhythm disorders.	Heart rate	85,787 European ancestry individuals, 6,568 Indian Asian ancestry indiviudals	88,823 European ancestry individuals	3q26.31	3	172067378	FNDC3B	FNDC3B			64778			rs9647379-C	0	9647379	intron_variant	0	0.4	1e-09	9		0.206	[0.11-0.30] unit increase	Affymetrix, Illumina [2516789] (imputed)	N	http://www.ebi.ac.uk/efo/EFO_0004326	GCST001969
	rs9859260	chr3:195800547	C	T	0.382772	0.0548963	0.00407524	4.3e-45	3_6_2	FALSE	mean corpuscular volume	2009-11-03	19862010	Ganesh SK	2009-10-11	Nat Genet	www.ncbi.nlm.nih.gov/pubmed/19862010	Multiple loci influence erythrocyte phenotypes in the CHARGE Consortium.	Mean corpuscular volume	24,167 European ancestry individuals	9,456 European ancestry individuals	3q29	3	196073676	TFRC	TFRC			7037			rs9859260-C	0	9859260	intron_variant	0	NR	8e-14	13.0969		0	[0.002-0.004] fl increase	Affymetrix, Illumina [~ 2500000] (imputed)	N	http://www.ebi.ac.uk/efo/EFO_0004526	GCST000503
	rs11915082	chr3:195809139	G	A	0.587571	0.0410861	0.00402851	9.7e-27	3_6_2	FALSE	mean corpuscular hemoglobin	2009-11-03	19862010	Ganesh SK	2009-10-11	Nat Genet	www.ncbi.nlm.nih.gov/pubmed/19862010	Multiple loci influence erythrocyte phenotypes in the CHARGE Consortium.	Mean corpuscular hemoglobin	24,167 European ancestry individuals	9,456 European ancestry individuals	3q29	3	196082268	TFRC	TFRC - LINC00885	7037	401109		107	60368	rs11915082-A	0	11915082	upstream_gene_variant	1	NR	8e-13	12.0969		0	[0.003-0.005] pg increase	Affymetrix, Illumina [~ 2500000] (imputed)	N	http://www.ebi.ac.uk/efo/EFO_0004527	GCST000504
	rs9990333	chr3:195827205	C	T	0.549519	-0.0407486	0.00399641	5e-26	3_6_2	FALSE	iron biomarker measurement, transferrin measurement	2015-06-14	25352340	Benyamin B	2014-10-29	Nat Commun	www.ncbi.nlm.nih.gov/pubmed/25352340	Novel loci affecting iron homeostasis and their effects in individuals at risk for hemochromatosis.	Iron status biomarkers (transferrin levels)	23,986 European ancestry individuals	Up to 24,986 European ancestry individuals	3q29	3	196100334	TFRC	TFRC - LINC00885	7037	401109		18173	42302	rs9990333-T	0	9990333	intergenic_variant	1	0.46	2e-13	12.699		0.051	[0.037-0.065] unit decrease	Affymetrix, Illumina [~ 2100000] (imputed)	N	http://www.ebi.ac.uk/efo/EFO_0004461, http://www.ebi.ac.uk/efo/EFO_0006341	GCST002678
	rs11717368	chr3:195834357	G	C	0.476694	0.0506674	0.00398502	1.4e-40	3_6_2	FALSE	mean corpuscular hemoglobin	2013-03-19	23222517	van der Harst P	2012-12-05	Nature	www.ncbi.nlm.nih.gov/pubmed/23222517	Seventy-five genetic loci influencing the human red blood cell.	Red blood cell traits	62,553 European ancestry individuals, 9,308 South Asian ancestry individuals	63,506 European ancestry individuals	3q29	3	196107486	TFRC	TFRC - LINC00885	7037	401109		25325	35150	rs11717368-C	0	11717368	intergenic_variant	1	0.52	7e-19	18.1549	(EA, MCH)	0.008	[0.00016-0.01584] unit increase	Affymetrix, Illumina, Perlegen [2711806] (imputed)	N	http://www.ebi.ac.uk/efo/EFO_0004527	GCST001765
	rs141360540	chr4:69669216	G	A	0.896324	-0.0287968	0.00660422	7.4e-06	4_2_1	FALSE	cotinine glucuronidation measurement	2015-06-25	25293881	Patel Y	2014-10-07	Cancer Epidemiol Biomarkers Prev	www.ncbi.nlm.nih.gov/pubmed/25293881	The Contribution of Common Genetic Variation to Nicotine and Cotinine Glucuronidation in Multiple Ethnic/Racial Populations.	Cotinine glucuronidation	437 European ancestry current smoker individuals, 364 African American current smoker individuals, 453 Latino current smoker individuals, 674 Japanese ancestry current smoker individuals, 311 Native Hawaiian ancestry current smoker individuals		4q13.2	4	68803498	UGT2B10	LOC100422026 - LOC100422189	100422026	100422189		15822	10497	rs141360540-G	1	10028938	intergenic_variant	1	NR	6e-91	90.2218		0.1587	[NR] unit decrease	Illumina [11892802] (imputed)	N	http://www.ebi.ac.uk/efo/EFO_0006508	GCST002652
	rs115765562	chr4:69673553	C	A	0.103466	0.0290952	0.00657117	5.6e-06	4_2_1	FALSE	cotinine glucuronidation measurement	2015-06-25	25293881	Patel Y	2014-10-07	Cancer Epidemiol Biomarkers Prev	www.ncbi.nlm.nih.gov/pubmed/25293881	The Contribution of Common Genetic Variation to Nicotine and Cotinine Glucuronidation in Multiple Ethnic/Racial Populations.	Cotinine glucuronidation	437 European ancestry current smoker individuals, 364 African American current smoker individuals, 453 Latino current smoker individuals, 674 Japanese ancestry current smoker individuals, 311 Native Hawaiian ancestry current smoker individuals		4q13.2	4	68807835	UGT2B10	LOC100422026 - LOC100422189	100422026	100422189		20159	6160	rs115765562-C	1	34100980	regulatory_region_variant	1	NR	2e-155	154.699		0.1833	[NR] unit increase	Illumina [11892802] (imputed)	N	http://www.ebi.ac.uk/efo/EFO_0006508	GCST002652
	rs116224959	chr4:69685772	G	A	0.102117	0.0299787	0.00658168	3.4e-06	4_2_1	FALSE	nicotine glucuronidation measurement	2015-06-26	25293881	Patel Y	2014-10-07	Cancer Epidemiol Biomarkers Prev	www.ncbi.nlm.nih.gov/pubmed/25293881	The Contribution of Common Genetic Variation to Nicotine and Cotinine Glucuronidation in Multiple Ethnic/Racial Populations.	Nicotine glucouronidation	437 European ancestry current smoker individuals, 364 African American current smoker individuals, 453 Latino current smoker individuals, 674 Japanese ancestry current smoker individuals, 311 Native Hawaiian ancestry current smoker individuals		4q13.2	4	68820054	UGT2B10	UGT2B10			7365			rs116224959-G	1	835315	intron_variant	0	NR	3e-43	42.5229		0.1193	[NR] unit increase	Illumina [11892802] (imputed)	N	http://www.ebi.ac.uk/efo/EFO_0006507	GCST002649
	rs6887276	chr5:127378294	C	G	0.520909	0.0512789	0.00397306	2.8e-38	5_4_1	FALSE	body height	2015-09-24	25282103	Wood AR	2014-10-05	Nat Genet	www.ncbi.nlm.nih.gov/pubmed/25282103	Defining the role of common variation in the genomic and biological architecture of adult human height.	Height	253,288 European ancestry individuals	80,067 European ancestry individuals	5q23.3	5	128042602	SLC12A2	LINC01184			644873			rs6887276-C	0	6887276	intron_variant	0	0.546	1e-09	9		0.018	[0.012-0.024] unit decrease	Affymetrix, Illumina, Perlegen [2550858] (imputed)	N	http://www.ebi.ac.uk/efo/EFO_0004339	GCST002647
	rs12526480	chr6:25533534	T	G	0.660582	0.0342873	0.00416876	8.7e-17	6_2_2	FALSE	platelet count	2012-04-03	22423221	Qayyum R	2012-03-08	PLoS Genet	www.ncbi.nlm.nih.gov/pubmed/22423221	A meta-analysis and genome-wide association study of platelet count and mean platelet volume in african americans.	Mean platelet volume	16,388 African American individuals		6p22.2	6	25533306	LRRC16A	LRRC16A			55604			rs12526480-T	0	12526480	intron_variant	0	0.305	9e-09	8.04576	(Platelet Count)	4.39	[2.9-5.88] 10^9 L decrease	Affymetrix, Illumina [~ 2200000] (imputed)	N	http://www.ebi.ac.uk/efo/EFO_0004309	GCST001439
	rs441460	chr6:25548288	G	A	0.55493	0.0226996	0.00397216	2.2e-08	6_2_2	FALSE	platelet count	2015-05-05	22139419	Gieger C	2011-11-30	Nature	www.ncbi.nlm.nih.gov/pubmed/22139419	New gene functions in megakaryopoiesis and platelet formation.	Platelet count	47,005 European ancestry individuals, 1,661 Val Borbera individuals	Up to 18,838 European ancestry individuals	6p22.2	6	25548060	LRRC16	LRRC16A			55604			rs441460-G	0	441460	intron_variant	0	NR	9e-18	17.0458		3.08	[2.38-3.78] 10^9/l increase	Affymetrix, Illumina [~ 2500000] (imputed)	N	http://www.ebi.ac.uk/efo/EFO_0004309	GCST001337
	rs742132	chr6:25607571	A	G	0.706924	-0.0280016	0.00434646	4.8e-12	6_2_2	FALSE	uric acid measurement	2009-06-22	19503597	Kolz M	2009-06-05	PLoS Genet	www.ncbi.nlm.nih.gov/pubmed/19503597	Meta-analysis of 28,141 individuals identifies common variants within five new loci that influence uric acid concentrations.	Uric acid levels	12,328 European ancestry males, 15,813 European ancestry females		6p22.2	6	25607343	SCGN, LRRC16A	LRRC16A			55604			rs742132-A	0	742132	intron_variant	0	0.7	9e-09	8.04576		0.05	[0.036-0.072] mg/dl increase	Affymetrix, Illumina [2493963] (imputed)	N	http://www.ebi.ac.uk/efo/EFO_0004761	GCST000418
	rs11754288	chr6:25776949	G	A	0.581142	-0.0183948	0.00400383	2.9e-06	6_2_2	FALSE	uric acid measurement	2011-10-20	21943158	Middelberg RP	2011-09-24	BMC Med Genet	www.ncbi.nlm.nih.gov/pubmed/21943158	Genetic variants in LPL, OASL and TOMM40/APOE-C1-C2-C4 genes are associated with multiple cardiovascular-related traits.	Cardiovascular disease risk factors	11,683 European ancestry individuals		6p22.2	6	25776721	SLC17A4	SLC17A4, SLC17A1			10050, 6568			rs11754288-A	0	11754288	missense_variant	0	0.43	4e-09	8.39794	(UA)	0.084	[0.057-0.111] umol/l decrease	Illumina [NR] (imputed)	N	http://www.ebi.ac.uk/efo/EFO_0004761	GCST001247
	rs11754288	chr6:25776949	G	A	0.581142	-0.0183948	0.00400383	2.9e-06	6_2_2	FALSE	blood metabolite measurement	2014-12-10	24816252	Shin SY	2014-05-11	Nat Genet	www.ncbi.nlm.nih.gov/pubmed/24816252	An atlas of genetic influences on human blood metabolites.	Blood metabolite levels	7,824 European ancestry individuals		6p22.2	6	25776721	SLC17A3	SLC17A4, SLC17A1			10050, 6568			rs11754288-A	0	11754288	missense_variant	0	0.44	2e-12	11.699	(X-11469)	0.043	[0.031-0.055] unit increase	Affymetrix, Illumina [2100000] (imputed)	N	http://www.ebi.ac.uk/efo/EFO_0005664	GCST002443
	rs2762353	chr6:25794431	A	G	0.432278	0.0191953	0.0039929	1.1e-06	6_2_3	FALSE	blood metabolite measurement	2014-12-10	24816252	Shin SY	2014-05-11	Nat Genet	www.ncbi.nlm.nih.gov/pubmed/24816252	An atlas of genetic influences on human blood metabolites.	Blood metabolite levels	7,824 European ancestry individuals		6p22.2	6	25794203	SLC17A3	SLC17A1			6568			rs2762353-A	0	2762353	intron_variant	0	0.45	3e-13	12.5229	(4-androsten-3beta,17beta-diol disulfate 2)	0.03	[0.022-0.038] unit increase	Affymetrix, Illumina [2100000] (imputed)	N	http://www.ebi.ac.uk/efo/EFO_0005664	GCST002443
	rs1165209	chr6:25801319	G	A	0.432302	0.0191768	0.00399297	1.1e-06	6_2_3	FALSE	urate measurement, overweight body mass index status	2016-01-25	25811787	Huffman JE	2015-03-26	PLoS One	www.ncbi.nlm.nih.gov/pubmed/25811787	Modulation of Genetic Associations with Serum Urate Levels by Body-Mass-Index in Humans.	Urate levels in overweight individuals	up to 10,058 European ancestry male individuals, up to 7,189 European ancestry female individuals		6p22.2	6	25801091	SLC17A1, SLC17A4	SLC17A1			6568			rs1165209-G	0	1165209	intron_variant	0	0.46	4e-15	14.3979		0.086	[0.064-0.108] kg/m2 decrease	Affymetrix, Illumina [at least 188473] (imputed)	N	http://www.ebi.ac.uk/efo/EFO_0004531, http://www.ebi.ac.uk/efo/EFO_0005935	GCST002829
	rs1165209	chr6:25801319	G	A	0.432302	0.0191768	0.00399297	1.1e-06	6_2_3	FALSE	urate measurement, underweight body mass index status	2016-01-25	25811787	Huffman JE	2015-03-26	PLoS One	www.ncbi.nlm.nih.gov/pubmed/25811787	Modulation of Genetic Associations with Serum Urate Levels by Body-Mass-Index in Humans.	Urate levels in lean individuals	up to 5,529 European ancestry male individuals, up to 9,753 European ancestry female individuals		6p22.2	6	25801091	SLC17A1, SLC17A4	SLC17A1			6568			rs1165209-G	0	1165209	intron_variant	0	0.46	3e-13	12.5229		0.085	[0.061-0.109] kg/m2 decrease	Affymetrix, Illumina [at least 188473] (imputed)	N	http://www.ebi.ac.uk/efo/EFO_0004531, http://www.ebi.ac.uk/efo/EFO_0005936	GCST002830
	rs1165209	chr6:25801319	G	A	0.432302	0.0191768	0.00399297	1.1e-06	6_2_3	FALSE	urate measurement, underweight body mass index status	2016-01-25	25811787	Huffman JE	2015-03-26	PLoS One	www.ncbi.nlm.nih.gov/pubmed/25811787	Modulation of Genetic Associations with Serum Urate Levels by Body-Mass-Index in Humans.	Urate levels in lean individuals	up to 5,529 European ancestry male individuals, up to 9,753 European ancestry female individuals		6p22.2	6	25801091	SLC17A1, SLC17A4	SLC17A1			6568			rs1165209-G	0	1165209	intron_variant	0	0.46	1e-11	11	(Women)	0.096	[0.069-0.123] kg/m2 decrease	Affymetrix, Illumina [at least 188473] (imputed)	N	http://www.ebi.ac.uk/efo/EFO_0004531, http://www.ebi.ac.uk/efo/EFO_0005936	GCST002830
	rs1165196	chr6:25813150	G	A	0.432294	0.0190926	0.00399272	1.2e-06	6_2_3	FALSE	urate measurement	2010-10-15	20884846	Yang Q	2010-09-30	Circ Cardiovasc Genet	www.ncbi.nlm.nih.gov/pubmed/20884846	Multiple genetic loci influence serum urate levels and their relationship with gout and cardiovascular disease risk factors.	Urate levels	28,283 European ancestry individuals	22,054 European ancestry individuals	6p22.2	6	25812922	SLC17A1	SLC17A1			6568			rs1165196-G	0	1165196	missense_variant	0	0.46	5e-25	24.301	(Urate)	6.21	[5.03-7.39] umol/l decrease	Affymetrix, Illumina [~ 2500000] (imputed)	N	http://www.ebi.ac.uk/efo/EFO_0004531	GCST000818
	rs1165196	chr6:25813150	G	A	0.432294	0.0190926	0.00399272	1.2e-06	6_2_3	FALSE	urate measurement, overweight body mass index status	2016-01-25	25811787	Huffman JE	2015-03-26	PLoS One	www.ncbi.nlm.nih.gov/pubmed/25811787	Modulation of Genetic Associations with Serum Urate Levels by Body-Mass-Index in Humans.	Urate levels in overweight individuals	up to 10,058 European ancestry male individuals, up to 7,189 European ancestry female individuals		6p22.2	6	25812922	SLC17A1, SLC17A4	SLC17A1			6568			rs1165196-G	0	1165196	missense_variant	0	0.46	1e-09	9	(men)	0.086	[0.059-0.113] kg/m2 decrease	Affymetrix, Illumina [at least 188473] (imputed)	N	http://www.ebi.ac.uk/efo/EFO_0004531, http://www.ebi.ac.uk/efo/EFO_0005935	GCST002829
	rs1185567	chr6:25818588	A	G	0.432204	0.0189855	0.00399281	1.3e-06	6_2_3	FALSE	blood metabolite measurement	2014-12-10	24816252	Shin SY	2014-05-11	Nat Genet	www.ncbi.nlm.nih.gov/pubmed/24816252	An atlas of genetic influences on human blood metabolites.	Blood metabolite ratios	Up to 5,591 European ancestry individuals	Up to 1,767 European ancestry individuals	6p22.2	6	25818360	SLC17A3	SLC17A1			6568			rs1185567-A	0	1185567	intron_variant	0	0.44	1e-26	26	(DHEA-S/4-androsten-3beta,17beta-diol disulfate 2)	0.028	[0.022-0.034] unit decrease	Affymetrix, Illumina [2100000] (imputed)	N	http://www.ebi.ac.uk/efo/EFO_0005664	GCST002442
	rs1165151	chr6:25821616	T	G	0.451482	0.0224736	0.00397843	7.6e-09	6_2_3	FALSE	urate measurement	2013-03-15	23263486	Kottgen A	2012-12-23	Nat Genet	www.ncbi.nlm.nih.gov/pubmed/23263486	Genome-wide association analyses identify 18 new loci associated with serum urate concentrations.	Urate levels	49,825 European ancestry males, 60,522 European ancestry females	Up to 32,813 European ancestry individuals	6p22.2	6	25821388	SLC17A1, SLC17A3	SLC17A1			6568			rs1165151-T	0	1165151	intron_variant	0	0.47	7e-70	69.1549		0.091	[0.081-0.101] mg/dl decrease	Affymetrix, Illumina, Perlegen [2450547] (imputed)	N	http://www.ebi.ac.uk/efo/EFO_0004531	GCST001791
	rs17342717	chr6:25821770	C	T	0.895394	0.132855	0.00645076	3.8e-97	6_2_3	FALSE	iron biomarker measurement, ferritin measurement	2011-01-15	21149283	Oexle K	2010-12-10	Hum Mol Genet	www.ncbi.nlm.nih.gov/pubmed/21149283	Novel association to the proprotein convertase PCSK7 gene locus revealed by analysing soluble transferrin receptor (sTfR) levels.	Iron status biomarkers	Up to 6,616 individuals		6p22.2	6	25821542	HFE	SLC17A1			6568			rs17342717-T	0	17342717	intron_variant	0	NR	9e-10	9.04576	(ferritin)	0.087	[0.06-0.12] unit increase	Affymetrix, Illumina [~ 2500000] (imputed)	N	http://www.ebi.ac.uk/efo/EFO_0004461, http://www.ebi.ac.uk/efo/EFO_0004459	GCST000913
	rs17342717	chr6:25821770	C	T	0.895394	0.132855	0.00645076	3.8e-97	6_2_3	FALSE	ferritin measurement	2015-05-23	21208937	Pichler I	2011-01-04	Hum Mol Genet	www.ncbi.nlm.nih.gov/pubmed/21208937	Identification of a common variant in the TFR2 gene implicated in the physiological regulation of serum iron levels.	Iron status biomarkers	Up to 5,633 European ancestry individuals	Up to 3,457 European ancestry individuals	6p22.2	6	25821542	SLC17A1	SLC17A1			6568			rs17342717-C	0	17342717	intron_variant	0	0.93	5e-09	8.30103	(ferritin)	36.5	[24.27-48.73] ng/ml decrease	Affymetrix, Illumina [~ 2500000] (imputed)	N	http://www.ebi.ac.uk/efo/EFO_0004459	GCST000935
	rs1183201	chr6:25823444	A	T	0.451726	0.0224209	0.00397908	8.5e-09	6_2_3	FALSE	uric acid measurement	2009-06-22	19503597	Kolz M	2009-06-05	PLoS Genet	www.ncbi.nlm.nih.gov/pubmed/19503597	Meta-analysis of 28,141 individuals identifies common variants within five new loci that influence uric acid concentrations.	Uric acid levels	12,328 European ancestry males, 15,813 European ancestry females		6p22.2	6	25823216	SLC17A1	SLC17A1			6568			rs1183201-A	0	1183201	intron_variant	0	0.48	3e-14	13.5229		0.06	[0.459-0.078] mg/dl decrease	Affymetrix, Illumina [2493963] (imputed)	N	http://www.ebi.ac.uk/efo/EFO_0004761	GCST000418
	rs1408272	chr6:25842951	T	G	0.920718	0.166689	0.00730282	1.1e-118	6_2_3	FALSE	mean corpuscular hemoglobin	2010-08-18	19853236	Ferreira MA	2009-10-22	Am J Hum Genet	www.ncbi.nlm.nih.gov/pubmed/19853236	Sequence variants in three loci influence monocyte counts and erythrocyte volume.	Hematology traits	2,538 European ancestry individuals, 3,477 individuals	1,543 individuals	6p22.2	6	25842723	HFE	SLC17A1 - SLC17A3	6568	10786		10615	2377	rs1408272-T	0	1408272	intron_variant	1	0.94	1e-11	11	(MCH)	0.32	[0.22-0.42] s.d. decrease	Illumina, Perlegen [~ 2500000] (imputed)	N	http://www.ebi.ac.uk/efo/EFO_0004527	GCST000510
	rs1408272	chr6:25842951	T	G	0.920718	0.166689	0.00730282	1.1e-118	6_2_3	FALSE	soluble transferrin receptor measurement, iron biomarker measurement	2011-01-15	21149283	Oexle K	2010-12-10	Hum Mol Genet	www.ncbi.nlm.nih.gov/pubmed/21149283	Novel association to the proprotein convertase PCSK7 gene locus revealed by analysing soluble transferrin receptor (sTfR) levels.	Iron status biomarkers	Up to 6,616 individuals		6p22.2	6	25842723	HFE	SLC17A1 - SLC17A3	6568	10786		10615	2377	rs1408272-T	0	1408272	intron_variant	1	NR	9e-09	8.04576	(sTfR)	0.038	[0.03-0.05] unit increase	Affymetrix, Illumina [~ 2500000] (imputed)	N	http://www.ebi.ac.uk/efo/EFO_0004460, http://www.ebi.ac.uk/efo/EFO_0004461	GCST000913
	rs1408272	chr6:25842951	T	G	0.920718	0.166689	0.00730282	1.1e-118	6_2_3	FALSE	mean corpuscular hemoglobin	2009-11-03	19862010	Ganesh SK	2009-10-11	Nat Genet	www.ncbi.nlm.nih.gov/pubmed/19862010	Multiple loci influence erythrocyte phenotypes in the CHARGE Consortium.	Mean corpuscular hemoglobin	24,167 European ancestry individuals	9,456 European ancestry individuals	6p22.2	6	25842723	SLC17A3	SLC17A1 - SLC17A3	6568	10786		10615	2377	rs1408272-G	0	1408272	intron_variant	1	NR	4e-39	38.3979		0.02	[0.01-0.02] pg decrease	Affymetrix, Illumina [~ 2500000] (imputed)	N	http://www.ebi.ac.uk/efo/EFO_0004527	GCST000504
	rs1408272	chr6:25842951	T	G	0.920718	0.166689	0.00730282	1.1e-118	6_2_3	FALSE	mean corpuscular hemoglobin	2013-03-19	23222517	van der Harst P	2012-12-05	Nature	www.ncbi.nlm.nih.gov/pubmed/23222517	Seventy-five genetic loci influencing the human red blood cell.	Red blood cell traits	62,553 European ancestry individuals, 9,308 South Asian ancestry individuals	63,506 European ancestry individuals	6p22.2	6	25842723	HFE, SLC17A3	SLC17A1 - SLC17A3	6568	10786		10615	2377	rs1408272-G	0	1408272	intron_variant	1	0.07	5e-67	66.301	(EA, MCH)	0.033	[0.015-0.051] unit increase	Affymetrix, Illumina, Perlegen [2711806] (imputed)	N	http://www.ebi.ac.uk/efo/EFO_0004527	GCST001765
	rs548987	chr6:25869371	G	C	0.854769	-0.0676937	0.00561134	2.4e-34	6_2_3	FALSE	homocysteine measurement	2014-01-31	23824729	van Meurs JB	2013-07-03	Am J Clin Nutr	www.ncbi.nlm.nih.gov/pubmed/23824729	Common genetic loci influencing plasma homocysteine concentrations and their effect on risk of coronary artery disease.	Homocysteine levels	44,147 European ancestry individuals		6p22.2	6	25869143	SLC17A3	SLC17A3			10786			rs548987-C	0	548987	intron_variant	0	0.13	1e-08	8		0.0597	[0.04-0.079] unit increase	Affymetrix, Illumina [2090256] (imputed)	N	http://www.ebi.ac.uk/efo/EFO_0004578	GCST002087
	rs1165205	chr6:25870542	T	A	0.451451	0.0228411	0.00397792	3.3e-09	6_2_3	FALSE	urate measurement	2008-11-12	18834626	Dehghan A	2008-10-01	Lancet	www.ncbi.nlm.nih.gov/pubmed/18834626	Association of three genetic loci with uric acid concentration and risk of gout: a genome-wide association study.	Urate levels	11,847 European ancestry individuals	11,024 European ancestry individuals, 3,843 African American individuals	6p22.2	6	25870314	SLC17A3	SLC17A3			10786			rs1165205-?	0	1165205	intron_variant	0	0.47	4e-29	28.3979	(EA)	0.09	[0.07-0.11] unit decrease	Affymetrix, Illumina [up to 530683]	N	http://www.ebi.ac.uk/efo/EFO_0004531	GCST000242
	rs13198474	chr6:25874423	G	A	0.902954	-0.0704124	0.00668368	4.3e-26	6_2_3	FALSE	schizophrenia	2016-07-23	26198764	Goes FS	2015-07-21	Am J Med Genet B Neuropsychiatr Genet	www.ncbi.nlm.nih.gov/pubmed/26198764	Genome-wide association study of schizophrenia in Ashkenazi Jews.	Schizophrenia	592 Ashkenazi Jewish ancestry cases, 505 Ashkenazi Jewish ancestry controls, 36,989 cases, 113,075 controls		6p22.2	6	25874195	NR	SLC17A3			10786			rs13198474-G	0	13198474	5_prime_UTR_variant	0	NR	3e-20	19.5229		1.21951	[NR]	Illumina [7158791] (imputed)	N	http://www.ebi.ac.uk/efo/EFO_0000692	GCST003048
	rs1865760	chr6:25916979	C	T	0.607302	0.0577778	0.00405063	7.4e-48	6_2_3	FALSE	body height	2015-07-15	25429064	He M	2014-11-26	Hum Mol Genet	www.ncbi.nlm.nih.gov/pubmed/25429064	Meta-analysis of genome-wide association studies of adult height in East Asians identifies 17 novel loci.	Height	36,227 East Asian ancestry individuals	57,699 East Asian ancestry individuals	6p22.2	6	25916751	SLC17A2	SLC17A2			10246			rs1865760-T	0	1865760	synonymous_variant	0	0.69	2e-13	12.699		0.033	[0.019-0.047] unit decrease	Affymetrix, Illumina [2704730] (imputed)	N	http://www.ebi.ac.uk/efo/EFO_0004339	GCST002702
	rs1799945	chr6:26091179	C	G	0.850303	0.118592	0.00554074	7.5e-109	6_2_2	TRUE	diastolic blood pressure	2011-10-21	21909115	Ehret GB	2011-09-11	Nature	www.ncbi.nlm.nih.gov/pubmed/21909115	Genetic variants in novel pathways influence blood pressure and cardiovascular disease risk.	Diastolic blood pressure	69,395 European ancestry individuals	Up to 133,361 European ancestry individuals	6p22.2	6	26090951	HFE	HFE			3077			rs1799945-G	0	1799945	missense_variant	0	0.14	2e-15	14.699		0.457	[NR] mmHg increase	Affymetrix, Illumina [~ 2500000] (imputed)	N	http://www.ebi.ac.uk/efo/EFO_0006336	GCST001228
	rs1799945	chr6:26091179	C	G	0.850303	0.118592	0.00554074	7.5e-109	6_2_2	TRUE	hypertension	2011-10-21	21909115	Ehret GB	2011-09-11	Nature	www.ncbi.nlm.nih.gov/pubmed/21909115	Genetic variants in novel pathways influence blood pressure and cardiovascular disease risk.	Hypertension	69,395 European ancestry individuals	Up to 133,361 European ancestry individuals	6p22.2	6	26090951	HFE	HFE			3077			rs1799945-G	0	1799945	missense_variant	0	0.14	2e-10	9.69897		0.095	[NR] unit increase	Affymetrix, Illumina [~ 2500000] (imputed)	N	http://www.ebi.ac.uk/efo/EFO_0000537	GCST001238
	rs1799945	chr6:26091179	C	G	0.850303	0.118592	0.00554074	7.5e-109	6_2_2	TRUE	systolic blood pressure	2011-10-21	21909115	Ehret GB	2011-09-11	Nature	www.ncbi.nlm.nih.gov/pubmed/21909115	Genetic variants in novel pathways influence blood pressure and cardiovascular disease risk.	Systolic blood pressure	69,395 European ancestry individuals	Up to 133,361 European ancestry individuals	6p22.2	6	26090951	HFE	HFE			3077			rs1799945-G	0	1799945	missense_variant	0	0.14	8e-12	11.0969		0.627	[NR] mmHg increase	Affymetrix, Illumina [~ 2500000] (imputed)	N	http://www.ebi.ac.uk/efo/EFO_0006335	GCST001227
	rs1799945	chr6:26091179	C	G	0.850303	0.118592	0.00554074	7.5e-109	6_2_2	TRUE	serum iron measurement	2015-05-23	21208937	Pichler I	2011-01-04	Hum Mol Genet	www.ncbi.nlm.nih.gov/pubmed/21208937	Identification of a common variant in the TFR2 gene implicated in the physiological regulation of serum iron levels.	Iron status biomarkers	Up to 5,633 European ancestry individuals	Up to 3,457 European ancestry individuals	6p22.2	6	26090951	HFE	HFE			3077			rs1799945-C	0	1799945	missense_variant	0	0.83	3e-09	8.52288	(iron)	4.95	[3.30-6.60] ug/dl decrease	Affymetrix, Illumina [~ 2500000] (imputed)	N	http://www.ebi.ac.uk/efo/EFO_0006332	GCST000935
	rs1800562	chr6:26093141	G	A	0.913475	0.161455	0.00698228	5.1e-124	6_2_2	FALSE	iron biomarker measurement	2009-01-14	19084217	Benyamin B	2008-12-17	Am J Hum Genet	www.ncbi.nlm.nih.gov/pubmed/19084217	Variants in TF and HFE explain approximately 40% of genetic variation in serum-transferrin levels.	Iron status biomarkers	459 European ancestry twin pairs		6p22.2	6	26092913	HFE	HFE			3077			rs1800562-?	0	1800562	missense_variant	0	NR	1e-10	10	(serum transferrin)	0.68	[0.48-0.88] s.d. decrease	Illumina [315887]	N	http://www.ebi.ac.uk/efo/EFO_0004461	GCST000301
	rs1800562	chr6:26093141	G	A	0.913475	0.161455	0.00698228	5.1e-124	6_2_2	FALSE	iron biomarker measurement	2009-01-14	19084217	Benyamin B	2008-12-17	Am J Hum Genet	www.ncbi.nlm.nih.gov/pubmed/19084217	Variants in TF and HFE explain approximately 40% of genetic variation in serum-transferrin levels.	Iron status biomarkers	459 European ancestry twin pairs		6p22.2	6	26092913	HFE	HFE			3077			rs1800562-?	0	1800562	missense_variant	0	NR	4e-15	14.3979	(transferrin saturation)			Illumina [315887]	N	http://www.ebi.ac.uk/efo/EFO_0004461	GCST000301
	rs1800562	chr6:26093141	G	A	0.913475	0.161455	0.00698228	5.1e-124	6_2_2	FALSE	iron biomarker measurement	2009-01-14	19084217	Benyamin B	2008-12-17	Am J Hum Genet	www.ncbi.nlm.nih.gov/pubmed/19084217	Variants in TF and HFE explain approximately 40% of genetic variation in serum-transferrin levels.	Iron status biomarkers	459 European ancestry twin pairs		6p22.2	6	26092913	HFE	HFE			3077			rs1800562-?	0	1800562	missense_variant	0	NR	4e-11	10.3979	(serum iron)	0.66	[0.46-0.86] s.d. increase	Illumina [315887]	N	http://www.ebi.ac.uk/efo/EFO_0004461	GCST000301
	rs1800562	chr6:26093141	G	A	0.913475	0.161455	0.00698228	5.1e-124	6_2_2	FALSE	iron biomarker measurement	2009-11-05	19820699	Benyamin B	2009-10-11	Nat Genet	www.ncbi.nlm.nih.gov/pubmed/19820699	Common variants in TMPRSS6 are associated with iron status and erythrocyte volume.	Iron status biomarkers	4,818 European ancestry individuals	3,470 European ancestry individuals	6p22.2	6	26092913	HFE	HFE			3077			rs1800562-A	0	1800562	missense_variant	0	0.08	2e-08	7.69897	(MCV)	0.22	[0.14-0.30] s.d. increase	Illumina, Perlegen [427037]	N	http://www.ebi.ac.uk/efo/EFO_0004461	GCST000505
	rs1800562	chr6:26093141	G	A	0.913475	0.161455	0.00698228	5.1e-124	6_2_2	FALSE	mean corpuscular volume	2009-10-30	19820697	Soranzo N	2009-10-11	Nat Genet	www.ncbi.nlm.nih.gov/pubmed/19820697	A genome-wide meta-analysis identifies 22 loci associated with eight hematological parameters in the HaemGen consortium.	Hematological parameters	4,627 European ancestry individuals	9,316 European ancestry individuals	6p22.2	6	26092913	HFE	HFE			3077			rs1800562-A	0	1800562	missense_variant	0	NR	1e-23	23	(MCV)	1.41	[1.13-1.69] fl increase	Affymetrix, Illumina [~ 2110000] (imputed)	N	http://www.ebi.ac.uk/efo/EFO_0004526	GCST000498
	rs1800562	chr6:26093141	G	A	0.913475	0.161455	0.00698228	5.1e-124	6_2_2	FALSE	serum hepcidin measurement	2011-08-18	21785125	Traglia M	2011-07-25	J Med Genet	www.ncbi.nlm.nih.gov/pubmed/21785125	Association of HFE and TMPRSS6 genetic variants with iron and erythrocyte parameters is only in part dependent on serum hepcidin concentrations.	Hepcidin levels	1,657 Val Borbera individuals		6p22.2	6	26092913	HFE	HFE			3077			rs1800562-?	0	1800562	missense_variant	0	NR	4e-09	8.39794	(Iron)	0.442	[0.29-0.59] ng/ml increase	Illumina [343866]	N	http://www.ebi.ac.uk/efo/EFO_0004504	GCST001174
	rs1800562	chr6:26093141	G	A	0.913475	0.161455	0.00698228	5.1e-124	6_2_2	FALSE	serum hepcidin measurement	2011-08-18	21785125	Traglia M	2011-07-25	J Med Genet	www.ncbi.nlm.nih.gov/pubmed/21785125	Association of HFE and TMPRSS6 genetic variants with iron and erythrocyte parameters is only in part dependent on serum hepcidin concentrations.	Hepcidin levels	1,657 Val Borbera individuals		6p22.2	6	26092913	HFE	HFE			3077			rs1800562-?	0	1800562	missense_variant	0	NR	5e-11	10.301	(Tf)	0.51	[0.36-0.66] ng/ml decrease	Illumina [343866]	N	http://www.ebi.ac.uk/efo/EFO_0004504	GCST001174
	rs1800562	chr6:26093141	G	A	0.913475	0.161455	0.00698228	5.1e-124	6_2_2	FALSE	serum hepcidin measurement	2011-08-18	21785125	Traglia M	2011-07-25	J Med Genet	www.ncbi.nlm.nih.gov/pubmed/21785125	Association of HFE and TMPRSS6 genetic variants with iron and erythrocyte parameters is only in part dependent on serum hepcidin concentrations.	Hepcidin levels	1,657 Val Borbera individuals		6p22.2	6	26092913	HFE	HFE			3077			rs1800562-?	0	1800562	missense_variant	0	NR	3e-15	14.5229	(Tf Sat)	0.61	[0.46-0.76] ng/ml increase	Illumina [343866]	N	http://www.ebi.ac.uk/efo/EFO_0004504	GCST001174
	rs1800562	chr6:26093141	G	A	0.913475	0.161455	0.00698228	5.1e-124	6_2_2	FALSE	ferritin measurement	2011-10-20	21943158	Middelberg RP	2011-09-24	BMC Med Genet	www.ncbi.nlm.nih.gov/pubmed/21943158	Genetic variants in LPL, OASL and TOMM40/APOE-C1-C2-C4 genes are associated with multiple cardiovascular-related traits.	Cardiovascular disease risk factors	11,683 European ancestry individuals		6p22.2	6	26092913	HFE	HFE			3077			rs1800562-A	0	1800562	missense_variant	0	0.08	5e-12	11.301	(FERR)	0.177	[0.13-0.23] mg/l increase	Illumina [NR] (imputed)	N	http://www.ebi.ac.uk/efo/EFO_0004459	GCST001247
	rs1800562	chr6:26093141	G	A	0.913475	0.161455	0.00698228	5.1e-124	6_2_2	FALSE	low density lipoprotein cholesterol measurement	2012-01-25	20686565	Teslovich TM	2010-08-05	Nature	www.ncbi.nlm.nih.gov/pubmed/20686565	Biological, clinical and population relevance of 95 loci for blood lipids.	LDL cholesterol	95,454 European ancestry individuals		6p22.2	6	26092913	HFE, HIST1H4C	HFE			3077			rs1800562-A	0	1800562	missense_variant	0	0.06	6e-10	9.22185		2.22	[1.46-2.98] mg/dL decrease	Affymetrix, Illumina, Perlegen [~ 2600000] (imputed)	N	http://www.ebi.ac.uk/efo/EFO_0004611	GCST000759
	rs1800562	chr6:26093141	G	A	0.913475	0.161455	0.00698228	5.1e-124	6_2_2	FALSE	A1C measurement	2010-10-07	20858683	Soranzo N	2010-09-21	Diabetes	www.ncbi.nlm.nih.gov/pubmed/20858683	Common variants at 10 genomic loci influence hemoglobin A&#x000e2;&#x00082;&#x00081;(C) levels via glycemic and nonglycemic pathways.	Glycated hemoglobin levels	up to 46,368 European ancestry individuals		6p22.2	6	26092913	HFE	HFE			3077			rs1800562-G	0	1800562	missense_variant	0	0.94	3e-20	19.5229		0.06	[0.05-0.07] % increase	Affymetrix, Illumina [~ 2500000] (imputed)	N	http://www.ebi.ac.uk/efo/EFO_0004541	GCST000803
	rs1800562	chr6:26093141	G	A	0.913475	0.161455	0.00698228	5.1e-124	6_2_2	FALSE	mean corpuscular hemoglobin	2010-10-15	20927387	Kullo IJ	2010-09-28	PLoS One	www.ncbi.nlm.nih.gov/pubmed/20927387	A genome-wide association study of red blood cell traits using the electronic medical record.	Red blood cell traits	3,012 European ancestry individuals		6p22.2	6	26092913	HFE	HFE			3077			rs1800562-A	0	1800562	missense_variant	0	0.06	3e-09	8.52288	(MCH)	0.49	[0.33-0.65] unit increase	Illumina [489421]	N	http://www.ebi.ac.uk/efo/EFO_0004527	GCST000814
	rs1800562	chr6:26093141	G	A	0.913475	0.161455	0.00698228	5.1e-124	6_2_2	FALSE	mean corpuscular hemoglobin	2010-10-15	20927387	Kullo IJ	2010-09-28	PLoS One	www.ncbi.nlm.nih.gov/pubmed/20927387	A genome-wide association study of red blood cell traits using the electronic medical record.	Red blood cell traits	3,012 European ancestry individuals		6p22.2	6	26092913	HFE	HFE			3077			rs1800562-A	0	1800562	missense_variant	0	0.06	3e-09	8.52288	(MCH)	0.49	[NR] unit increase	Illumina [489421]	N	http://www.ebi.ac.uk/efo/EFO_0004527	GCST000814
	rs1800562	chr6:26093141	G	A	0.913475	0.161455	0.00698228	5.1e-124	6_2_2	FALSE	anemia	2013-04-24	21483845	McLaren CE	2011-03-31	PLoS One	www.ncbi.nlm.nih.gov/pubmed/21483845	Genome-wide association study identifies genetic loci associated with iron deficiency.	Iron status biomarkers	336 European ancestry iron deficiency cases, 343 European ancestry controls	71 European ancestry iron deficiency cases, 161 European ancestry controls	6p22.2	6	26092913	HFE	HFE			3077			rs1800562-A	0	1800562	missense_variant	0	NR	3e-08	7.52288	(Total iorn-binding capacity)	35.36	[NR] ug/dL decrease	Illumina [331060]	N	http://www.ebi.ac.uk/efo/EFO_0004272	GCST001021
	rs1800562	chr6:26093141	G	A	0.913475	0.161455	0.00698228	5.1e-124	6_2_2	FALSE	anemia	2013-04-24	21483845	McLaren CE	2011-03-31	PLoS One	www.ncbi.nlm.nih.gov/pubmed/21483845	Genome-wide association study identifies genetic loci associated with iron deficiency.	Iron status biomarkers	336 European ancestry iron deficiency cases, 343 European ancestry controls	71 European ancestry iron deficiency cases, 161 European ancestry controls	6p22.2	6	26092913	HFE	HFE			3077			rs1800562-A	0	1800562	missense_variant	0	NR	6e-10	9.22185	(Unsaturated iron-binding capacity)	44.27	[NR] ug/dL decrease	Illumina [331060]	N	http://www.ebi.ac.uk/efo/EFO_0004272	GCST001021
	rs1800562	chr6:26093141	G	A	0.913475	0.161455	0.00698228	5.1e-124	6_2_2	FALSE	alcohol drinking	2011-07-07	21665994	Kutalik Z	2011-06-10	Hum Mol Genet	www.ncbi.nlm.nih.gov/pubmed/21665994	Genome-wide association study identifies two loci strongly affecting transferrin glycosylation.	Alcohol consumption (transferrin glycosylation)	5,181 European ancestry individuals	2,284 European ancestry individauls	6p22.2	6	26092913	HFE	HFE			3077			rs1800562-A	0	1800562	missense_variant	0	0.045	2e-32	31.699	(Total transferrin)	0.629	[0.53-0.73] unit decrease	Affymetrix [390631] (imputed)	N	http://www.ebi.ac.uk/efo/EFO_0004329	GCST001103
	rs1800562	chr6:26093141	G	A	0.913475	0.161455	0.00698228	5.1e-124	6_2_2	FALSE	total cholesterol measurement	2012-01-25	20686565	Teslovich TM	2010-08-05	Nature	www.ncbi.nlm.nih.gov/pubmed/20686565	Biological, clinical and population relevance of 95 loci for blood lipids.	Cholesterol, total	100,184 European ancestry individuals		6p22.2	6	26092913	HFE, HIST1H4C	HFE			3077			rs1800562-A	0	1800562	missense_variant	0	0.06	2e-08	7.69897		2.16	[1.32-3] mg/dL decrease	Affymetrix, Illumina, Perlegen [~ 2600000] (imputed)	N	http://www.ebi.ac.uk/efo/EFO_0004574	GCST000760
	rs1800562	chr6:26093141	G	A	0.913475	0.161455	0.00698228	5.1e-124	6_2_2	FALSE	hemoglobin measurement	2009-11-03	19862010	Ganesh SK	2009-10-11	Nat Genet	www.ncbi.nlm.nih.gov/pubmed/19862010	Multiple loci influence erythrocyte phenotypes in the CHARGE Consortium.	Hemoglobin	24,167 European ancestry individuals	9,456 European ancestry individuals	6p22.2	6	26092913	HFE	HFE			3077			rs1800562-A	0	1800562	missense_variant	0	NR	6e-19	18.2218		0.16	[0.13-0.20] g/dl increase	Affymetrix, Illumina [~ 2500000] (imputed)	N	http://www.ebi.ac.uk/efo/EFO_0004509	GCST000499
	rs1800562	chr6:26093141	G	A	0.913475	0.161455	0.00698228	5.1e-124	6_2_2	FALSE	hematocrit	2009-11-03	19862010	Ganesh SK	2009-10-11	Nat Genet	www.ncbi.nlm.nih.gov/pubmed/19862010	Multiple loci influence erythrocyte phenotypes in the CHARGE Consortium.	Hematocrit	24,167 European ancestry individuals	9,456 European ancestry individuals	6p22.2	6	26092913	HFE	HFE			3077			rs1800562-A	0	1800562	missense_variant	0	NR	2e-09	8.69897		0.31	[0.21-0.41] % increase	Affymetrix, Illumina [~ 2500000] (imputed)	N	http://www.ebi.ac.uk/efo/EFO_0004348	GCST000502
	rs1800562	chr6:26093141	G	A	0.913475	0.161455	0.00698228	5.1e-124	6_2_2	FALSE	mean corpuscular volume	2009-11-03	19862010	Ganesh SK	2009-10-11	Nat Genet	www.ncbi.nlm.nih.gov/pubmed/19862010	Multiple loci influence erythrocyte phenotypes in the CHARGE Consortium.	Mean corpuscular volume	24,167 European ancestry individuals	9,456 European ancestry individuals	6p22.2	6	26092913	HFE	HFE			3077			rs1800562-A	0	1800562	missense_variant	0	NR	1e-46	46		0.01	[0.010-0.014] fl increase	Affymetrix, Illumina [~ 2500000] (imputed)	N	http://www.ebi.ac.uk/efo/EFO_0004526	GCST000503
	rs1800562	chr6:26093141	G	A	0.913475	0.161455	0.00698228	5.1e-124	6_2_2	FALSE	low density lipoprotein cholesterol measurement	2014-05-12	24097068	Willer CJ	2013-10-06	Nat Genet	www.ncbi.nlm.nih.gov/pubmed/24097068	Discovery and refinement of loci associated with lipid levels.	LDL cholesterol	94,595 European ancestry individuals	93,982 European ancestry individuals	6p22.2	6	26092913	HFE	HFE			3077			rs1800562-A	0	1800562	missense_variant	0	0.07	8e-14	13.0969		0.062	[NR] unit decrease	NR [NR] (imputed)	N	http://www.ebi.ac.uk/efo/EFO_0004611	GCST002222
	rs1800562	chr6:26093141	G	A	0.913475	0.161455	0.00698228	5.1e-124	6_2_2	FALSE	total cholesterol measurement	2014-05-12	24097068	Willer CJ	2013-10-06	Nat Genet	www.ncbi.nlm.nih.gov/pubmed/24097068	Discovery and refinement of loci associated with lipid levels.	Cholesterol, total	94,595 European ancestry individuals	93,982 European ancestry individuals	6p22.2	6	26092913	HFE	HFE			3077			rs1800562-A	0	1800562	missense_variant	0	0.07	2e-12	11.699		0.056	[NR] unit decrease	NR [NR] (imputed)	N	http://www.ebi.ac.uk/efo/EFO_0004574	GCST002221
	rs1800562	chr6:26093141	G	A	0.913475	0.161455	0.00698228	5.1e-124	6_2_2	FALSE	mean corpuscular hemoglobin	2013-03-20	23263863	Li J	2012-12-20	Hum Mol Genet	www.ncbi.nlm.nih.gov/pubmed/23263863	GWAS of blood cell traits identifies novel associated loci and epistatic interactions in Caucasian and African-American children.	Mean corpuscular hemoglobin	7,943 African American children, 6,234 European ancestry children		6p22.2	6	26092913	HFE	HFE			3077			rs1800562-A	0	1800562	missense_variant	0	NR	7e-09	8.1549		0.3558	[0.24-0.48] unit increase	Illumina [544917]	N	http://www.ebi.ac.uk/efo/EFO_0004527	GCST001780
	rs1800562	chr6:26093141	G	A	0.913475	0.161455	0.00698228	5.1e-124	6_2_2	FALSE	iron biomarker measurement, ferritin measurement	2015-06-14	25352340	Benyamin B	2014-10-29	Nat Commun	www.ncbi.nlm.nih.gov/pubmed/25352340	Novel loci affecting iron homeostasis and their effects in individuals at risk for hemochromatosis.	Iron status biomarkers (ferritin levels)	23,986 European ancestry individuals	Up to 24,986 European ancestry individuals	6p22.2	6	26092913	HFE	HFE			3077			rs1800562-A	0	1800562	missense_variant	0	0.067	2e-38	37.699		0.204	[0.17-0.24] unit increase	Affymetrix, Illumina [~ 2100000] (imputed)	N	http://www.ebi.ac.uk/efo/EFO_0004461, http://www.ebi.ac.uk/efo/EFO_0004459	GCST002677
	rs1800562	chr6:26093141	G	A	0.913475	0.161455	0.00698228	5.1e-124	6_2_2	FALSE	iron biomarker measurement, transferrin saturation measurement	2015-06-14	25352340	Benyamin B	2014-10-29	Nat Commun	www.ncbi.nlm.nih.gov/pubmed/25352340	Novel loci affecting iron homeostasis and their effects in individuals at risk for hemochromatosis.	Iron status biomarkers (transferrin saturation)	23,986 European ancestry individuals	Up to 24,986 European ancestry individuals	6p22.2	6	26092913	HFE	HFE			3077			rs1800562-A	0	1800562	missense_variant	0	0.067	2e-270	269.699		0.577	[0.55-0.61] unit increase	Affymetrix, Illumina [~ 2100000] (imputed)	N	http://www.ebi.ac.uk/efo/EFO_0004461, http://www.ebi.ac.uk/efo/EFO_0006333	GCST002680
	rs1800562	chr6:26093141	G	A	0.913475	0.161455	0.00698228	5.1e-124	6_2_2	FALSE	iron biomarker measurement, transferrin measurement	2015-06-14	25352340	Benyamin B	2014-10-29	Nat Commun	www.ncbi.nlm.nih.gov/pubmed/25352340	Novel loci affecting iron homeostasis and their effects in individuals at risk for hemochromatosis.	Iron status biomarkers (transferrin levels)	23,986 European ancestry individuals	Up to 24,986 European ancestry individuals	6p22.2	6	26092913	HFE	HFE			3077			rs1800562-A	0	1800562	missense_variant	0	0.067	9e-196	195.046		0.479	[0.45-0.51] unit decrease	Affymetrix, Illumina [~ 2100000] (imputed)	N	http://www.ebi.ac.uk/efo/EFO_0004461, http://www.ebi.ac.uk/efo/EFO_0006341	GCST002678
	rs1800562	chr6:26093141	G	A	0.913475	0.161455	0.00698228	5.1e-124	6_2_2	FALSE	iron biomarker measurement, serum iron measurement	2015-06-14	25352340	Benyamin B	2014-10-29	Nat Commun	www.ncbi.nlm.nih.gov/pubmed/25352340	Novel loci affecting iron homeostasis and their effects in individuals at risk for hemochromatosis.	Iron status biomarkers (iron levels)	23,986 European ancestry individuals	Up to 24,986 European ancestry individuals	6p22.2	6	26092913	HFE	HFE			3077			rs1800562-A	0	1800562	missense_variant	0	0.067	3e-97	96.5229		0.328	[0.30-0.36] unit increase	Affymetrix, Illumina [~ 2100000] (imputed)	N	http://www.ebi.ac.uk/efo/EFO_0004461, http://www.ebi.ac.uk/efo/EFO_0006332	GCST002679
	rs6918586	chr6:26097384	T	C	0.586198	0.0163455	0.00400986	9.3e-06	6_2_2	FALSE	schizophrenia	2016-07-23	26198764	Goes FS	2015-07-21	Am J Med Genet B Neuropsychiatr Genet	www.ncbi.nlm.nih.gov/pubmed/26198764	Genome-wide association study of schizophrenia in Ashkenazi Jews.	Schizophrenia	592 Ashkenazi Jewish ancestry cases, 505 Ashkenazi Jewish ancestry controls, 36,989 cases, 113,075 controls		6p22.2	6	26097156	NR	HFE - HIST1H4C	3077	8364		940	6792	rs6918586-T	0	6918586	3_prime_UTR_variant	1	NR	6e-10	9.22185		1.07	[NR]	Illumina [7158791] (imputed)	N	http://www.ebi.ac.uk/efo/EFO_0000692	GCST003048
	rs198846	chr6:26107463	A	G	0.155277	-0.114827	0.00546744	2.8e-105	6_2_2	FALSE	mean arterial pressure	2011-10-11	21909110	Wain LV	2011-09-11	Nat Genet	www.ncbi.nlm.nih.gov/pubmed/21909110	Genome-wide association study identifies six new loci influencing pulse pressure and mean arterial pressure.	Blood pressure	74,064 European ancestry individuals	48,607 European ancestry individuals	6p22.2	6	26107235	HFE	HIST1H4C - HIST1H1T	8364	3010		2898	177	rs198846-G	0	198846	downstream_gene_variant	1	0.86	2e-12	11.699	(Mean Arterial Pressure)	0.478	[0.35-0.61] mmHg decrease	Affymetrix, Illumina, Perlegen [NR] (imputed)	N	http://www.ebi.ac.uk/efo/EFO_0006340	GCST001236
	rs198846	chr6:26107463	A	G	0.155277	-0.114827	0.00546744	2.8e-105	6_2_2	FALSE	hemoglobin measurement	2009-11-05	19820698	Chambers JC	2009-10-11	Nat Genet	www.ncbi.nlm.nih.gov/pubmed/19820698	Genome-wide association study identifies variants in TMPRSS6 associated with hemoglobin levels.	Hemoglobin	6,316 European ancestry individuals, 9,685 Indian Asian ancestry individuals	5,187 European ancestry individuals, 6,721 Indian Asian ancestry individuals	6p22.2	6	26107235	HFE	HIST1H4C - HIST1H1T	8364	3010		2898	177	rs198846-A	0	198846	downstream_gene_variant	1	NR	1e-08	8				Affymetrix, Illumina, Perlegen [NR]	N	http://www.ebi.ac.uk/efo/EFO_0004509	GCST000501
	rs806794	chr6:26200677	A	G	0.731516	-0.0277041	0.00446042	1.2e-10	6_2_2	FALSE	body height	2013-09-12	23563607	Berndt SI	2013-04-07	Nat Genet	www.ncbi.nlm.nih.gov/pubmed/23563607	Genome-wide meta-analysis identifies 11 new loci for anthropometric traits and provides insights into genetic architecture.	Height	8,097 European ancestry tall individuals, 8,099 European ancestry short individuals	4,872 European ancestry tall individuals, 4,831 European ancestry short individuals	6p22.2	6	26200449	HIST1H2BF	HIST1H2BF - RPS10P1	8343	394255		461	1674	rs806794-A	0	806794	3_prime_UTR_variant	1	0.7	1e-25	25		1.26	[NR]	Affymetrix, Illumina [~ 2800000] (imputed)	N	http://www.ebi.ac.uk/efo/EFO_0004339	GCST001956
	rs806794	chr6:26200677	A	G	0.731516	-0.0277041	0.00446042	1.2e-10	6_2_2	FALSE	body height	2012-10-24	20881960	Lango Allen H	2010-09-29	Nature	www.ncbi.nlm.nih.gov/pubmed/20881960	Hundreds of variants clustered in genomic loci and biological pathways affect human height.	Height	133,653 European ancestry individuals	50,074 European ancestry individuals	6p22.2	6	26200449	Histone cluster	HIST1H2BF - RPS10P1	8343	394255		461	1674	rs806794-A	0	806794	3_prime_UTR_variant	1	0.7	1e-39	39		0.052	[NR] unit increase	Affymetrix, Illumina [2834208] (imputed)	N	http://www.ebi.ac.uk/efo/EFO_0004339	GCST000817
	rs806794	chr6:26200677	A	G	0.731516	-0.0277041	0.00446042	1.2e-10	6_2_2	FALSE	body height	2015-07-15	25429064	He M	2014-11-26	Hum Mol Genet	www.ncbi.nlm.nih.gov/pubmed/25429064	Meta-analysis of genome-wide association studies of adult height in East Asians identifies 17 novel loci.	Height	36,227 East Asian ancestry individuals	57,699 East Asian ancestry individuals	6p22.2	6	26200449	HIST1H2BF	HIST1H2BF - RPS10P1	8343	394255		461	1674	rs806794-A	0	806794	3_prime_UTR_variant	1	0.27	8e-37	36.0969		0.082	[0.066-0.098] unit increase	Affymetrix, Illumina [2704730] (imputed)	N	http://www.ebi.ac.uk/efo/EFO_0004339	GCST002702
	rs806794	chr6:26200677	A	G	0.731516	-0.0277041	0.00446042	1.2e-10	6_2_2	FALSE	body height	2015-09-24	25282103	Wood AR	2014-10-05	Nat Genet	www.ncbi.nlm.nih.gov/pubmed/25282103	Defining the role of common variation in the genomic and biological architecture of adult human height.	Height	253,288 European ancestry individuals	80,067 European ancestry individuals	6p22.2	6	26200449	HIST1H2BF	HIST1H2BF - RPS10P1	8343	394255		461	1674	rs806794-A	0	806794	3_prime_UTR_variant	1	0.71	5e-74	73.301		0.06	[0.054-0.066] unit increase	Affymetrix, Illumina, Perlegen [2550858] (imputed)	N	http://www.ebi.ac.uk/efo/EFO_0004339	GCST002647
	rs10946808	chr6:26233387	A	G	0.730157	-0.0262714	0.00445236	7.8e-10	6_2_2	FALSE	body height	2009-04-22	19343178	Soranzo N	2009-04-03	PLoS Genet	www.ncbi.nlm.nih.gov/pubmed/19343178	Meta-analysis of genome-wide scans for human adult stature identifies novel Loci and associations with measures of skeletal frame size.	Height	12,611 European ancestry individuals	7,187 European ancestry individuals	6p22.2	6	26233159	HIST1H1D	HIST1H2APS3			387323			rs10946808-?	0	10946808	non_coding_transcript_exon_variant	0	0.43	6e-12	11.2218		0.07	[0.04-0.10] s.d. increase	Illumina [229216]	N	http://www.ebi.ac.uk/efo/EFO_0004339	GCST000372
	rs10946808	chr6:26233387	A	G	0.730157	-0.0262714	0.00445236	7.8e-10	6_2_2	FALSE	body height	2008-09-12	18391950	Lettre G	2008-04-06	Nat Genet	www.ncbi.nlm.nih.gov/pubmed/18391950	Identification of ten loci associated with height highlights new biological pathways in human growth.	Height	15,821 European ancestry individuals	Up to 17,801 European ancestry individuals	6p22.2	6	26233159	HIST1H1D	HIST1H2APS3			387323			rs10946808-G	0	10946808	non_coding_transcript_exon_variant	0	0.28	4e-17	16.3979		0.36	[0.26-0.46] cm decrease	Affymetrix, Illumina [2260683] (imputed)	N	http://www.ebi.ac.uk/efo/EFO_0004339	GCST000176
	rs10946808	chr6:26233387	A	G	0.730157	-0.0262714	0.00445236	7.8e-10	6_2_2	FALSE	body height	2008-07-01	18391951	Gudbjartsson DF	2008-04-06	Nat Genet	www.ncbi.nlm.nih.gov/pubmed/18391951	Many sequence variants affecting diversity of adult human height.	Height	30,968 European ancestry individuals	8,541 European ancestry individuals	6p22.2	6	26233159	Histone class 1, Butyrophilin genes	HIST1H2APS3			387323			rs10946808-A	0	10946808	non_coding_transcript_exon_variant	0	0.7	6e-10	9.22185		5.6	[3.84-7.36] % s.d. increase	Affymetrix, Illumina [up to 304226]	N	http://www.ebi.ac.uk/efo/EFO_0004339	GCST000175
	rs2179152	chr6:26325888	T	C	0.376356	-0.0268214	0.00407641	1.3e-11	6_2_2	FALSE	self reported educational attainment	2017-02-24	27225129	Okbay A	2016-05-26	Nature	www.ncbi.nlm.nih.gov/pubmed/27225129	Genome-wide association study identifies 74 loci associated with educational attainment.	Educational attainment (years of education)	405,072 European ancestry individuals		6p22.2	6	26325660	NR	LOC101928743			101928743			rs2179152-T	0	2179152	upstream_gene_variant	0	0.3722	9e-09	8.04576		0.013233	NR unit decrease	Affymetrix, Illumina, Perlegen [~ 9300000] (imputed)	N	http://www.ebi.ac.uk/efo/EFO_0004784	GCST003676
	rs41266839	chr6:26409890	G	C	0.889947	-0.054865	0.00632618	5.8e-19	6_2_2	FALSE	schizophrenia	2016-07-23	26198764	Goes FS	2015-07-21	Am J Med Genet B Neuropsychiatr Genet	www.ncbi.nlm.nih.gov/pubmed/26198764	Genome-wide association study of schizophrenia in Ashkenazi Jews.	Schizophrenia	592 Ashkenazi Jewish ancestry cases, 505 Ashkenazi Jewish ancestry controls, 36,989 cases, 113,075 controls		6p22.2	6	26409662	NR	BTN3A2, BTN3A1			11118, 11119			rs41266839-G	0	41266839	missense_variant	0	NR	7e-27	26.1549		1.25	[NR]	Illumina [7158791] (imputed)	N	http://www.ebi.ac.uk/efo/EFO_0000692	GCST003048
	rs1056667	chr6:26510564	T	C	0.529709	0.020774	0.00396445	4.6e-08	6_2_2	FALSE	self reported educational attainment	2013-12-01	23722424	Rietveld CA	2013-05-30	Science	www.ncbi.nlm.nih.gov/pubmed/23722424	GWAS of 126,559 individuals identifies genetic variants associated with educational attainment.	Educational attainment	up to 126,559 European ancestry individuals		6p22.2	6	26510336	BTN1A1	BTN1A1, LOC107986583			696, 107986583			rs1056667-T	0	1056667	3_prime_UTR_variant	0	0.538	2e-08	7.69897	(Edu Years)	0.093	[NR] unit increase	Affymetrix, Illumina, Perlegen [up to 23218963] (imputed)	N	http://www.ebi.ac.uk/efo/EFO_0004784	GCST002047
	rs62402013	chr6:26915000	A	G	0.333469	0.0189269	0.00420642	1.4e-06	6_2_2	FALSE	schizophrenia	2016-07-23	26198764	Goes FS	2015-07-21	Am J Med Genet B Neuropsychiatr Genet	www.ncbi.nlm.nih.gov/pubmed/26198764	Genome-wide association study of schizophrenia in Ashkenazi Jews.	Schizophrenia	592 Ashkenazi Jewish ancestry cases, 505 Ashkenazi Jewish ancestry controls, 36,989 cases, 113,075 controls		6p22.2	6	26947221	NR	GUSBP2			387036			rs62402013-G	0	62402013	intron_variant	0	NR	4e-11	10.3979		1.07527	[NR]	Illumina [7158791] (imputed)	N	http://www.ebi.ac.uk/efo/EFO_0000692	GCST003048
	rs13194491	chr6:27037080	C	T	0.908182	0.0994656	0.00682812	1.9e-51	6_2_2	FALSE	iron biomarker measurement	2009-01-14	19084217	Benyamin B	2008-12-17	Am J Hum Genet	www.ncbi.nlm.nih.gov/pubmed/19084217	Variants in TF and HFE explain approximately 40% of genetic variation in serum-transferrin levels.	Iron status biomarkers	459 European ancestry twin pairs		6p22.2	6	27069301	HIST1H2BJ	VN1R13P - VN1R11P	387322	387317		8034	13991	rs13194491-?	0	13194491	intergenic_variant	1	NR	1e-08	8	(transferrin saturation)			Illumina [315887]	N	http://www.ebi.ac.uk/efo/EFO_0004461	GCST000301
	rs55834529	chr6:27072542	A	G	0.889555	-0.0508378	0.00643947	5.5e-16	6_2_2	FALSE	schizophrenia	2016-07-23	26198764	Goes FS	2015-07-21	Am J Med Genet B Neuropsychiatr Genet	www.ncbi.nlm.nih.gov/pubmed/26198764	Genome-wide association study of schizophrenia in Ashkenazi Jews.	Schizophrenia	592 Ashkenazi Jewish ancestry cases, 505 Ashkenazi Jewish ancestry controls, 36,989 cases, 113,075 controls		6p22.1	6	27104763	NR	TRS-GCT1-1 - RNU2-62P	100189157	106480224		7376	5027	rs55834529-A	0	55834529	intergenic_variant	1	NR	9e-27	26.0458		1.24	[NR]	Illumina [7158791] (imputed)	N	http://www.ebi.ac.uk/efo/EFO_0000692	GCST003048
	rs10946940	chr6:27560587	A	G	0.385734	0.0200489	0.00405288	7.7e-08	6_2_2	FALSE	systemic lupus erythematosus	2014-11-26	24871463	Armstrong DL	2014-05-29	Genes Immun	www.ncbi.nlm.nih.gov/pubmed/24871463	GWAS identifies novel SLE susceptibility genes and explains the association of the HLA region.	Systemic lupus erythematosus	725 European ancestry cases, 2,438 European ancestry controls		6p22.1	6	27592808	ZNF184	TRK-TTT4-1 - TRX-CAT1-7	100189053	100189297		922	13	rs10946940-A	0	10946940	upstream_gene_variant	1	0.35	8e-09	8.09691		1.45	[1.37-1.54]	Illumina [NR]	N	http://www.ebi.ac.uk/efo/EFO_0002690	GCST002463
	rs17693963	chr6:27710165	A	C	0.875778	-0.0382032	0.00600133	9e-11	6_2_2	FALSE	schizophrenia	2012-08-14	22688191	Bergen SE	2012-06-12	Mol Psychiatry	www.ncbi.nlm.nih.gov/pubmed/22688191	Genome-wide association study in a Swedish population yields support for greater CNV and MHC involvement in schizophrenia compared with bipolar disorder.	Schizophrenia	2,111 European ancestry cases, 2,535 European ancestry controls	11,271 European ancestry cases, 14,601 European ancestry controls	6p22.1	6	27742386	MHC	GPR89P - TRV-AAC1-5	394254	791230		3872	11014	rs17693963-?	0	17693963	upstream_gene_variant	1	NR	3e-11	10.5229		1.24	[NR]	Affymetrix [745006]	N	http://www.ebi.ac.uk/efo/EFO_0000692	GCST001565
	rs17693963	chr6:27710165	A	C	0.875778	-0.0382032	0.00600133	9e-11	6_2_2	FALSE	schizophrenia, bipolar disorder, schizoaffective disorder	2014-05-03	24166486	Sleiman P	2013-10-29	Sci Rep	www.ncbi.nlm.nih.gov/pubmed/24166486	GWAS meta analysis identifies TSNARE1 as a novel Schizophrenia / Bipolar susceptibility locus.	Schizophrenia, schizoaffective disorder or bipolar disorder	11,985 European, African American, Asian, other and unknown ancestry schizophrenia cases, 377 European, African American, Asian, other and unknown ancestry schizoaffective disorder cases, 1,032 bipolar disorder cases, 34,676 European, African American, Asian, other and unknown ancestry controls	2652 individuals	6p22.1	6	27742386	MHC	GPR89P - TRV-AAC1-5	394254	791230		3872	11014	rs17693963-?	0	17693963	upstream_gene_variant	1	0.904	2e-09	8.69897				Affymetrix, Illumina [NR] (imputed)	N	http://www.ebi.ac.uk/efo/EFO_0000692, http://www.ebi.ac.uk/efo/EFO_0000289, http://www.ebi.ac.uk/efo/EFO_0005411	GCST002254
	rs17693963	chr6:27710165	A	C	0.875778	-0.0382032	0.00600133	9e-11	6_2_2	FALSE	schizophrenia, bipolar disorder	2015-05-19	24280982	Ruderfer DM	2013-11-26	Mol Psychiatry	www.ncbi.nlm.nih.gov/pubmed/24280982	Polygenic dissection of diagnosis and clinical dimensions of bipolar disorder and schizophrenia.	Schizophrenia or bipolar disorder	Up to 4,528 European ancestry schizophrenia cases, up to 4,841 schizophrenia cases, up to 7,362 European ancestry bipolar disorder cases, up to 3,048 bipolar disorder cases, up to 11,637 European ancestry controls, up to 7,786 controls		6p22.1	6	27742386	MHC	GPR89P - TRV-AAC1-5	394254	791230		3872	11014	rs17693963-?	0	17693963	upstream_gene_variant	1		3e-11	10.5229	(SCZ or BP vs. controls)			Affymetrix, Illumina [~ 1100000] (imputed)	N	http://www.ebi.ac.uk/efo/EFO_0000692, http://www.ebi.ac.uk/efo/EFO_0000289	GCST002295
	rs17693963	chr6:27710165	A	C	0.875778	-0.0382032	0.00600133	9e-11	6_2_2	FALSE	schizophrenia	2015-05-19	24280982	Ruderfer DM	2013-11-26	Mol Psychiatry	www.ncbi.nlm.nih.gov/pubmed/24280982	Polygenic dissection of diagnosis and clinical dimensions of bipolar disorder and schizophrenia.	Schizophrenia or bipolar disorder	Up to 4,528 European ancestry schizophrenia cases, up to 4,841 schizophrenia cases, up to 7,362 European ancestry bipolar disorder cases, up to 3,048 bipolar disorder cases, up to 11,637 European ancestry controls, up to 7,786 controls		6p22.1	6	27742386	MHC	GPR89P - TRV-AAC1-5	394254	791230		3872	11014	rs17693963-?	0	17693963	upstream_gene_variant	1	NR	3e-09	8.52288	(SCZ vs. controls)			Affymetrix, Illumina [~ 1100000] (imputed)	N	http://www.ebi.ac.uk/efo/EFO_0000692	GCST002295
	rs34706883	chr6:27805255	A	C	0.881902	-0.0413964	0.00613471	5.9e-12	6_2_2	FALSE	schizophrenia	2016-07-23	26198764	Goes FS	2015-07-21	Am J Med Genet B Neuropsychiatr Genet	www.ncbi.nlm.nih.gov/pubmed/26198764	Genome-wide association study of schizophrenia in Ashkenazi Jews.	Schizophrenia	592 Ashkenazi Jewish ancestry cases, 505 Ashkenazi Jewish ancestry controls, 36,989 cases, 113,075 controls		6p22.1	6	27837477	NR	HIST1H4K - HIST1H2AK	8362	8330		5950	403	rs34706883-A	0	34706883	upstream_gene_variant	1	NR	5e-27	26.301		1.24	[NR]	Illumina [7158791] (imputed)	N	http://www.ebi.ac.uk/efo/EFO_0000692	GCST003048
	rs13217619	chr6:28306671	T	C	0.883384	-0.0434257	0.00617231	1.1e-12	6_2_2	FALSE	schizophrenia	2016-07-23	26198764	Goes FS	2015-07-21	Am J Med Genet B Neuropsychiatr Genet	www.ncbi.nlm.nih.gov/pubmed/26198764	Genome-wide association study of schizophrenia in Ashkenazi Jews.	Schizophrenia	592 Ashkenazi Jewish ancestry cases, 505 Ashkenazi Jewish ancestry controls, 36,989 cases, 113,075 controls		6p22.1	6	28338894	NR	ZSCAN31			64288			rs13217619-T	0	13217619	intron_variant	0	NR	2e-29	28.699		1.25	[NR]	Illumina [7158791] (imputed)	N	http://www.ebi.ac.uk/efo/EFO_0000692	GCST003048
	rs115344852	chr6:28486098	A	C	0.682705	0.0193839	0.00423365	4.6e-06	6_2_2	FALSE	Malignant epithelial tumor of ovary	2015-12-18	25581431	Kuchenbaecker KB	2015-01-12	Nat Genet	www.ncbi.nlm.nih.gov/pubmed/25581431	Identification of six new susceptibility loci for invasive epithelial ovarian cancer.	Epithelial ovarian cancer	4,368 European ancestry cases, 9,123 European ancestry controls,	2,462 European ancestry BRCA1 mutation carrier cases, 12,790 European ancestry BRCA1 mutation carrier controls, up to 631 European ancestry BRCA2 mutation carrier cases, 7,580 European ancestry BRCA2 mutation carrier controls, 9,627 European ancestry serous cases, 1,442 European ancestry non-serous cases, 21,722 European ancestry controls	6p22.1	6	28518321	GPX6	GPX6 - GPX5	257202	2880		2528	7691	rs115344852-?	1	6456823	intron_variant	1	NR	3e-08	7.52288	(Serous)	1.0989	[1.06-1.15]	Illumina [up to 10962898] (imputed)	N	http://www.orpha.net/ORDO/Orphanet_398934	GCST002748
	rs4324798	chr6:28776117	G	A	0.880402	-0.038217	0.00610014	1.3e-10	6_2_2	FALSE	lung adenocarcinoma	2009-11-09	19836008	Landi MT	2009-10-15	Am J Hum Genet	www.ncbi.nlm.nih.gov/pubmed/19836008	A genome-wide association study of lung cancer identifies a region of chromosome 5p15 associated with risk for adenocarcinoma.	Lung adenocarcinoma	5,739 European ancestry cases, 5,848 European ancestry controls	7,561 European ancestry cases, 13,818 European ancestry controls	6p22.1	6	28808340	TRNAA-UGC	TRF-GAA3-1 - TRA-AGC6-1	100189170	100189042		435	3732	rs4324798-A	0	4324798	regulatory_region_variant	1	0.09	2e-08	7.69897		1.16	[1.09-1.24]	Illumina [515922]	N	http://www.ebi.ac.uk/efo/EFO_0000571	GCST000506
	rs144447022	chr6:29244219	G	T	0.879894	-0.0393707	0.00608634	2.8e-11	6_2_2	FALSE	schizophrenia	2016-07-23	26198764	Goes FS	2015-07-21	Am J Med Genet B Neuropsychiatr Genet	www.ncbi.nlm.nih.gov/pubmed/26198764	Genome-wide association study of schizophrenia in Ashkenazi Jews.	Schizophrenia	592 Ashkenazi Jewish ancestry cases, 505 Ashkenazi Jewish ancestry controls, 36,989 cases, 113,075 controls		6p22.1	6	29276442	NR	LOC101929006			101929006			rs144447022-G	0	144447022	intron_variant	0	NR	2e-28	27.699		1.25	[NR]	Illumina [7158791] (imputed)	N	http://www.ebi.ac.uk/efo/EFO_0000692	GCST003048
	rs9257809	chr6:29356331	A	G	0.873648	-0.0376143	0.00593432	6.4e-11	6_2_2	FALSE	Barrett's esophagus	2012-11-30	22961001	Su Z	2012-09-09	Nat Genet	www.ncbi.nlm.nih.gov/pubmed/22961001	Common variants at the MHC locus and at chromosome 16q24.1 predispose to Barrett's esophagus.	Barrett's esophagus	Up to 1,852 European ancestry cases, 5,172 European ancestry controls	5,986 European ancestry cases, 12,825 European ancestry controls	6p22.1	6	29388554	OR2D12, OR2D13, MHC	OR5V1			81696			rs9257809-A	0	9257809	intron_variant	0	0.87	4e-09	8.39794		1.21	[1.13-1.28]	Illumina [521744]	N	http://www.ebi.ac.uk/efo/EFO_0000280	GCST001675
	rs1233491	chr6:29461730	G	C	0.875932	-0.0374146	0.005994	1.4e-10	6_2_2	FALSE	cutaneous lupus erythematosus	2016-01-30	25827949	Kunz M	2015-05-04	Exp Dermatol	www.ncbi.nlm.nih.gov/pubmed/25827949	Genome-wide association study identifies new susceptibility loci for cutaneous lupus erythematosus.	Cutaneous lupus erythematosus	151 European ancestry cases, 1,288 European ancestry controls	219 European ancestry cases, 262 European ancestry controls	6p22.1	6	29493953	MAS1L	LOC105375008 - LOC105375009	105375008	105375009		3798	3547	rs1233491-C	0	1233491	upstream_gene_variant	1	0.088	8e-10	9.09691		2.2	[1.58-3.08]	Affymetrix [906600]	N	http://www.ebi.ac.uk/efo/EFO_0003834	GCST002884
	rs3129055	chr6:29670261	A	G	0.721281	-0.0206138	0.00440692	1.1e-06	6_2_2	FALSE	nasopharyngeal neoplasm	2009-09-04	19664746	Tse KP	2009-08-05	Am J Hum Genet	www.ncbi.nlm.nih.gov/pubmed/19664746	Genome-wide association study reveals multiple nasopharyngeal carcinoma-associated loci within the HLA region at chromosome 6p21.3.	Nasopharyngeal carcinoma	277 Han Chinese ancestry cases, 285 Han Chinese ancestry controls	635 Han Chinese ancestry cases, 1,640 Han Chinese ancestry controls	6p22.1	6	29702484	HLA-F	ZFP57 - ZDHHC20P1	346171	100048907		21334	5657	rs3129055-G	0	3129055	regulatory_region_variant	1	0.31	7e-11	10.1549		1.51	[1.34-1.71]	Illumina [480365]	N	http://www.ebi.ac.uk/efo/EFO_0004252	GCST000460
	rs2523822	chr6:29828660	A	G	0.706694	-0.0210424	0.00434604	1.2e-07	6_2_2	FALSE	drug-induced liver injury	2011-05-27	21570397	Lucena MI	2011-04-12	Gastroenterology	www.ncbi.nlm.nih.gov/pubmed/21570397	Susceptibility to amoxicillin-clavulanate-induced liver injury is influenced by multiple HLA class I and II alleles.	Drug-induced liver injury (amoxicillin-clavulanate)	201 European ancestry cases, 532 European ancestry controls		6p22.1	6	29860883	HLA-A	LOC105375010 - 3.8-1.4	105375010	353009		3497	5032	rs2523822-?	0	2523822	intergenic_variant	1	NR	2e-10	9.69897		2.3	[1.80-2.90]	Illumina [822927]	N	http://www.ebi.ac.uk/efo/EFO_0004228	GCST001036
	rs2523809	chr6:29849619	G	T	0.879584	0.0270877	0.00606452	2.8e-06	6_2_2	FALSE	serum IgE measurement	2011-12-16	22075330	Granada M	2011-11-08	J Allergy Clin Immunol	www.ncbi.nlm.nih.gov/pubmed/22075330	A genome-wide association study of plasma total IgE concentrations in the Framingham Heart Study.	IgE levels	6,819 European ancestry individuals	7,809 European ancestry indivduals	6p22.1	6	29881842	HLA-G	LOC105375011 - HCG4P7	105375011	353004		3622	4268	rs2523809-T	0	2523809	regulatory_region_variant	1	NR	4e-08	7.39794		0.06	[NR] unit increase	Affymetrix [2540223] (imputed)	N	http://www.ebi.ac.uk/efo/EFO_0004579	GCST001316
	rs16896742	chr6:29922740	A	G	0.638138	-0.0206863	0.00411113	5.5e-09	6_2_2	FALSE	age at menarche	2015-04-23	25231870	Perry JR	2014-07-23	Nature	www.ncbi.nlm.nih.gov/pubmed/25231870	Parent-of-origin-specific allelic associations among 106 genomic loci for age at menarche.	Menarche (age at onset)	Up to 182,413 European ancestry females		6p22.1	6	29954963	HLA-A	HLA-A - HCG4P4	3105	353002		9079	242	rs16896742-G	0	16896742	upstream_gene_variant	1	0.38	3e-10	9.52288		0.04	[0.028-0.052] unit increase	Affymetrix, Illumina [2441815] (imputed)	N	http://www.ebi.ac.uk/efo/EFO_0004703	GCST002541
	rs2571391	chr6:29923838	A	C	0.674235	-0.0212977	0.00423139	1e-08	6_2_2	FALSE	serum IgE measurement	2011-12-16	22075330	Granada M	2011-11-08	J Allergy Clin Immunol	www.ncbi.nlm.nih.gov/pubmed/22075330	A genome-wide association study of plasma total IgE concentrations in the Framingham Heart Study.	IgE levels	6,819 European ancestry individuals	7,809 European ancestry indivduals	6p22.1	6	29956061	HLA-A	HLA-W			352966			rs2571391-C	0	2571391	upstream_gene_variant	0	NR	1e-15	15		0.06	[NR] unit increase	Affymetrix [2540223] (imputed)	N	http://www.ebi.ac.uk/efo/EFO_0004579	GCST001316
	rs3823355	chr6:29942083	C	T	0.714146	-0.0228584	0.00437777	1.5e-08	6_2_2	FALSE	Vitiligo	2010-05-18	20410501	Jin Y	2010-04-21	N Engl J Med	www.ncbi.nlm.nih.gov/pubmed/20410501	Variant of TYR and autoimmunity susceptibility loci in generalized vitiligo.	Vitiligo	1,392 European ancestry cases, 2,629 European ancestry controls	647 European ancestry cases, 1,056 European ancestry controls, 183 European ancestry trios, 1,383 European ancestry individuals from 332 families	6p22.1	6	29974306	HLA-A, HCG9	MICD			4279			rs3823355-T	0	3823355	upstream_gene_variant	0	0.29	9e-23	22.0458		1.5	[1.39-1.63]	Illumina [520460]	N	http://www.ebi.ac.uk/efo/EFO_0004208	GCST000662
	rs150881176	chr6:29947740	T	C	0.232486	-0.0361856	0.00474986	5.4e-16	6_2_2	FALSE	late-onset myasthenia gravis	2016-10-14	26562150	Seldin MF	2015-10-10	Mol Med	www.ncbi.nlm.nih.gov/pubmed/26562150	Genome-wide Association Study of Late-Onset Myasthenia Gravis: Confirmation of TNFRSF11A, and Identification of ZBTB10 and Three Distinct HLA Associations.	Late-onset myasthenia gravis	532 European ancestry cases, 2,128 European ancestry controls		6p22.1	6	29979963	HLA-A	HCG9 - DDX39BP2	10255	100048923		1560	13246	rs150881176-?	1	9260902	downstream_gene_variant	1	NR	1e-11	11				Illumina [6175472] (imputed)	N	http://www.ebi.ac.uk/efo/EFO_1001490	GCST003251
	rs4313034	chr6:29973925	C	T	0.182315	-0.0386255	0.00510975	5.8e-15	6_2_2	FALSE	Graves disease	2011-09-30	21900946	Nakabayashi K	2011-09-08	J Hum Genet	www.ncbi.nlm.nih.gov/pubmed/21900946	Identification of independent risk loci for Graves' disease within the MHC in the Japanese population.	Graves' disease	1,119 Japanese ancestry cases, 2,718 Japanese ancestry controls	432 Japanese ancestry cases, 1,157 Japanese ancestry controls	6p22.1	6	30006148	MHC	HLA-J, ZNRD1-AS1			3137, 80862			rs4313034-T	0	4313034	non_coding_transcript_exon_variant	0	0.83	2e-15	14.699		1.67	[1.47-1.90]	Perlegen [268068]	N	http://www.ebi.ac.uk/efo/EFO_0004237	GCST001219
	rs8321	chr6:30032522	A	C	0.866816	-0.0340815	0.00581285	2.3e-09	6_2_2	FALSE	attention deficit hyperactivity disorder, unipolar depression, schizophrenia, autism spectrum disorder, bipolar disorder	2013-06-06	23453885	Smoller JW	2013-02-27	Lancet	www.ncbi.nlm.nih.gov/pubmed/23453885	Identification of risk loci with shared effects on five major psychiatric disorders: a genome-wide analysis.	Autism spectrum disorder, attention deficit-hyperactivity disorder, bipolar disorder, major depressive disorder, and schizophrenia (combined)	6,990 European ancestry Bipolar disorder cases, 9,227 European ancestry Major depressive disorder cases, 9,379 European ancestry Schizophrenia cases, 161 European ancestry Autism spectrum disorder cases, 4,788 European ancestry Autism spectrum disorder trio cases, 840 European ancestry Attention deficit-hyperactivity disorder cases, 1,947 European ancestry Attention defcit-hyperactivity disorder …		6p22.1	6	30064745	MHC region	ZNRD1			30834			rs8321-?	0	8321	3_prime_UTR_variant	0	NR	8e-09	8.09691	(5 degree of freedom test)	1.081	[1.04-1.12]	NR [1252901] (imputed)	N	http://www.ebi.ac.uk/efo/EFO_0003888, http://www.ebi.ac.uk/efo/EFO_0003761, http://www.ebi.ac.uk/efo/EFO_0000692, http://www.ebi.ac.uk/efo/EFO_0003756, http://www.ebi.ac.uk/efo/EFO_0000289	GCST001877
	rs2523989	chr6:30078275	C	T	0.825489	-0.0292535	0.00519889	7e-09	6_2_2	FALSE	autoimmune thyroid disease, type I diabetes mellitus	2016-02-04	25936594	Tomer Y	2015-04-27	J Autoimmun	www.ncbi.nlm.nih.gov/pubmed/25936594	Genome wide identification of new genes and pathways in patients with both autoimmune thyroiditis and type 1 diabetes.	Type 1 diabetes and autoimmune thyroid diseases	346 European ancestry cases, 727 European ancestry controls	185 European ancestry cases, 340 European ancestry controls	6p22.1	6	30110498	TRIM31	TRIM31-AS1, TRIM31			104533120, 11074			rs2523989-A	0	2523989	missense_variant	0	NR	2e-08	7.69897		1.7499		Illumina [514008]	N	http://www.ebi.ac.uk/efo/EFO_0006812, http://www.ebi.ac.uk/efo/EFO_0001359	GCST002876
	rs3094067	chr6:30299245	T	G	0.866131	-0.0368476	0.00580163	1e-10	6_2_2	FALSE	cutaneous lupus erythematosus	2016-01-30	25827949	Kunz M	2015-05-04	Exp Dermatol	www.ncbi.nlm.nih.gov/pubmed/25827949	Genome-wide association study identifies new susceptibility loci for cutaneous lupus erythematosus.	Cutaneous lupus erythematosus	151 European ancestry cases, 1,288 European ancestry controls	219 European ancestry cases, 262 European ancestry controls	6p22.1	6	30331468	TRIM39, RPP21	TRIM39-RPP21, TRIM39			202658, 56658			rs3094067-G	0	3094067	intron_variant	0	0.096	2e-11	10.699		2.32	[1.68-3.20]	Affymetrix [906600]	N	http://www.ebi.ac.uk/efo/EFO_0003834	GCST002884
	rs114200269	chr6:30336663	T	C	0.86478	-0.0380476	0.00577834	2e-11	6_2_4	FALSE	schizophrenia	2016-07-23	26198764	Goes FS	2015-07-21	Am J Med Genet B Neuropsychiatr Genet	www.ncbi.nlm.nih.gov/pubmed/26198764	Genome-wide association study of schizophrenia in Ashkenazi Jews.	Schizophrenia	592 Ashkenazi Jewish ancestry cases, 505 Ashkenazi Jewish ancestry controls, 36,989 cases, 113,075 controls		6p22.1	6	30368886	NR	UBQLN1P1 - MICC	387117	100129192		4775	45827	rs114200269-T	1	3130356	upstream_gene_variant	1	NR	2e-19	18.699		1.23	[NR]	Illumina [7158791] (imputed)	N	http://www.ebi.ac.uk/efo/EFO_0000692	GCST003048
	rs3132613	chr6:30537606	C	G	0.324666	-0.043239	0.00421297	1.9e-26	6_2_4	FALSE	Graves disease	2011-09-30	21900946	Nakabayashi K	2011-09-08	J Hum Genet	www.ncbi.nlm.nih.gov/pubmed/21900946	Identification of independent risk loci for Graves' disease within the MHC in the Japanese population.	Graves' disease	1,119 Japanese ancestry cases, 2,718 Japanese ancestry controls	432 Japanese ancestry cases, 1,157 Japanese ancestry controls	6p21.33	6	30569829	MHC	LOC107986587			107986587			rs3132613-C	0	3132613	upstream_gene_variant	0	0.25	1e-13	13		1.43	[1.30-1.57]	Perlegen [268068]	N	http://www.ebi.ac.uk/efo/EFO_0004237	GCST001219
	rs3131060	chr6:30763291	G	A	0.843631	-0.0362519	0.00543909	9.4e-12	6_2_4	FALSE	cutaneous lupus erythematosus	2016-01-30	25827949	Kunz M	2015-05-04	Exp Dermatol	www.ncbi.nlm.nih.gov/pubmed/25827949	Genome-wide association study identifies new susceptibility loci for cutaneous lupus erythematosus.	Cutaneous lupus erythematosus	151 European ancestry cases, 1,288 European ancestry controls	219 European ancestry cases, 262 European ancestry controls	6p21.33	6	30795514	FLOT1	LOC105375013 - LINC00243	105375013	401247		3264	17352	rs3131060-A	0	3131060	downstream_gene_variant	1	0.112	1e-13	13		2.3	[1.71-3.11]	Affymetrix [906600]	N	http://www.ebi.ac.uk/efo/EFO_0003834	GCST002884
	rs3130783	chr6:30774357	G	A	0.216017	-0.0314122	0.00481576	8.6e-13	6_2_4	FALSE	age-related macular degeneration	2013-07-31	23455636	Fritsche LG	2013-03-03	Nat Genet	www.ncbi.nlm.nih.gov/pubmed/23455636	Seven new loci associated with age-related macular degeneration.	Age-related macular degeneration	6,713 European ancestry cases, 48,402 European ancestry contols, 110 Southern Indian ancestry cases, 119 Southern Indian ancestry controls, 827 Japanese ancestry cases, 3,323 Japanese ancestry controls	9,070 European ancestry cases, 7,683 European ancestry contols, 461 East Asian ancestry cases, 547 East Asian ancestry controls	6p21.33	6	30806580	IER3, DDR1	LOC105375013 - LINC00243	105375013	401247		14330	6286	rs3130783-A	0	3130783	intron_variant	1	0.79	2e-11	10.699		1.16	[1.11-1.20]	Affymetrix, Illumina [2442884] (imputed)	N	http://www.ebi.ac.uk/efo/EFO_0001365	GCST001884
	rs886424	chr6:30782002	C	T	0.840725	-0.0343202	0.0053925	5.4e-11	6_2_4	FALSE	autoimmune thyroid disease, type I diabetes mellitus	2016-02-04	25936594	Tomer Y	2015-04-27	J Autoimmun	www.ncbi.nlm.nih.gov/pubmed/25936594	Genome wide identification of new genes and pathways in patients with both autoimmune thyroiditis and type 1 diabetes.	Type 1 diabetes and autoimmune thyroid diseases	346 European ancestry cases, 727 European ancestry controls	185 European ancestry cases, 340 European ancestry controls	6p21.33	6	30814225	IER3, DDR1	LINC00243			401247			rs886424-A	0	886424	non_coding_transcript_exon_variant	0	NR	3e-14	13.5229		2.2107		Illumina [514008]	N	http://www.ebi.ac.uk/efo/EFO_0006812, http://www.ebi.ac.uk/efo/EFO_0001359	GCST002876
	rs3132580	chr6:30920124	G	A	0.834956	-0.0335143	0.00531946	1e-10	6_2_4	FALSE	membranous glomerulonephritis	2015-05-29	21323541	Stanescu HC	2011-02-22	N Engl J Med	www.ncbi.nlm.nih.gov/pubmed/21323541	Risk HLA-DQA1 and PLA(2)R1 alleles in idiopathic membranous nephropathy.	Idiopathic membranous nephropathy	556 European ancestry cases, 2,338 European ancestry controls		6p21.33	6	30952347	DPCR1	DPCR1			135656			rs3132580-T	0	3132580	missense_variant	0	0.1379	3e-40	39.5229		2.74	[NR]	Illumina [242824]	N	http://www.ebi.ac.uk/efo/EFO_0004254	GCST000984
	rs114090659	chr6:30940989	T	C	0.811925	-0.0222894	0.00506226	5.4e-06	6_2_4	FALSE	systemic lupus erythematosus	2016-09-23	26502338	Bentham J	2015-10-26	Nat Genet	www.ncbi.nlm.nih.gov/pubmed/26502338	Genetic association analyses implicate aberrant regulation of innate and adaptive immunity genes in the pathogenesis of systemic lupus erythematosus.	Systemic lupus erythematosus	5,201 European ancestry cases, 9,066 European ancestry controls		6p21.33	6	30973212	DPCR, MUC21	LOC100420530 - MUC21	100420530	394263		7052	10496	rs114090659-C	1	3132579	intergenic_variant	1		6e-92	91.2218	(conditional)	1.99	[NR]	Illumina [> 644674] (imputed)	N	http://www.ebi.ac.uk/efo/EFO_0002690	GCST003156
	rs3094084	chr6:30947509	A	T	0.813314	-0.0230261	0.00507768	2.7e-06	6_2_4	FALSE	cutaneous lupus erythematosus	2016-01-30	25827949	Kunz M	2015-05-04	Exp Dermatol	www.ncbi.nlm.nih.gov/pubmed/25827949	Genome-wide association study identifies new susceptibility loci for cutaneous lupus erythematosus.	Cutaneous lupus erythematosus	151 European ancestry cases, 1,288 European ancestry controls	219 European ancestry cases, 262 European ancestry controls	6p21.33	6	30979732	MUC21, TRIM39, RPP21	LOC100420530 - MUC21	100420530	394263		13572	3976	rs3094084-T	0	3094084	upstream_gene_variant	1	0.154	2e-11	10.699		2.3	[1.76-3.01]	Affymetrix [906600]	N	http://www.ebi.ac.uk/efo/EFO_0003834	GCST002884
	rs2251830	chr6:31016978	C	A	0.553472	-0.0245125	0.00397844	4.8e-11	6_2_4	FALSE	body height	2015-07-15	25429064	He M	2014-11-26	Hum Mol Genet	www.ncbi.nlm.nih.gov/pubmed/25429064	Meta-analysis of genome-wide association studies of adult height in East Asians identifies 17 novel loci.	Height	36,227 East Asian ancestry individuals	57,699 East Asian ancestry individuals	6p21.33	6	31049201	HCG22	MUC22 - HCG22	100507679	285834		13799	4249	rs2251830-A	0	2251830	upstream_gene_variant	1	0.36	5e-22	21.301		0.053	[0.041-0.065] unit increase	Affymetrix, Illumina [2704730] (imputed)	N	http://www.ebi.ac.uk/efo/EFO_0004339	GCST002702
	rs2517532	chr6:31018407	A	G	0.436428	-0.0256058	0.00397137	2.8e-12	6_2_4	FALSE	hypothyroidism	2012-05-25	22493691	Eriksson N	2012-04-06	PLoS One	www.ncbi.nlm.nih.gov/pubmed/22493691	Novel associations for hypothyroidism include known autoimmune risk loci.	Hypothyroidism	3,736 European ancestry cases, 35,546 European ancestry controls		6p21.33	6	31050630	HLA-C, LOC729792, HCG22, C6orf15, DHFRP2, HCP5, HLA-B	MUC22 - HCG22	100507679	285834		15228	2820	rs2517532-G	0	2517532	upstream_gene_variant	1	0.597	1e-08	8		1.16	[1.10-1.22]	Illumina [870065]	N	http://www.ebi.ac.uk/efo/EFO_0004705	GCST001474
	rs2523864	chr6:31018546	C	T	0.555423	-0.0248774	0.00397452	2.3e-11	6_2_4	FALSE	response to triamcinolone acetonide, intraocular pressure change measurement	2015-11-25	25813999	Jeong S	2015-04-01	Invest Ophthalmol Vis Sci	www.ncbi.nlm.nih.gov/pubmed/25813999	Identification of a Novel Mucin Gene HCG22 Associated with Steroid-Induced Ocular Hypertension.	Change in intraocular pressure in response to steroid treatment (triamcinolone acetonide)	64 European ancestry individuals	49 European ancestry individuals	6p21.33	6	31050769	HCG22, HLA-A, HLA-B, MUC22	MUC22 - HCG22	100507679	285834		15367	2681	rs2523864-T	0	2523864	upstream_gene_variant	1	0.412	5e-09	8.30103				Illumina [1545328]	N	http://www.ebi.ac.uk/efo/EFO_0006954, http://www.ebi.ac.uk/efo/EFO_0006956	GCST002837
	rs3130544	chr6:31058340	C	A	0.845996	-0.0308761	0.00547086	9e-09	6_2_4	FALSE	immune system disease	2012-11-22	23055271	Gregersen PK	2012-07-16	Ann Neurol	www.ncbi.nlm.nih.gov/pubmed/23055271	Risk for myasthenia gravis maps to a (151) Pro&#x000e2;&#x00086;&#x00092;Ala change in TNIP1 and to human leukocyte antigen-B*08.	Myasthenia gravis	400 European ancestry cases, 5,505 European ancestry controls	249 European ancestry cases, 3,415 European ancestry controls	6p21.33	6	31090563	NR	HCG22 - C6orf15	285834	29113		30673	20660	rs3130544-A	0	3130544	intergenic_variant	1	0.13	2e-90	89.699		5.64	[4.77-6.67]	Illumina [274256]	N	http://www.ebi.ac.uk/efo/EFO_0000540	GCST001611
	rs3130544	chr6:31058340	C	A	0.845996	-0.0308761	0.00547086	9e-09	6_2_4	FALSE	membranous glomerulonephritis	2015-05-29	21323541	Stanescu HC	2011-02-22	N Engl J Med	www.ncbi.nlm.nih.gov/pubmed/21323541	Risk HLA-DQA1 and PLA(2)R1 alleles in idiopathic membranous nephropathy.	Idiopathic membranous nephropathy	556 European ancestry cases, 2,338 European ancestry controls		6p21.33	6	31090563	intergenic	HCG22 - C6orf15	285834	29113		30673	20660	rs3130544-A	0	3130544	intergenic_variant	1	0.1238	9e-58	57.0458		3.34	[NR]	Illumina [242824]	N	http://www.ebi.ac.uk/efo/EFO_0004254	GCST000984
	rs6457327	chr6:31074030	A	C	0.389758	-0.0294211	0.00403612	7.3e-14	6_2_4	FALSE	neoplasm of mature B-cells	2009-08-21	19620980	Skibola CF	2009-07-20	Nat Genet	www.ncbi.nlm.nih.gov/pubmed/19620980	Genetic variants at 6p21.33 are associated with susceptibility to follicular lymphoma.	Follicular lymphoma	189 European ancestry cases, 592 European controls	456 European ancestry cases, 2,785 European ancestry controls	6p21.33	6	31106253	STG, PSORS1	HCG22 - C6orf15	285834	29113		46363	4970	rs6457327-C	0	6457327	downstream_gene_variant	1	0.62	5e-11	10.301		1.69	[1.43-2.00]	Illumina [~ 500000]	N	http://www.ebi.ac.uk/efo/EFO_0000096	GCST000448
	rs2233956	chr6:31081205	T	C	0.77856	-0.0245931	0.00474581	5.8e-07	6_2_4	FALSE	membranous glomerulonephritis	2015-05-29	21323541	Stanescu HC	2011-02-22	N Engl J Med	www.ncbi.nlm.nih.gov/pubmed/21323541	Risk HLA-DQA1 and PLA(2)R1 alleles in idiopathic membranous nephropathy.	Idiopathic membranous nephropathy	556 European ancestry cases, 2,338 European ancestry controls		6p21.33	6	31113428	intergenic	C6orf15 - PSORS1C1	29113	170679		873	1403	rs2233956-G	0	2233956	upstream_gene_variant	1	0.1813	6e-48	47.2218		2.77	[NR]	Illumina [242824]	N	http://www.ebi.ac.uk/efo/EFO_0004254	GCST000984
	rs3130559	chr6:31097301	C	T	0.78909	0.0214201	0.0048283	5.8e-06	6_2_4	FALSE	chronic obstructive pulmonary disease, surfactant protein D measurement	2013-01-30	23144326	Kim DK	2012-11-09	Am J Respir Crit Care Med	www.ncbi.nlm.nih.gov/pubmed/23144326	Genome-wide association analysis of blood biomarkers in chronic obstructive pulmonary disease.	Chronic obstructive pulmonary disease-related biomarkers	Up to 1,951 European ancestry smokers		6p21.33	6	31129524	PSORS1C1	PSORS1C1			170679			rs3130559-T	0	3130559	intron_variant	0	0.2	8e-09	8.09691	(SP-D)			Illumina [588352]	N	http://www.ebi.ac.uk/efo/EFO_0000341, http://www.ebi.ac.uk/efo/EFO_0005081	GCST001737
	rs3130564	chr6:31101674	C	T	0.74325	-0.0362477	0.00451628	1.9e-16	6_2_4	FALSE	membranous glomerulonephritis	2015-05-29	21323541	Stanescu HC	2011-02-22	N Engl J Med	www.ncbi.nlm.nih.gov/pubmed/21323541	Risk HLA-DQA1 and PLA(2)R1 alleles in idiopathic membranous nephropathy.	Idiopathic membranous nephropathy	556 European ancestry cases, 2,338 European ancestry controls		6p21.33	6	31133897	PSORS1C1	PSORS1C1			170679			rs3130564-T	0	3130564	intron_variant	0	0.1934	1e-42	42		2.62	[NR]	Illumina [242824]	N	http://www.ebi.ac.uk/efo/EFO_0004254	GCST000984
	rs3130564	chr6:31101674	C	T	0.74325	-0.0362477	0.00451628	1.9e-16	6_2_4	FALSE	cutaneous lupus erythematosus	2016-01-30	25827949	Kunz M	2015-05-04	Exp Dermatol	www.ncbi.nlm.nih.gov/pubmed/25827949	Genome-wide association study identifies new susceptibility loci for cutaneous lupus erythematosus.	Cutaneous lupus erythematosus	151 European ancestry cases, 1,288 European ancestry controls	219 European ancestry cases, 262 European ancestry controls	6p21.33	6	31133897	PSORS1C1	PSORS1C1			170679			rs3130564-T	0	3130564	intron_variant	0	0.163	4e-10	9.39794		2.05	[1.56-2.70]	Affymetrix [906600]	N	http://www.ebi.ac.uk/efo/EFO_0003834	GCST002884
	rs2285803	chr6:31107258	T	C	0.281114	-0.0213101	0.00440467	6e-07	6_2_4	FALSE	multiple myeloma	2014-03-13	23955597	Chubb D	2013-08-18	Nat Genet	www.ncbi.nlm.nih.gov/pubmed/23955597	Common variation at 3q26.2, 6p21.33, 17p11.2 and 22q13.1 influences multiple myeloma risk.	Multiple myeloma	2,335 European ancestry cases, 7,306 European ancestry controls	2,357 European ancestry cases, 3,684 European ancestry controls	6p21.33	6	31139481	PSORS1C1, CCHCR1, TCF19, POU5F1, CDSN	PSORS1C1			170679			rs2285803-A	0	2285803	intron_variant	0	0.32	1e-10	10		1.192	[1.13-1.26]	Illumina [414804]	N	http://www.ebi.ac.uk/efo/EFO_0001378	GCST002140
	rs1265112	chr6:31118019	T	C	0.67845	-0.0205854	0.00422795	5.8e-07	6_2_4	FALSE	response to reverse transcriptase inhibitor	2011-09-06	21810746	Chantarangsu S	2011-08-01	Clin Infect Dis	www.ncbi.nlm.nih.gov/pubmed/21810746	Genome-wide association study identifies variations in 6p21.3 associated with nevirapine-induced rash.	Nevirapine-induced rash	72 Thai ancestry nevirapine-induced rash HIV cases, 77 Thai ancestry nevirapine-tolerant rash HIV cases	88 Thai ancestry nevirapine-induced rash HIV cases, 145 Thai ancestry nevirapine-tolerant HIV cases	6p21.33	6	31150242	CCHCR1	CCHCR1			54535			rs1265112-G	0	1265112	intron_variant	0	0.06	1e-08	8		4.36	[2.58-7.36]	Illumina [499730]	N	http://purl.obolibrary.org/obo/GO_0061479	GCST001186
	rs7750641	chr6:31129310	C	T	0.844556	-0.0302706	0.00545205	1.3e-08	6_2_4	FALSE	membranous glomerulonephritis	2015-05-29	21323541	Stanescu HC	2011-02-22	N Engl J Med	www.ncbi.nlm.nih.gov/pubmed/21323541	Risk HLA-DQA1 and PLA(2)R1 alleles in idiopathic membranous nephropathy.	Idiopathic membranous nephropathy	556 European ancestry cases, 2,338 European ancestry controls		6p21.33	6	31161533	TCF19	TCF19			6941			rs7750641-T	0	7750641	missense_variant	0	0.1263	3e-58	57.5229		3.35	[NR]	Illumina [242824]	N	http://www.ebi.ac.uk/efo/EFO_0004254	GCST000984
	rs1265159	chr6:31140047	G	A	0.745663	-0.0259576	0.0045293	6.9e-09	6_2_4	FALSE	membranous glomerulonephritis	2015-05-29	21323541	Stanescu HC	2011-02-22	N Engl J Med	www.ncbi.nlm.nih.gov/pubmed/21323541	Risk HLA-DQA1 and PLA(2)R1 alleles in idiopathic membranous nephropathy.	Idiopathic membranous nephropathy	556 European ancestry cases, 2,338 European ancestry controls		6p21.33	6	31172270	intergenic	POU5F1 - PSORS1C3	5460	100130889		1577	1465	rs1265159-T	0	1265159	intron_variant	1	0.2191	4e-37	36.3979		2.42	[NR]	Illumina [242824]	N	http://www.ebi.ac.uk/efo/EFO_0004254	GCST000984
	rs3130941	chr6:31197514	C	G	0.163642	-0.0242	0.00534082	2.5e-06	6_2_4	FALSE	serum IgE measurement	2014-07-26	24324648	Yatagai Y	2013-12-04	PLoS One	www.ncbi.nlm.nih.gov/pubmed/24324648	Genome-wide association study for levels of total serum IgE identifies HLA-C in a Japanese population.	IgE levels	967 Japanese ancestry individuals, 213 Japanese ancestry asthmatic individuals	1,894 Japanese ancestry individuals, 580 Japanese ancestry asthmatic individuals	6p21.33	6	31229737	HCG27, HLA-C	HCG27 - HLA-C	253018	3107		25769	39012	rs3130941-C	0	3130941	upstream_gene_variant	1	0.25	1e-10	10		0.098	unit increase	Illumina [479940]	N	http://www.ebi.ac.uk/efo/EFO_0004579	GCST002302
	rs3130542	chr6:31232111	A	G	0.208184	-0.0228682	0.00486352	9.9e-07	6_2_4	FALSE	hepatitis B infection	2014-04-15	24162738	Hu Z	2013-10-27	Nat Genet	www.ncbi.nlm.nih.gov/pubmed/24162738	New loci associated with chronic hepatitis B virus infection in Han Chinese.	Hepatitis B	951 Han Chinese ancestry HBV carrier cases, 937 Han Chinese ancestry HBV cleared controls	4,230 Chinese ancestry HBV carrier cases, 3,051 Chinese ancestry HBV cleared controls, 2,622 Chinese ancestry controls	6p21.33	6	31264334	HLA-C	HCG27 - HLA-C	253018	3107		60366	4415	rs3130542-A	0	3130542	downstream_gene_variant	1	0.13	9e-14	13.0458		1.33	[1.23-1.44]	Illumina [490610]	N	http://www.ebi.ac.uk/efo/EFO_0004197	GCST002246
	rs2853953	chr6:31235505	G	A	0.740372	-0.0232462	0.00451823	2.2e-07	6_2_4	FALSE	chronic hepatitis B infection	2015-12-03	25802187	Jiang DK	2015-04-28	Hepatology	www.ncbi.nlm.nih.gov/pubmed/25802187	Genetic variants in five novel loci including CFB and CD40 predispose to chronic hepatitis B.	Chronic hepatitis B infection	2,514 Chinese ancestry cases, 1,130 Chinese ancestry controls	6,600 Chinese ancestry cases, 8,127 Chinese ancestry controls	6p21.33	6	31267728	HLA-C	HCG27 - HLA-C	253018	3107		63760	1021	rs2853953-A	0	2853953	downstream_gene_variant	1	0.9	5e-20	19.301		1.47	[1.35-1.59]	Illumina [3680900] (imputed)	N	http://www.ebi.ac.uk/efo/EFO_0004239	GCST002879
	rs9468925	chr6:31258837	G	A	0.662387	0.0194979	0.00415967	3.2e-06	6_2_4	FALSE	Vitiligo	2010-06-22	20526339	Quan C	2010-06-06	Nat Genet	www.ncbi.nlm.nih.gov/pubmed/20526339	Genome-wide association study for vitiligo identifies susceptibility loci at 6q27 and the MHC.	Vitiligo	1,117 Han Chinese ancestry cases, 1,429 Han Chinese ancestry controls	6,623 East Asian ancestry cases, 10,740 East Asian ancestry controls	6p21.33	6	31291060	HLA	WASF5P - LOC105375015	387122	105375015		1944	1277	rs9468925-?	0	9468925	upstream_gene_variant	1	0.617	2e-33	32.699		1.35	[1.28-1.41]	Illumina [493909]	N	http://www.ebi.ac.uk/efo/EFO_0004208	GCST000692
	rs3134792	chr6:31312326	T	G	0.853689	-0.0353974	0.00558995	8.8e-11	6_2_4	FALSE	psoriasis	2008-06-27	18364390	Capon F	2008-03-25	Hum Mol Genet	www.ncbi.nlm.nih.gov/pubmed/18364390	Identification of ZNF313/RNF114 as a novel psoriasis susceptibility gene.	Psoriasis	318 European ancestry cases, 288 European ancestry controls	2,361 European ancestry cases, 1,927 European ancestry controls	6p21.33	6	31344549	HLA-C	LOC105375015 - HLA-B	105375015	3106		35954	9317	rs3134792-?	0	3134792	intergenic_variant	1	NR	1e-09	9				Illumina [~ 408000]	N	http://www.ebi.ac.uk/efo/EFO_0000676	GCST000165
	rs3134792	chr6:31312326	T	G	0.853689	-0.0353974	0.00558995	8.8e-11	6_2_4	FALSE	membranous glomerulonephritis	2015-05-29	21323541	Stanescu HC	2011-02-22	N Engl J Med	www.ncbi.nlm.nih.gov/pubmed/21323541	Risk HLA-DQA1 and PLA(2)R1 alleles in idiopathic membranous nephropathy.	Idiopathic membranous nephropathy	556 European ancestry cases, 2,338 European ancestry controls		6p21.33	6	31344549	intergenic	LOC105375015 - HLA-B	105375015	3106		35954	9317	rs3134792-C	0	3134792	intergenic_variant	1	0.114	6e-72	71.2218		3.93	[NR]	Illumina [242824]	N	http://www.ebi.ac.uk/efo/EFO_0004254	GCST000984
	rs2596500	chr6:31321267	A	C	0.854662	-0.0365803	0.00561192	3e-11	6_2_4	FALSE	schizophrenia	2016-07-23	26198764	Goes FS	2015-07-21	Am J Med Genet B Neuropsychiatr Genet	www.ncbi.nlm.nih.gov/pubmed/26198764	Genome-wide association study of schizophrenia in Ashkenazi Jews.	Schizophrenia	592 Ashkenazi Jewish ancestry cases, 505 Ashkenazi Jewish ancestry controls, 36,989 cases, 113,075 controls		6p21.33	6	31353490	NR	LOC105375015 - HLA-B	105375015	3106		44895	376	rs2596500-A	0	2596500	upstream_gene_variant	1	NR	8e-20	19.0969		1.18	[NR]	Illumina [7158791] (imputed)	N	http://www.ebi.ac.uk/efo/EFO_0000692	GCST003048
	rs2523608	chr6:31322559	G	A	0.402499	-0.0246396	0.00401116	1.5e-09	6_2_4	FALSE	HIV-1 infection	2011-01-13	21051598	Pereyra F	2010-11-04	Science	www.ncbi.nlm.nih.gov/pubmed/21051598	The major genetic determinants of HIV-1 control affect HLA class I peptide presentation.	HIV-1 control	516 European cases, 1,196 European controls, 341 African American cases, 892 African American controls, 117 Hispanic cases, 560 Hispanic controls		6p21.33	6	31354782	HLA-B	HLA-B			3106			rs2523608-G	0	2523608	non_coding_transcript_exon_variant	0	0.326	9e-20	19.0458	(AA)	2.6	[NR]	Illumina [1384048] (imputed)	N	http://www.ebi.ac.uk/efo/EFO_0000180	GCST000863
	rs2523608	chr6:31322559	G	A	0.402499	-0.0246396	0.00401116	1.5e-09	6_2_4	FALSE	beta-2 microglobulin measurement	2013-06-06	23417110	Tin A	2013-02-16	Hum Genet	www.ncbi.nlm.nih.gov/pubmed/23417110	Genome-wide association study identified the human leukocyte antigen region as a novel locus for plasma beta-2 microglobulin.	Beta-2 microglubulin plasma levels	6,728 European ancestry individuals		6p21.33	6	31354782	HLA-B	HLA-B			3106			rs2523608-A	0	2523608	non_coding_transcript_exon_variant	0	0.59	9e-09	8.04576		0.02	[0.012-0.028] unit increase	Affymetrix [2500000] (imputed)	N	http://www.ebi.ac.uk/efo/EFO_0005197	GCST001863
	rs2523607	chr6:31322790	T	A	0.850014	-0.034747	0.00553619	1.7e-10	6_2_4	FALSE	diffuse large B-cell lymphoma	2015-06-26	25261932	Cerhan JR	2014-09-28	Nat Genet	www.ncbi.nlm.nih.gov/pubmed/25261932	Genome-wide association study identifies multiple susceptibility loci for diffuse large B cell lymphoma.	Diffuse large B cell lymphoma	3,857 European ancestry cases, 7,666 European ancestry controls	1,359 European ancestry cases, 4,557 European ancestry controls	6p21.33	6	31355013	HLA-B	HLA-B			3106			rs2523607-A	0	2523607	non_coding_transcript_exon_variant	0	0.12	2e-10	9.69897		1.32	[1.21-1.44]	Illumina [8363971] (imputed)	N	http://www.ebi.ac.uk/efo/EFO_0000403	GCST002636
	rs2922994	chr6:31335901	A	G	0.852467	-0.0365297	0.00557192	1.8e-11	6_2_4	FALSE	marginal zone B-cell lymphoma	2015-10-24	25569183	Vijai J	2015-01-08	Nat Commun	www.ncbi.nlm.nih.gov/pubmed/25569183	A genome-wide association study of marginal zone lymphoma shows association to the HLA region.	Marginal zone lymphoma	825 European ancestry cases, 6,221 European ancestry controls	456 European ancestry cases, 906 European ancestry controls	6p21.33	6	31368124	HLA-B, TCF19	DHFRP2 - RNU6-283P	729816	106479692		1159	2010	rs2922994-G	0	2922994	upstream_gene_variant	1	0.113	2e-09	8.69897		1.64	[1.39-1.92]	Illumina [611856]	N	http://www.ebi.ac.uk/efo/EFO_1000630	GCST002742
	rs2244020	chr6:31347451	A	G	0.660248	0.0184694	0.00416345	4.4e-06	6_2_4	FALSE	type II diabetes mellitus	2015-06-02	25102180	Ng MC	2014-08-07	PLoS Genet	www.ncbi.nlm.nih.gov/pubmed/25102180	Meta-analysis of genome-wide association studies in african americans provides insights into the genetic architecture of type 2 diabetes.	Type 2 diabetes	8,284 African American cases, 15,543 African American controls	6,061 African American cases, 5,483 African American controls, 8,130 European ancestry cases, 38,987 European ancestry controls	6p21.33	6	31379674	HLA-B	FGFR3P1 - ZDHHC20P2	100462812	100048908		1646	734	rs2244020-G	0	2244020	upstream_gene_variant	1	0.69	7e-09	8.1549		1.09	[1.06-1.13]	Affymetrix, Illumina [2579389] (imputed)	N	http://www.ebi.ac.uk/efo/EFO_0001360	GCST002560
	rs1521	chr6:31350704	C	T	0.272119	-0.0209864	0.00443571	6.7e-07	6_2_4	FALSE	Graves disease	2011-09-21	21841780	Chu X	2011-08-14	Nat Genet	www.ncbi.nlm.nih.gov/pubmed/21841780	A genome-wide association study identifies two new risk loci for Graves' disease.	Graves' disease	1,468 Chinese ancestry cases, 1,490 Chinese ancestry controls	3,994 Chinese ancestry cases, 3,510 Chinese ancestry controls	6p21.33	6	31382927	HLA-B	HLA-S - LOC101929072	267015	101929072		440	11362	rs1521-T	0	1521	upstream_gene_variant	1	0.79	2e-65	64.699		1.92	[1.78-2.08]	Illumina [486049]	N	http://www.ebi.ac.uk/efo/EFO_0004237	GCST001200
	rs2596565	chr6:31353329	G	A	0.855646	-0.0367883	0.00562313	2.3e-11	6_2_4	FALSE	rheumatoid arthritis	2014-11-06	24532677	Bossini-Castillo L	2014-02-14	Ann Rheum Dis	www.ncbi.nlm.nih.gov/pubmed/24532677	A genome-wide association study of rheumatoid arthritis without antibodies against citrullinated peptides.	Rheumatoid arthritis (ACPA-negative)	1,148 European ancestry cases, 6,008 European ancestry controls	774 European ancestry cases, 1,079 European ancestry controls	6p21.33	6	31385552	MICA, HLA-B	HLA-S - LOC101929072	267015	101929072		3065	8737	rs2596565-?	0	2596565	upstream_gene_variant	1		9e-09	8.04576		1.4	[NR]	Illumina [452367]	N	http://www.ebi.ac.uk/efo/EFO_0000685	GCST002357
	rs2251396	chr6:31364707	G	A	0.662721	-0.0282154	0.00417935	4.3e-13	6_2_4	FALSE	autoimmune thyroid disease, type I diabetes mellitus	2016-02-04	25936594	Tomer Y	2015-04-27	J Autoimmun	www.ncbi.nlm.nih.gov/pubmed/25936594	Genome wide identification of new genes and pathways in patients with both autoimmune thyroiditis and type 1 diabetes.	Type 1 diabetes and autoimmune thyroid diseases	346 European ancestry cases, 727 European ancestry controls	185 European ancestry cases, 340 European ancestry controls	6p21.33	6	31396930	PSORS1C1, MICA, HCP5	LOC101929072			101929072			rs2251396-T	0	2251396	upstream_gene_variant	0	NR	1e-22	22		2.2132		Illumina [514008]	N	http://www.ebi.ac.uk/efo/EFO_0006812, http://www.ebi.ac.uk/efo/EFO_0001359	GCST002876
	rs2256183	chr6:31380529	A	G	0.508164	0.0212697	0.00395026	1.4e-08	6_2_4	FALSE	body height	2012-10-24	20881960	Lango Allen H	2010-09-29	Nature	www.ncbi.nlm.nih.gov/pubmed/20881960	Hundreds of variants clustered in genomic loci and biological pathways affect human height.	Height	133,653 European ancestry individuals	50,074 European ancestry individuals	6p21.33	6	31412752	MICA	MICA			100507436			rs2256183-A	0	2256183	intron_variant	0	0.45	8e-29	28.0969		0.04	[NR] unit increase	Affymetrix, Illumina [2834208] (imputed)	N	http://www.ebi.ac.uk/efo/EFO_0004339	GCST000817
	rs2516448	chr6:31390410	T	C	0.508412	0.0211956	0.00394183	1.8e-08	6_2_4	FALSE	cervical carcinoma	2013-07-01	23482656	Chen D	2013-03-12	J Natl Cancer Inst	www.ncbi.nlm.nih.gov/pubmed/23482656	Genome-wide association study of susceptibility loci for cervical cancer.	Cervical cancer	1,034 European ancestry cases, 3,948 European ancestry controls	1,140 European ancestry cases, 1,058 European ancestry controls	6p21.33	6	31422633	MICA	MICA - HLA-X	100507436	267016		7318	39213	rs2516448-?	0	2516448	intron_variant	1	NR	4e-18	17.3979		1.42	[1.31-1.54]	Illumina [632668]	N	http://www.ebi.ac.uk/efo/EFO_0001061	GCST001900
	rs2255221	chr6:31431691	G	T	0.912164	0.0363757	0.00696491	2.2e-08	6_2_4	FALSE	HIV-1 infection	2011-01-13	21051598	Pereyra F	2010-11-04	Science	www.ncbi.nlm.nih.gov/pubmed/21051598	The major genetic determinants of HIV-1 control affect HLA class I peptide presentation.	HIV-1 control	516 European cases, 1,196 European controls, 341 African American cases, 892 African American controls, 117 Hispanic cases, 560 Hispanic controls		6p21.33	6	31463914	intergenic	HCP5			10866			rs2255221-T	0	2255221	non_coding_transcript_exon_variant	0	0.137	4e-14	13.3979	(AA)	2.7	[NR]	Illumina [1384048] (imputed)	N	http://www.ebi.ac.uk/efo/EFO_0000180	GCST000863
	rs115146037	chr6:31434331	A	T	0.856576	-0.0359407	0.00563315	5.4e-11	6_2_4	FALSE	myositis	2016-09-13	26291516	Miller FW	2015-08-20	Genes Immun	www.ncbi.nlm.nih.gov/pubmed/26291516	Genome-wide association study identifies HLA 8.1 ancestral haplotype alleles as major genetic risk factors for myositis phenotypes.	Myositis	1,710 European ancestry cases, 4,724 European ancestry controls		6p21.33	6	31466554	PMSP, HCP5	HCP5 - HCG26	10866	352961		745	4675	rs115146037-T	1	3131619	intron_variant	1	NR	3e-45	44.5229		2.24	[NR]	Illumina [NR] (imputed)	N	http://www.ebi.ac.uk/efo/EFO_0000783	GCST003092
	rs114012716	chr6:31434366	G	A	0.856449	-0.0356534	0.00563044	7.7e-11	6_2_4	FALSE	myositis	2016-09-13	26291516	Miller FW	2015-08-20	Genes Immun	www.ncbi.nlm.nih.gov/pubmed/26291516	Genome-wide association study identifies HLA 8.1 ancestral haplotype alleles as major genetic risk factors for myositis phenotypes.	Myositis	1,710 European ancestry cases, 4,724 European ancestry controls		6p21.33	6	31466589	HCP5, PMSP	HCP5 - HCG26	10866	352961		780	4640	rs114012716-A	1	3094013	intron_variant	1	NR	2e-45	44.699		2.24	[NR]	Illumina [NR] (imputed)	N	http://www.ebi.ac.uk/efo/EFO_0000783	GCST003092
	rs115902351	chr6:31434621	A	G	0.857139	-0.0361736	0.00564036	3.8e-11	6_2_4	FALSE	myositis	2016-09-13	26291516	Miller FW	2015-08-20	Genes Immun	www.ncbi.nlm.nih.gov/pubmed/26291516	Genome-wide association study identifies HLA 8.1 ancestral haplotype alleles as major genetic risk factors for myositis phenotypes.	Myositis	1,710 European ancestry cases, 4,724 European ancestry controls		6p21.33	6	31466844	HCP5, HCG26	HCP5 - HCG26	10866	352961		1035	4385	rs115902351-G	1	3131618	intron_variant	1	NR	2e-45	44.699		2.25	[NR]	Illumina [NR] (imputed)	N	http://www.ebi.ac.uk/efo/EFO_0000783	GCST003092
	rs116088953	chr6:31442782	G	A	0.839499	-0.0347503	0.00537614	1.2e-11	6_2_4	FALSE	myositis	2016-09-13	26291516	Miller FW	2015-08-20	Genes Immun	www.ncbi.nlm.nih.gov/pubmed/26291516	Genome-wide association study identifies HLA 8.1 ancestral haplotype alleles as major genetic risk factors for myositis phenotypes.	Myositis	1,710 European ancestry cases, 4,724 European ancestry controls		6p21.33	6	31475005	HCG26, MICB	HCG26 - LOC102725068	352961	102725068		2597	4913	rs116088953-A	1	3131643	intron_variant	1	NR	3e-43	42.5229		2.11	[NR]	Illumina [NR] (imputed)	N	http://www.ebi.ac.uk/efo/EFO_0000783	GCST003092
	rs3099844	chr6:31448976	C	A	0.853972	-0.0361424	0.0055882	2.9e-11	6_2_4	FALSE	neonatal systemic lupus erthematosus	2010-09-07	20662065	Clancy RM	2010-07-26	Arthritis Rheum	www.ncbi.nlm.nih.gov/pubmed/20662065	Identification of candidate loci at 6p21 and 21q22 in a genome-wide association study of cardiac manifestations of neonatal lupus.	Neonatal lupus	116 European ancestry cases, 3,351 European ancestry controls		6p21.33	6	31481199	NFKBIL1, LTA, AIF1, TNF, LTB	LOC102725068			102725068			rs3099844-?	0	3099844	downstream_gene_variant	0	0.11	5e-10	9.30103		3.34	[2.29-4.89]	Illumina [346110]	N	http://www.ebi.ac.uk/efo/EFO_0004537	GCST000738
	rs3099844	chr6:31448976	C	A	0.853972	-0.0361424	0.0055882	2.9e-11	6_2_4	FALSE	metabolic syndrome	2012-04-03	22399527	Kristiansson K	2012-03-07	Circ Cardiovasc Genet	www.ncbi.nlm.nih.gov/pubmed/22399527	Genome-wide screen for metabolic syndrome susceptibility Loci reveals strong lipid gene contribution but no evidence for common genetic basis for clustering of metabolic syndrome traits.	Metabolic syndrome	2,637 European ancestry cases, 7,927 European ancestry controls		6p21.33	6	31481199	HCG26, MICB	LOC102725068			102725068			rs3099844-A	0	3099844	downstream_gene_variant	0	0.08	2e-08	7.69897	(HDL)	0.15	[NR] mmol/l decrease	Illumina [1257079] (imputed)	N	http://www.ebi.ac.uk/efo/EFO_0000195	GCST001436
	rs116662199	chr6:31448976	C	A	0.853972	-0.0361424	0.0055882	2.9e-11	6_2_4	FALSE	myositis	2016-09-13	26291516	Miller FW	2015-08-20	Genes Immun	www.ncbi.nlm.nih.gov/pubmed/26291516	Genome-wide association study identifies HLA 8.1 ancestral haplotype alleles as major genetic risk factors for myositis phenotypes.	Myositis	1,710 European ancestry cases, 4,724 European ancestry controls		6p21.33	6	31481199	MICB, HCG26	LOC102725068			102725068			rs116662199-A	1	3099844	downstream_gene_variant	0	NR	5e-49	48.301		2.3	[NR]	Illumina [NR] (imputed)	N	http://www.ebi.ac.uk/efo/EFO_0000783	GCST003092
	rs114771815	chr6:31451836	T	C	0.853978	-0.0361033	0.00558854	3e-11	6_2_4	FALSE	myositis	2016-09-13	26291516	Miller FW	2015-08-20	Genes Immun	www.ncbi.nlm.nih.gov/pubmed/26291516	Genome-wide association study identifies HLA 8.1 ancestral haplotype alleles as major genetic risk factors for myositis phenotypes.	Myositis	1,710 European ancestry cases, 4,724 European ancestry controls		6p21.33	6	31484059	HCG26, MICB	LOC102725068			102725068			rs114771815-C	1	3094011	intergenic_variant	0	NR	1e-49	49		2.31	[NR]	Illumina [NR] (imputed)	N	http://www.ebi.ac.uk/efo/EFO_0000783	GCST003092
	rs3130614	chr6:31476458	T	A	0.860294	-0.0370754	0.00569373	2.7e-11	6_2_4	FALSE	myositis	2016-09-13	26291516	Miller FW	2015-08-20	Genes Immun	www.ncbi.nlm.nih.gov/pubmed/26291516	Genome-wide association study identifies HLA 8.1 ancestral haplotype alleles as major genetic risk factors for myositis phenotypes.	Myositis	1,710 European ancestry cases, 4,724 European ancestry controls		6p21.33	6	31508681	MICB	MICB			4277			rs3130614-A	0	3130614	intron_variant	0	NR	4e-48	47.3979		2.31	[NR]	Illumina [NR] (imputed)	N	http://www.ebi.ac.uk/efo/EFO_0000783	GCST003092
	rs2516399	chr6:31481299	A	G	0.893526	0.0269286	0.00639592	5.2e-06	6_2_4	FALSE	eosinophil count	2011-07-21	21738478	Okada Y	2011-06-30	PLoS Genet	www.ncbi.nlm.nih.gov/pubmed/21738478	Identification of nine novel loci associated with white blood cell subtypes in a Japanese population.	White blood cell types	8,794 Japanese ancestry individuals	5,998 Japanese ancestry individuals	6p21.33	6	31513522	MHC	MICB - PPIAP9	4277	5491		2398	5455	rs2516399-A	0	2516399	upstream_gene_variant	1	0.81	2e-12	11.699	(eosinophil count)	0.105	[0.08-0.14] unit increase	Illumina [2178645] (imputed)	N	http://www.ebi.ac.uk/efo/EFO_0004842	GCST001134
	rs9267488	chr6:31514247	A	G	0.859038	-0.0371212	0.00567205	2.3e-11	6_2_4	FALSE	myositis	2016-09-13	26291516	Miller FW	2015-08-20	Genes Immun	www.ncbi.nlm.nih.gov/pubmed/26291516	Genome-wide association study identifies HLA 8.1 ancestral haplotype alleles as major genetic risk factors for myositis phenotypes.	Myositis	1,710 European ancestry cases, 4,724 European ancestry controls		6p21.33	6	31546470	ATP6V1G2, DDX39B	ATP6V1G2, ATP6V1G2-DDX39B			534, 100532737			rs9267488-G	0	9267488	splice_region_variant	0	NR	6e-49	48.2218		2.32	[NR]	Illumina [NR] (imputed)	N	http://www.ebi.ac.uk/efo/EFO_0000783	GCST003092
	rs2071591	chr6:31515799	G	A	0.636411	-0.0371772	0.00410659	3.8e-22	6_2_4	FALSE	late-onset myasthenia gravis	2016-10-14	26562150	Seldin MF	2015-10-10	Mol Med	www.ncbi.nlm.nih.gov/pubmed/26562150	Genome-wide Association Study of Late-Onset Myasthenia Gravis: Confirmation of TNFRSF11A, and Identification of ZBTB10 and Three Distinct HLA Associations.	Late-onset myasthenia gravis	532 European ancestry cases, 2,128 European ancestry controls		6p21.33	6	31548022	MHC_Class III	NFKBIL1			4795			rs2071591-?	0	2071591	intron_variant	0	NR	4e-12	11.3979				Illumina [6175472] (imputed)	N	http://www.ebi.ac.uk/efo/EFO_1001490	GCST003251
	rs2857595	chr6:31568469	G	A	0.78717	-0.0329733	0.00482791	3.4e-13	6_2_4	FALSE	pulmonary function measurement, FEV/FEC ratio	2011-10-16	21946350	Soler Artigas M	2011-09-25	Nat Genet	www.ncbi.nlm.nih.gov/pubmed/21946350	Genome-wide association and large-scale follow up identifies 16 new loci influencing lung function.	Pulmonary function	48,201 European ancestry individuals	46,411 European ancestry individuals	6p21.33	6	31600692	NCR3	NCR3 - UQCRHP1	259197	100130756		7668	10391	rs2857595-G	0	2857595	intergenic_variant	1	0.81	2e-10	9.69897	(FEV1/FVC)	0.037	[0.025-0.049] unit increase	Affymetrix, Illumina [~ 2500000] (imputed)	N	http://www.ebi.ac.uk/efo/EFO_0003892, http://www.ebi.ac.uk/efo/EFO_0004713	GCST001248
	rs2857595	chr6:31568469	G	A	0.78717	-0.0329733	0.00482791	3.4e-13	6_2_4	FALSE	laryngeal squamous cell carcinoma	2015-06-08	25194280	Wei Q	2014-09-07	Nat Genet	www.ncbi.nlm.nih.gov/pubmed/25194280	Genome-wide association study identifies three susceptibility loci for laryngeal squamous cell carcinoma in the Chinese population.	Laryngeal squamous cell carcinoma	993 Chinese ancestry cases, 1,995 Chinese ancestry controls	2,398 Chinese ancestry cases, 2,804 Chinese ancestry controls	6p21.33	6	31600692	AIF1, HLA	NCR3 - UQCRHP1	259197	100130756		7668	10391	rs2857595-?	0	2857595	intergenic_variant	1	0.5	2e-15	14.699		1.3	[1.22-1.39]	Affymetrix [662108]	N	http://www.ebi.ac.uk/efo/EFO_0006352	GCST002597
	rs2857595	chr6:31568469	G	A	0.78717	-0.0329733	0.00482791	3.4e-13	6_2_4	FALSE	autoimmune thyroid disease, type I diabetes mellitus	2016-02-04	25936594	Tomer Y	2015-04-27	J Autoimmun	www.ncbi.nlm.nih.gov/pubmed/25936594	Genome wide identification of new genes and pathways in patients with both autoimmune thyroiditis and type 1 diabetes.	Type 1 diabetes and autoimmune thyroid diseases	346 European ancestry cases, 727 European ancestry controls	185 European ancestry cases, 340 European ancestry controls	6p21.33	6	31600692	NFKBIL1, LTA, NCR3	NCR3 - UQCRHP1	259197	100130756		7668	10391	rs2857595-T	0	2857595	intergenic_variant	1	NR	2e-23	22.699		2.3765		Illumina [514008]	N	http://www.ebi.ac.uk/efo/EFO_0006812, http://www.ebi.ac.uk/efo/EFO_0001359	GCST002876
	rs1046080	chr6:31595882	C	A	0.281372	-0.0216068	0.00438403	5.9e-08	6_2_4	FALSE	blood metabolite measurement	2014-12-10	24816252	Shin SY	2014-05-11	Nat Genet	www.ncbi.nlm.nih.gov/pubmed/24816252	An atlas of genetic influences on human blood metabolites.	Blood metabolite ratios	Up to 5,591 European ancestry individuals	Up to 1,767 European ancestry individuals	6p21.33	6	31628105	PRRC2A	PRRC2A			7916			rs1046080-A	0	1046080	missense_variant	0	0.74	1e-14	14	(X-11444/X-11470)	0.027	[0.019-0.035] unit increase	Affymetrix, Illumina [2100000] (imputed)	N	http://www.ebi.ac.uk/efo/EFO_0005664	GCST002442
	rs3115663	chr6:31601843	T	C	0.802417	-0.0395706	0.00496094	1.7e-17	6_2_4	FALSE	membranous glomerulonephritis	2015-05-29	21323541	Stanescu HC	2011-02-22	N Engl J Med	www.ncbi.nlm.nih.gov/pubmed/21323541	Risk HLA-DQA1 and PLA(2)R1 alleles in idiopathic membranous nephropathy.	Idiopathic membranous nephropathy	556 European ancestry cases, 2,338 European ancestry controls		6p21.33	6	31634066	BAT2	PRRC2A			7916			rs3115663-G	0	3115663	non_coding_transcript_exon_variant	0	0.1812	7e-57	56.1549		3.04	[NR]	Illumina [242824]	N	http://www.ebi.ac.uk/efo/EFO_0004254	GCST000984
	rs1046089	chr6:31602967	G	A	0.640727	-0.0247693	0.00411594	3.5e-11	6_2_4	FALSE	age at menopause	2012-02-10	22267201	Stolk L	2012-01-22	Nat Genet	www.ncbi.nlm.nih.gov/pubmed/22267201	Meta-analyses identify 13 loci associated with age at menopause and highlight DNA repair and immune pathways.	Menopause (age at onset)	38,968 European ancestry female individuals	Up to 14,435 European ancestry female individuals	6p21.33	6	31635190	PRRC2A	PRRC2A			7916			rs1046089-A	0	1046089	missense_variant	0	0.353	2e-16	15.699		0.213	[0.16-0.26] years decrease	Affymetrix, Illumina [2551160] (imputed)	N	http://www.ebi.ac.uk/efo/EFO_0004704	GCST001381
	rs1046089	chr6:31602967	G	A	0.640727	-0.0247693	0.00411594	3.5e-11	6_2_4	FALSE	age at menopause	2013-04-17	23307926	Perry JR	2013-01-09	Hum Mol Genet	www.ncbi.nlm.nih.gov/pubmed/23307926	A genome-wide association study of early menopause and the combined impact of identified variants.	Menopause (age at onset)	3,493 European ancestry cases, 13,598 European ancestry controls	3,412 European ancestry cases, 4,928 European ancestry controls	6p21.33	6	31635190	NR	PRRC2A			7916			rs1046089-A	0	1046089	missense_variant	0	0.3492	4e-11	10.3979		0.1919	[0.13-0.25] years increase	NR [NR]	N	http://www.ebi.ac.uk/efo/EFO_0004704	GCST001810
	rs9267522	chr6:31603770	A	G	0.80214	-0.0397788	0.00495757	1.1e-17	6_2_4	FALSE	membranous glomerulonephritis	2015-05-29	21323541	Stanescu HC	2011-02-22	N Engl J Med	www.ncbi.nlm.nih.gov/pubmed/21323541	Risk HLA-DQA1 and PLA(2)R1 alleles in idiopathic membranous nephropathy.	Idiopathic membranous nephropathy	556 European ancestry cases, 2,338 European ancestry controls		6p21.33	6	31635993	BAT2	PRRC2A			7916			rs9267522-G	1	11229	synonymous_variant	0	0.1811	1e-56	56		3.04	[NR]	Illumina [242824]	N	http://www.ebi.ac.uk/efo/EFO_0004254	GCST000984
	rs805303	chr6:31616366	G	A	0.626614	-0.0254864	0.00408071	5.3e-12	6_2_4	FALSE	diastolic blood pressure	2011-10-21	21909115	Ehret GB	2011-09-11	Nature	www.ncbi.nlm.nih.gov/pubmed/21909115	Genetic variants in novel pathways influence blood pressure and cardiovascular disease risk.	Diastolic blood pressure	69,395 European ancestry individuals	Up to 133,361 European ancestry individuals	6p21.33	6	31648589	BAT2, BAT5	BAG6			7917			rs805303-G	0	805303	intron_variant	0	0.61	3e-11	10.5229		0.228	[NR] mmHg increase	Affymetrix, Illumina [~ 2500000] (imputed)	N	http://www.ebi.ac.uk/efo/EFO_0006336	GCST001228
	rs805303	chr6:31616366	G	A	0.626614	-0.0254864	0.00408071	5.3e-12	6_2_4	FALSE	hypertension	2011-10-21	21909115	Ehret GB	2011-09-11	Nature	www.ncbi.nlm.nih.gov/pubmed/21909115	Genetic variants in novel pathways influence blood pressure and cardiovascular disease risk.	Hypertension	69,395 European ancestry individuals	Up to 133,361 European ancestry individuals	6p21.33	6	31648589	BAT2, BAT5	BAG6			7917			rs805303-G	0	805303	intron_variant	0	0.61	1e-10	10		0.054	[NR] unit increase	Affymetrix, Illumina [~ 2500000] (imputed)	N	http://www.ebi.ac.uk/efo/EFO_0000537	GCST001238
	rs805303	chr6:31616366	G	A	0.626614	-0.0254864	0.00408071	5.3e-12	6_2_4	FALSE	systolic blood pressure	2011-10-21	21909115	Ehret GB	2011-09-11	Nature	www.ncbi.nlm.nih.gov/pubmed/21909115	Genetic variants in novel pathways influence blood pressure and cardiovascular disease risk.	Systolic blood pressure	69,395 European ancestry individuals	Up to 133,361 European ancestry individuals	6p21.33	6	31648589	BAT2, BAT5	BAG6			7917			rs805303-G	0	805303	intron_variant	0	0.61	2e-11	10.699		0.376	[NR] mmHg increase	Affymetrix, Illumina [~ 2500000] (imputed)	N	http://www.ebi.ac.uk/efo/EFO_0006335	GCST001227
	rs3117582	chr6:31620520	T	G	0.865479	-0.0413922	0.0057845	1.2e-13	6_2_4	FALSE	lung carcinoma	2008-11-12	18978787	Wang Y	2008-11-02	Nat Genet	www.ncbi.nlm.nih.gov/pubmed/18978787	Common 5p15.33 and 6p21.33 variants influence lung cancer risk.	Lung cancer	5,095 European ancestry cases, 5,200 European ancestry controls	2,448 European ancestry cases, 2,983 European ancestry controls	6p21.33	6	31652743	BAT3, MSH5	APOM, BAG6			55937, 7917			rs3117582-C	0	3117582	intron_variant	0	NR	5e-10	9.30103		1.24	[1.16-1.33]	Illumina [223891]	N	http://www.ebi.ac.uk/efo/EFO_0001071	GCST000257
	rs3117582	chr6:31620520	T	G	0.865479	-0.0413922	0.0057845	1.2e-13	6_2_4	FALSE	lung carcinoma	2009-09-14	19654303	Broderick P	2009-08-04	Cancer Res	www.ncbi.nlm.nih.gov/pubmed/19654303	Deciphering the impact of common genetic variation on lung cancer risk: a genome-wide association study.	Lung cancer	1,952 European ancestry cases, 1,438 European ancestry controls	2,465 European ancestry cases, 3,005 European ancestry controls, 3,143 individuals, 3,762 individuals	6p21.33	6	31652743	BAT3	APOM, BAG6			55937, 7917			rs3117582-?	0	3117582	intron_variant	0	NR	4e-10	9.39794		1.24	[1.16-1.33]	Illumina [511919]	N	http://www.ebi.ac.uk/efo/EFO_0001071	GCST000459
	rs3117582	chr6:31620520	T	G	0.865479	-0.0413922	0.0057845	1.2e-13	6_2_4	FALSE	lung adenocarcinoma	2009-11-09	19836008	Landi MT	2009-10-15	Am J Hum Genet	www.ncbi.nlm.nih.gov/pubmed/19836008	A genome-wide association study of lung cancer identifies a region of chromosome 5p15 associated with risk for adenocarcinoma.	Lung adenocarcinoma	5,739 European ancestry cases, 5,848 European ancestry controls	7,561 European ancestry cases, 13,818 European ancestry controls	6p21.33	6	31652743	APOM, BAT3	APOM, BAG6			55937, 7917			rs3117582-C	0	3117582	intron_variant	0	0.1	5e-12	11.301		1.22	[1.15-1.29]	Illumina [515922]	N	http://www.ebi.ac.uk/efo/EFO_0000571	GCST000506
	rs3130618	chr6:31632134	C	A	0.80235	-0.0394951	0.0049608	2e-17	6_2_4	FALSE	membranous glomerulonephritis	2015-05-29	21323541	Stanescu HC	2011-02-22	N Engl J Med	www.ncbi.nlm.nih.gov/pubmed/21323541	Risk HLA-DQA1 and PLA(2)R1 alleles in idiopathic membranous nephropathy.	Idiopathic membranous nephropathy	556 European ancestry cases, 2,338 European ancestry controls		6p21.33	6	31664357	BAT4	GPANK1			7918			rs3130618-A	0	3130618	missense_variant	0	0.1811	2e-56	55.699		3.03	[NR]	Illumina [242824]	N	http://www.ebi.ac.uk/efo/EFO_0004254	GCST000984
	rs9267531	chr6:31636742	A	G	0.865386	-0.0413448	0.0057846	1.2e-13	6_2_4	FALSE	cutaneous lupus erythematosus	2016-01-30	25827949	Kunz M	2015-05-04	Exp Dermatol	www.ncbi.nlm.nih.gov/pubmed/25827949	Genome-wide association study identifies new susceptibility loci for cutaneous lupus erythematosus.	Cutaneous lupus erythematosus	151 European ancestry cases, 1,288 European ancestry controls	219 European ancestry cases, 262 European ancestry controls	6p21.33	6	31668965	CSNK2B, MSH5, MICA, MICB	CSNK2B			1460			rs9267531-G	0	9267531	non_coding_transcript_exon_variant	0	0.1	3e-14	13.5229		2.62	[1.93-3.54]	Affymetrix [906600]	N	http://www.ebi.ac.uk/efo/EFO_0003834	GCST002884
	rs3131379	chr6:31721033	G	A	0.865809	-0.0421469	0.00579213	4.1e-14	6_2_4	FALSE	systemic lupus erythematosus	2008-06-16	18204446	Harley JB	2008-01-20	Nat Genet	www.ncbi.nlm.nih.gov/pubmed/18204446	Genome-wide association scan in women with systemic lupus erythematosus identifies susceptibility variants in ITGAM, PXK, KIAA1542 and other loci.	Systemic lupus erythematosus	720 European ancestry female cases, 2,337 European ancestry female controls	1,846 European ancestry female cases, 1,825 European ancestry female controls	6p21.33	6	31753256	HLA region	MSH5-SAPCD1, MSH5			100532732, 4439			rs3131379-A	0	3131379	intron_variant	0	0.1	2e-52	51.699		2.36	[2.11-2.64]	Illumina [317501]	N	http://www.ebi.ac.uk/efo/EFO_0002690	GCST000142
	rs67682613	chr6:31826705	G	A	0.841057	-0.0404503	0.00540895	2.1e-15	6_2_4	FALSE	schizophrenia	2016-07-23	26198764	Goes FS	2015-07-21	Am J Med Genet B Neuropsychiatr Genet	www.ncbi.nlm.nih.gov/pubmed/26198764	Genome-wide association study of schizophrenia in Ashkenazi Jews.	Schizophrenia	592 Ashkenazi Jewish ancestry cases, 505 Ashkenazi Jewish ancestry controls, 36,989 cases, 113,075 controls		6p21.33	6	31858928	NR	C6orf48 - NEU1	50854	4758		19162	124	rs67682613-G	1	622076	non_coding_transcript_exon_variant	1	NR	7e-19	18.1549		1.14943	[NR]	Illumina [7158791] (imputed)	N	http://www.ebi.ac.uk/efo/EFO_0000692	GCST003048
	rs12661281	chr6:31842598	T	A	0.870198	0.0335668	0.00586653	3.1e-09	6_2_4	FALSE	wet macular degeneration	2015-11-07	25629512	Cheng CY	2015-01-28	Nat Commun	www.ncbi.nlm.nih.gov/pubmed/25629512	New loci and coding variants confer risk for age-related macular degeneration in East Asians.	Exudative age-related macular degeneration	2,119 East Asian ancestry cases, 5,691 East Asian ancestry controls	4,226 East Asian ancestry cases, 10,289 East Asian ancestry controls	6p21.33	6	31874821	SLC44A4	SLC44A4			80736			rs12661281-?	0	12661281	missense_variant	0	NR	1e-11	11		1.27	[NR]	Illumina [4471719] (imputed)	N	http://www.ebi.ac.uk/efo/EFO_0004683	GCST002766
	rs652888	chr6:31851234	A	G	0.762227	-0.0216322	0.00463585	1.6e-06	6_2_4	FALSE	hepatitis B infection	2013-12-11	23760081	Kim YJ	2013-06-10	Hum Mol Genet	www.ncbi.nlm.nih.gov/pubmed/23760081	A genome-wide association study identified new variants associated with the risk of chronic hepatitis B.	Chronic hepatitis B infection	400 Korean ancestry cases, 1,000 Korean ancestry controls	971 Korean ancestry cases, 1,938 Korean ancestry controls	6p21.33	6	31883457	EHMT2	EHMT2, LOC107986588			10919, 107986588			rs652888-?	0	652888	intron_variant	0	NR	7e-13	12.1549		1.38	[1.22-1.57]	Illumina [719265]	N	http://www.ebi.ac.uk/efo/EFO_0004197	GCST002068
	rs652888	chr6:31851234	A	G	0.762227	-0.0216322	0.00463585	1.6e-06	6_2_4	FALSE	membranous glomerulonephritis	2015-05-29	21323541	Stanescu HC	2011-02-22	N Engl J Med	www.ncbi.nlm.nih.gov/pubmed/21323541	Risk HLA-DQA1 and PLA(2)R1 alleles in idiopathic membranous nephropathy.	Idiopathic membranous nephropathy	556 European ancestry cases, 2,338 European ancestry controls		6p21.33	6	31883457	EHMT2	EHMT2, LOC107986588			10919, 107986588			rs652888-C	0	652888	intron_variant	0	0.2021	3e-46	45.5229		2.71	[NR]	Illumina [242824]	N	http://www.ebi.ac.uk/efo/EFO_0004254	GCST000984
	rs652888	chr6:31851234	A	G	0.762227	-0.0216322	0.00463585	1.6e-06	6_2_4	FALSE	drug-induced agranulocytosis, response to anti-thyroid drug	2017-01-13	27157822	Hallberg P	2016-05-03	Lancet Diabetes Endocrinol	www.ncbi.nlm.nih.gov/pubmed/27157822	Genetic variants associated with antithyroid drug-induced agranulocytosis: a genome-wide association study in a European population.	Anti-thyroid drug induced agranulocytosis	38 European ancestry cases, 1 case, 5,170 European ancestry controls		6p21.33	6	31883457	EHMT2	EHMT2, LOC107986588			10919, 107986588			rs652888-?	0	652888	intron_variant	0	NR	2e-11	10.699		4.73	[3.00-7.44]	Illumina [9380034] (imputed)	N	http://purl.obolibrary.org/obo/HP_0012235, http://www.ebi.ac.uk/efo/EFO_0007838	GCST003527
	rs558702	chr6:31870326	G	A	0.866885	-0.0397939	0.00581176	8e-13	6_2_4	FALSE	systemic lupus erythematosus	2014-11-26	24871463	Armstrong DL	2014-05-29	Genes Immun	www.ncbi.nlm.nih.gov/pubmed/24871463	GWAS identifies novel SLE susceptibility genes and explains the association of the HLA region.	Systemic lupus erythematosus	725 European ancestry cases, 2,438 European ancestry controls		6p21.33	6	31902549	C2	C2			717			rs558702-A	0	558702	intron_variant	0	0.1	8e-21	20.0969		2.276	[2.097-2.47]	Illumina [NR]	N	http://www.ebi.ac.uk/efo/EFO_0002690	GCST002463
	rs1270942	chr6:31918860	A	G	0.866825	-0.0391077	0.00580823	1.5e-12	6_2_4	FALSE	autoimmune thyroid disease, type I diabetes mellitus	2016-02-04	25936594	Tomer Y	2015-04-27	J Autoimmun	www.ncbi.nlm.nih.gov/pubmed/25936594	Genome wide identification of new genes and pathways in patients with both autoimmune thyroiditis and type 1 diabetes.	Type 1 diabetes and autoimmune thyroid diseases	346 European ancestry cases, 727 European ancestry controls	185 European ancestry cases, 340 European ancestry controls	6p21.33	6	31951083	BAT2, HSPA1L, CFB, TNXB, NOTCH4	CFB			629			rs1270942-C	0	1270942	non_coding_transcript_exon_variant	0	NR	5e-25	24.301		3.0494		Illumina [514008]	N	http://www.ebi.ac.uk/efo/EFO_0006812, http://www.ebi.ac.uk/efo/EFO_0001359	GCST002876
	rs1270942	chr6:31918860	A	G	0.866825	-0.0391077	0.00580823	1.5e-12	6_2_4	FALSE	systemic lupus erythematosus	2016-09-23	26502338	Bentham J	2015-10-26	Nat Genet	www.ncbi.nlm.nih.gov/pubmed/26502338	Genetic association analyses implicate aberrant regulation of innate and adaptive immunity genes in the pathogenesis of systemic lupus erythematosus.	Systemic lupus erythematosus	5,201 European ancestry cases, 9,066 European ancestry controls	2,018 European ancestry cases, 6,925 European ancestry controls	6p21.33	6	31951083	MHC class III	CFB			629			rs1270942-C	0	1270942	non_coding_transcript_exon_variant	0		2e-165	164.699		2.28	[2.15â€“2.42]	Illumina [644674]	N	http://www.ebi.ac.uk/efo/EFO_0002690	GCST003155
	rs389884	chr6:31940897	A	G	0.867039	-0.0387596	0.00581335	2.4e-12	6_2_4	FALSE	leukocyte count	2013-03-15	23263863	Li J	2012-12-20	Hum Mol Genet	www.ncbi.nlm.nih.gov/pubmed/23263863	GWAS of blood cell traits identifies novel associated loci and epistatic interactions in Caucasian and African-American children.	Hematology traits	7,943 African American children, 6,234 European ancestry children		6p21.33	6	31973120	CFB, STK19, ZBTB12	STK19			8859			rs389884-C	0	389884	non_coding_transcript_exon_variant	0	0.0953	2e-08	7.69897	(EA, WBC)	0.0254	[0.017-0.034] unit decrease	Illumina [544917]	N	http://www.ebi.ac.uk/efo/EFO_0004308	GCST001779
	rs389884	chr6:31940897	A	G	0.867039	-0.0387596	0.00581335	2.4e-12	6_2_4	FALSE	membranous glomerulonephritis	2015-05-29	21323541	Stanescu HC	2011-02-22	N Engl J Med	www.ncbi.nlm.nih.gov/pubmed/21323541	Risk HLA-DQA1 and PLA(2)R1 alleles in idiopathic membranous nephropathy.	Idiopathic membranous nephropathy	556 European ancestry cases, 2,338 European ancestry controls		6p21.33	6	31973120	intergenic	STK19			8859			rs389884-C	0	389884	non_coding_transcript_exon_variant	0	0.1148	8e-66	65.0969		3.65	[NR]	Illumina [242824]	N	http://www.ebi.ac.uk/efo/EFO_0004254	GCST000984
	rs1150757	chr6:32029205	G	A	0.867661	-0.0396998	0.00583031	9.1e-13	6_2_4	FALSE	systemic lupus erythematosus	2016-09-23	26502338	Bentham J	2015-10-26	Nat Genet	www.ncbi.nlm.nih.gov/pubmed/26502338	Genetic association analyses implicate aberrant regulation of innate and adaptive immunity genes in the pathogenesis of systemic lupus erythematosus.	Systemic lupus erythematosus	5,201 European ancestry cases, 9,066 European ancestry controls		6p21.33	6	32061428	TNXB	TNXB			7148			rs1150757-A	0	1150757	synonymous_variant	0		6e-107	106.222		2.33	[NR]	Illumina [> 644674] (imputed)	N	http://www.ebi.ac.uk/efo/EFO_0002690	GCST003156
	rs1150757	chr6:32029205	G	A	0.867661	-0.0396998	0.00583031	9.1e-13	6_2_4	FALSE	systemic lupus erythematosus	2017-02-19	27399966	Morris DL	2016-07-11	Nat Genet	www.ncbi.nlm.nih.gov/pubmed/27399966	Genome-wide association meta-analysis in Chinese and European individuals identifies ten new loci associated with systemic lupus erythematosus.	Systemic lupus erythematosus	1,659 Chinese ancestry cases, 3,398 Chinese ancestry controls, 4,036 European ancestry cases, 6,959 European ancestry controls	3,043 Chinese ancestry cases, 5,074 Chinese ancestry controls, 2,643 European ancestry cases, 9,032 European ancestry controls	6p21.33	6	32061428	MHC class III	TNXB			7148			rs1150757-?	0	1150757	synonymous_variant	0	0.092	2e-101	100.699	(EA)	2.53	[NR]	NR [6344733] (imputed)	N	http://www.ebi.ac.uk/efo/EFO_0002690	GCST003622
	rs1150754	chr6:32050758	C	T	0.825888	-0.0294013	0.00520549	6e-09	6_2_4	FALSE	systemic lupus erythematosus	2011-04-07	21408207	Chung SA	2011-03-03	PLoS Genet	www.ncbi.nlm.nih.gov/pubmed/21408207	Differential genetic associations for systemic lupus erythematosus based on anti-dsDNA autoantibody production.	Systemic lupus erythematosus	811 anti-dsDNA positive European ancestry cases, 906 anti-dsDNA negative European ancestry cases, 4,813 European ancestry controls		6p21.33	6	32082981	TNXB	TNXB			7148			rs1150754-A	0	1150754	intron_variant	0	0.13	6e-29	28.2218	(anti-dsDNA +)	2.21	[1.93-2.53]	Illumina [421318] (imputed)	N	http://www.ebi.ac.uk/efo/EFO_0002690	GCST000996
	rs1150753	chr6:32059867	A	G	0.867579	-0.0396371	0.00582277	1e-12	6_2_4	FALSE	systemic lupus erythematosus	2016-07-15	26316170	Demirci FY	2015-08-28	Arthritis Rheumatol	www.ncbi.nlm.nih.gov/pubmed/26316170	Identification of a New Susceptibility Locus for Systemic Lupus Erythematosus on Chromosome 12 in Individuals of European Ancestry.	Systemic lupus erythematosus	661 European ancestry cases, 487 European ancestry controls	4,467 European ancestry cases, 9,114 European ancestry controls	6p21.33	6	32092090	TNXB	TNXB			7148			rs1150753-?	0	1150753	intron_variant	0	NR	6e-09	8.22185				Affymetrix [up to 700598]	N	http://www.ebi.ac.uk/efo/EFO_0002690	GCST003103
	rs3096697	chr6:32134510	G	A	0.76389	-0.0228098	0.00465124	2.3e-07	6_2_4	FALSE	membranous glomerulonephritis	2015-05-29	21323541	Stanescu HC	2011-02-22	N Engl J Med	www.ncbi.nlm.nih.gov/pubmed/21323541	Risk HLA-DQA1 and PLA(2)R1 alleles in idiopathic membranous nephropathy.	Idiopathic membranous nephropathy	556 European ancestry cases, 2,338 European ancestry controls		6p21.32	6	32166733	EGFL8	EGFL8, PPT2-EGFL8			80864, 100532746			rs3096697-T	0	3096697	missense_variant	0	0.2054	1e-41	41		2.58	[NR]	Illumina [242824]	N	http://www.ebi.ac.uk/efo/EFO_0004254	GCST000984
	rs3134945	chr6:32146492	C	A	0.763774	-0.0224046	0.00464917	3.5e-07	6_2_4	FALSE	membranous glomerulonephritis	2015-05-29	21323541	Stanescu HC	2011-02-22	N Engl J Med	www.ncbi.nlm.nih.gov/pubmed/21323541	Risk HLA-DQA1 and PLA(2)R1 alleles in idiopathic membranous nephropathy.	Idiopathic membranous nephropathy	556 European ancestry cases, 2,338 European ancestry controls		6p21.32	6	32178715	RNF5	RNF5			6048			rs3134945-T	0	3134945	intron_variant	0	0.2049	2e-40	39.699		2.54	[NR]	Illumina [242824]	N	http://www.ebi.ac.uk/efo/EFO_0004254	GCST000984
	rs41268928	chr6:32147157	G	C	0.938868	-0.0343362	0.00822531	9.5e-06	6_2_4	FALSE	sRAGE measurement	2016-04-26	26083729	Maruthur NM	2015-06-17	PLoS One	www.ncbi.nlm.nih.gov/pubmed/26083729	Genetics of Plasma Soluble Receptor for Advanced Glycation End-Products and Cardiovascular Outcomes in a Community-based Population: Results from the Atherosclerosis Risk in Communities Study.	Advanced glycation end-product levels	581 Black individuals, 1,737 European ancestry individuals		6p21.32	6	32179380	RNF5, NOTCH4, AGER	RNF5			6048			rs41268928-C	0	41268928	intron_variant	0	0.04	3e-16	15.5229	(EA)	0.69	unit decrease	Affymetrix [up to 9100000] (imputed)	N	http://www.ebi.ac.uk/efo/EFO_0007622	GCST002977
	rs1800625	chr6:32152442	A	G	0.799704	-0.0271018	0.00494189	5.6e-09	6_2_4	FALSE	drug-induced agranulocytosis, treatment refractory schizophrenia, response to clozapine	2016-12-13	26876947	Saito T	2016-02-11	Biol Psychiatry	www.ncbi.nlm.nih.gov/pubmed/26876947	Pharmacogenomic Study of Clozapine-Induced Agranulocytosis/Granulocytopenia in a Japanese Population.	Clozapine-induced agranulocytosis/granulocytopenia in treatment-resistant schizophrenia	50 Japanese ancestry cases, 2905 Japanese ancestry controls		6p21.32	6	32184665	ZDHHC20P2, HCG25, HCG26, LST1, MICA, FKBPL, AGPAT1, PBX2, NOTCH4, C6orf10, MHC, HLA-X, HCP5, MSH5, C6orf26	AGER			177			rs1800625-G	0	1800625	upstream_gene_variant	0	0.084	3e-09	8.52288		3.78	[3.34-4.22]	Illumina [522694]	N	http://purl.obolibrary.org/obo/HP_0012235, http://www.ebi.ac.uk/efo/EFO_0004609, http://purl.obolibrary.org/obo/GO_0097338	GCST003450
	rs1800625	chr6:32152442	A	G	0.799704	-0.0271018	0.00494189	5.6e-09	6_2_4	FALSE	cancer, response to pazopanib, serum alanine aminotransferase measurement	2016-10-12	26546620	Xu CF	2015-11-06	Clin Cancer Res	www.ncbi.nlm.nih.gov/pubmed/26546620	HLA-B*57:01 Confers Susceptibility to Pazopanib-Associated Liver Injury in Patients With Cancer.	Response to Pazopanib in cancer (hepatotoxicity)	Up to 844 European ancestry cases, up to 325 Asian ancestry cases, up to 19 cases	Up to 811 European ancestry cases, up to 114 Asian ancestry cases, up to 77 cases	6p21.32	6	32184665	AGER	AGER			177			rs1800625 -G	0	1800625	upstream_gene_variant	0	NR	8e-09	8.09691	(Time to ALT>3 x upper limit of normal event)	1.8	[1.5-2.1]	Illumina [6736730] (imputed)	N	http://www.ebi.ac.uk/efo/EFO_0000311, http://www.ebi.ac.uk/efo/EFO_0007779, http://www.ebi.ac.uk/efo/EFO_0004735	GCST003232
	rs204993	chr6:32155581	A	G	0.67827	-0.0198487	0.00422282	1.1e-06	6_2_4	FALSE	asthma	2011-08-27	21804548	Hirota T	2011-07-31	Nat Genet	www.ncbi.nlm.nih.gov/pubmed/21804548	Genome-wide association study identifies three new susceptibility loci for adult asthma in the Japanese population.	Asthma	1,532 Japanese ancestry cases, 3,304 Japanese ancestry controls	5,639 Japanese ancestry cases, 24,608 Japanese ancestry controls	6p21.32	6	32187804	PBX2	PBX2			5089			rs204993-A	0	204993	intron_variant	0	0.58	2e-15	14.699		1.17	[1.12-1.21]	Illumina [458847]	N	http://www.ebi.ac.uk/efo/EFO_0000270	GCST001183
	rs114254831	chr6:32155581	A	G	0.67827	-0.0198487	0.00422282	1.1e-06	6_2_4	FALSE	atrophic macular degeneration, age-related macular degeneration, wet macular degeneration	2016-10-10	26691988	Fritsche LG	2015-12-21	Nat Genet	www.ncbi.nlm.nih.gov/pubmed/26691988	A large genome-wide association study of age-related macular degeneration highlights contributions of rare and common variants.	Advanced age-related macular degeneration	16,144 European ancestry cases, 17,832 European ancestry controls	473 Asian ancestry cases, 1,099 Asian ancestry controls, 52 African ancestry cases, 361 African ancestry cases, 254 other non-European ancestry cases, 694 other non-European ancestry controls	6p21.32	6	32187804	C2, CFB, SKIV2L, PBX2	PBX2			5089			rs114254831-?	1	204993	intron_variant	0	NR	9e-12	11.0458	(EA)	1.13		Illumina [12023830] (imputed)	N	http://www.ebi.ac.uk/efo/EFO_1001492, http://www.ebi.ac.uk/efo/EFO_0001365, http://www.ebi.ac.uk/efo/EFO_0004683	GCST003219
	rs2071278	chr6:32165444	A	G	0.835303	-0.0319572	0.00532785	1.3e-10	6_2_4	FALSE	complement C4 measurement	2012-12-06	23028341	Yang X	2012-09-13	PLoS Genet	www.ncbi.nlm.nih.gov/pubmed/23028341	Genome-wide association study for serum complement C3 and C4 levels in healthy Chinese subjects.	Complement C3 and C4 levels	1,999 Han Chinese ancestry male individuals	1,496 Han Chinese ancestry male individuals	6p21.32	6	32197667	HLA-DRA	NOTCH4			4855			rs2071278-G	0	2071278	intron_variant	0	0.27	4e-72	71.3979	(Serum level of C4)	0.13	[0.11-0.15] g/L decrease	Illumina [1940245] (imputed)	N	http://www.ebi.ac.uk/efo/EFO_0004984	GCST001679
	rs3131296	chr6:32172993	C	T	0.847116	-0.0362913	0.00549148	1.8e-12	6_2_4	FALSE	schizophrenia	2009-07-10	19571808	Stefansson H	2009-07-01	Nature	www.ncbi.nlm.nih.gov/pubmed/19571808	Common variants conferring risk of schizophrenia.	Schizophrenia	2,663 European ancestry cases, 13,498 European ancestry controls	10,282 European ancestry cases, 21,093 European ancestry controls	6p21.32	6	32205216	MHC, NOTCH4	NOTCH4			4855			rs3131296-G	0	3131296	intron_variant	0	0.87	2e-10	9.69897		1.19	[NR]	Illumina [314868]	N	http://www.ebi.ac.uk/efo/EFO_0000692	GCST000435
	rs424232	chr6:32208324	C	T	0.724414	-0.0242613	0.0044265	7e-09	6_2_2	FALSE	celiac disease	2014-03-20	23936387	Ostensson M	2013-08-02	PLoS One	www.ncbi.nlm.nih.gov/pubmed/23936387	A possible mechanism behind autoimmune disorders discovered by genome-wide linkage and association analysis in celiac disease.	Celiac disease	206 European ancestry trios		6p21.32	6	32240547	HLA	NOTCH4 - LOC101929163	4855	101929163		16480	14626	rs424232-C	0	424232	intergenic_variant	1		5e-21	20.301				Illumina [944512] (imputed)	N	http://www.ebi.ac.uk/efo/EFO_0001060	GCST002112
	rs926070	chr6:32257566	G	A	0.340318	-0.0184963	0.0041677	2.8e-06	6_2_2	FALSE	chronic lymphocytic leukemia	2014-06-19	24292274	Speedy HE	2013-12-01	Nat Genet	www.ncbi.nlm.nih.gov/pubmed/24292274	A genome-wide association study identifies multiple susceptibility loci for chronic lymphocytic leukemia.	Chronic lymphocytic leukemia	1,739 European ancestry cases, 5,199 European ancestry controls	1,144 European ancestry cases, 3,151 European ancestry controls	6p21.32	6	32289789	HLA	LOC101929163			101929163			rs926070-A	0	926070	intron_variant	0		4e-08	7.39794	0.66	1.27	[NR]	Illumina [450000] (imputed)	N	http://www.ebi.ac.uk/efo/EFO_0000095	GCST002299
	rs7775397	chr6:32261252	T	G	0.868394	-0.0354645	0.00583925	2.1e-10	6_2_2	FALSE	membranous glomerulonephritis	2015-05-29	21323541	Stanescu HC	2011-02-22	N Engl J Med	www.ncbi.nlm.nih.gov/pubmed/21323541	Risk HLA-DQA1 and PLA(2)R1 alleles in idiopathic membranous nephropathy.	Idiopathic membranous nephropathy	556 European ancestry cases, 2,338 European ancestry controls		6p21.32	6	32293475	c6orf10	C6orf10, LOC101929163			10665, 101929163			rs7775397-G	0	7775397	missense_variant	0	0.1139	5e-71	70.301		3.83	[NR]	Illumina [242824]	N	http://www.ebi.ac.uk/efo/EFO_0004254	GCST000984
	rs910049	chr6:32315727	T	C	0.251251	-0.0199279	0.00455731	3.2e-06	6_2_2	FALSE	hepatitis C induced liver cirrhosis	2013-03-26	23321320	Urabe Y	2013-01-12	J Hepatol	www.ncbi.nlm.nih.gov/pubmed/23321320	A genome-wide association study of HCV-induced liver cirrhosis in the Japanese population identifies novel susceptibility loci at the MHC region.	Hepatitis C induced liver cirrhosis	682 Japanese ancestry cases, 1,045 Japanese ancestry controls	936 Japanese ancestry cases, 3,809 Japanese ancestry controls	6p21.32	6	32347950	C6orf10	LOC101929163, C6orf10			101929163, 10665			rs910049-A	0	910049	intron_variant	0	0.142	9e-11	10.0458		1.46	[1.28-1.62]	Illumina [431618]	N	http://www.ebi.ac.uk/efo/EFO_0005129	GCST001815
	rs3129939	chr6:32336766	A	G	0.802933	-0.0220285	0.00495547	4.6e-06	6_2_2	FALSE	membranous glomerulonephritis	2015-05-29	21323541	Stanescu HC	2011-02-22	N Engl J Med	www.ncbi.nlm.nih.gov/pubmed/21323541	Risk HLA-DQA1 and PLA(2)R1 alleles in idiopathic membranous nephropathy.	Idiopathic membranous nephropathy	556 European ancestry cases, 2,338 European ancestry controls		6p21.32	6	32368989	c6orf10	LOC101929163, C6orf10			101929163, 10665			rs3129939-G	0	3129939	intron_variant	0	0.1772	2e-40	39.699		2.6	[NR]	Illumina [242824]	N	http://www.ebi.ac.uk/efo/EFO_0004254	GCST000984
	rs3129943	chr6:32338695	A	G	0.735746	-0.019623	0.00447494	4.9e-06	6_2_2	FALSE	asthma	2011-08-27	21804548	Hirota T	2011-07-31	Nat Genet	www.ncbi.nlm.nih.gov/pubmed/21804548	Genome-wide association study identifies three new susceptibility loci for adult asthma in the Japanese population.	Asthma	1,532 Japanese ancestry cases, 3,304 Japanese ancestry controls	5,639 Japanese ancestry cases, 24,608 Japanese ancestry controls	6p21.32	6	32370918	C6orf10	C6orf10, LOC101929163			10665, 101929163			rs3129943-T	0	3129943	intron_variant	0	0.62	3e-15	14.5229		1.17	[1.12-1.21]	Illumina [458847]	N	http://www.ebi.ac.uk/efo/EFO_0000270	GCST001183
	rs1980493	chr6:32363215	T	C	0.82845	-0.0309947	0.00523125	2.4e-10	6_2_2	FALSE	membranous glomerulonephritis	2015-05-29	21323541	Stanescu HC	2011-02-22	N Engl J Med	www.ncbi.nlm.nih.gov/pubmed/21323541	Risk HLA-DQA1 and PLA(2)R1 alleles in idiopathic membranous nephropathy.	Idiopathic membranous nephropathy	556 European ancestry cases, 2,338 European ancestry controls		6p21.32	6	32395438	BTNL2	LOC101929163, BTNL2			101929163, 56244			rs1980493-G	0	1980493	intron_variant	0	0.1656	1e-48	48		2.87	[NR]	Illumina [242824]	N	http://www.ebi.ac.uk/efo/EFO_0004254	GCST000984
	rs1980493	chr6:32363215	T	C	0.82845	-0.0309947	0.00523125	2.4e-10	6_2_2	FALSE	autoimmune thyroid disease, type I diabetes mellitus	2016-02-04	25936594	Tomer Y	2015-04-27	J Autoimmun	www.ncbi.nlm.nih.gov/pubmed/25936594	Genome wide identification of new genes and pathways in patients with both autoimmune thyroiditis and type 1 diabetes.	Type 1 diabetes and autoimmune thyroid diseases	346 European ancestry cases, 727 European ancestry controls	185 European ancestry cases, 340 European ancestry controls	6p21.32	6	32395438	BTNL2	LOC101929163, BTNL2			101929163, 56244			rs1980493-G	0	1980493	intron_variant	0	NR	2e-20	19.699		2.5034		Illumina [514008]	N	http://www.ebi.ac.uk/efo/EFO_0006812, http://www.ebi.ac.uk/efo/EFO_0001359	GCST002876
	rs3135363	chr6:32389648	A	G	0.735424	-0.0200361	0.0044775	2.2e-06	6_2_1	FALSE	response to vaccine	2011-08-06	21764829	Png E	2011-07-15	Hum Mol Genet	www.ncbi.nlm.nih.gov/pubmed/21764829	A genome-wide association study of hepatitis B vaccine response in an Indonesian population reveals multiple independent risk variants in the HLA region.	Hepatitis B vaccine response	1,683 Indonesian ancestry individuals	1,931 Indonesian ancestry individuals	6p21.32	6	32421871	HLA-DR	BTNL2 - HLA-DRA	56244	3122		12992	17971	rs3135363-?	0	3135363	upstream_gene_variant	1	NR	7e-22	21.1549		1.53	[1.35-1.74]	Illumina [455508]	N	http://www.ebi.ac.uk/efo/EFO_0004645	GCST001162
	rs3135363	chr6:32389648	A	G	0.735424	-0.0200361	0.0044775	2.2e-06	6_2_1	FALSE	hepatitis C induced liver cirrhosis	2013-03-26	23321320	Urabe Y	2013-01-12	J Hepatol	www.ncbi.nlm.nih.gov/pubmed/23321320	A genome-wide association study of HCV-induced liver cirrhosis in the Japanese population identifies novel susceptibility loci at the MHC region.	Hepatitis C induced liver cirrhosis	682 Japanese ancestry cases, 1,045 Japanese ancestry controls	936 Japanese ancestry cases, 3,809 Japanese ancestry controls	6p21.32	6	32421871	intergenic	BTNL2 - HLA-DRA	56244	3122		12992	17971	rs3135363-C	0	3135363	upstream_gene_variant	1	0.702	1e-10	10		1.37	[1.24-1.51]	Illumina [431618]	N	http://www.ebi.ac.uk/efo/EFO_0005129	GCST001815
	rs115306967	chr6:32400939	G	C	0.675694	-0.0204313	0.00421185	1.5e-07	6_2_1	FALSE	prostate carcinoma	2015-05-07	25217961	Al Olama AA	2014-09-14	Nat Genet	www.ncbi.nlm.nih.gov/pubmed/25217961	A meta-analysis of 87,040 individuals identifies 23 new susceptibility loci for prostate cancer.	Prostate cancer	34,379 European ancestry cases, 33,164 European ancestry controls, 5,327 African ancestry cases, 5,136 African ancestry controls, 2,563 Japanese ancestry cases, 4,391 Japanese ancestry controls, 1,034 Latino cases, 1,046 Latino controls		6p21.32	6	32433162	HLA-DRB6	BTNL2 - HLA-DRA	56244	3122		24283	6680	rs115306967-G	1	3129859	intron_variant	1	0.65	3e-09	8.52288	(EA)	1.08	[1.06-1.11]	Affymetrix, Illumina [up to 16852405] (imputed)	N	http://www.ebi.ac.uk/efo/EFO_0001663	GCST002606
	rs3135338	chr6:32401217	C	T	0.33376	-0.0233047	0.00416895	1.7e-09	6_2_1	FALSE	multiple sclerosis	2010-03-07	20159113	Jakkula E	2010-02-12	Am J Hum Genet	www.ncbi.nlm.nih.gov/pubmed/20159113	Genome-wide association study in a high-risk isolate for multiple sclerosis reveals associated variants in STAT3 gene.	Multiple sclerosis	68 Finland founder cases, 136 Finland founder controls	83 Finland founder cases, 365 Finland founder controls 3,285 European ancestry cases, 6,379 European ancestry controls, 1,202 cases, 3,399 controls	6p21.32	6	32433440	HLA	BTNL2 - HLA-DRA	56244	3122		24561	6402	rs3135338-A	0	3135338	intron_variant	1	0.13	2e-25	24.699		3.43	[NR]	Illumina [297343]	N	http://www.ebi.ac.uk/efo/EFO_0003885	GCST000593
	rs3129871	chr6:32406342	A	C	0.357731	-0.0219177	0.00411737	1.2e-08	6_2_1	FALSE	multiple sclerosis, oligoclonal band measurement	2013-06-13	23472185	Mero IL	2013-03-05	PLoS One	www.ncbi.nlm.nih.gov/pubmed/23472185	Oligoclonal band status in Scandinavian multiple sclerosis patients is associated with specific genetic risk alleles.	Multiple sclerosis (OCB status)	1,367 European ancestry OCB positive cases, 161 European ancestry OCB negative cases, 428 European ancestry controls		6p21.32	6	32438565	HLA-DRA	BTNL2 - HLA-DRA	56244	3122		29686	1277	rs3129871-?	0	3129871	upstream_gene_variant	1	NR	1e-16	16	(OCB positive vs. controls)	1.98	[1.68-2.32]	Illumina [495970]	N	http://www.ebi.ac.uk/efo/EFO_0003885, http://www.ebi.ac.uk/efo/EFO_0005206	GCST001892
	rs3129871	chr6:32406342	A	C	0.357731	-0.0219177	0.00411737	1.2e-08	6_2_1	FALSE	multiple sclerosis	2013-06-13	23472185	Mero IL	2013-03-05	PLoS One	www.ncbi.nlm.nih.gov/pubmed/23472185	Oligoclonal band status in Scandinavian multiple sclerosis patients is associated with specific genetic risk alleles.	Multiple sclerosis (OCB status)	1,367 European ancestry OCB positive cases, 161 European ancestry OCB negative cases	3,029 European ancestry OCB positive cases, 374 European ancestry OCB negative cases	6p21.32	6	32438565	HLA-DRA	BTNL2 - HLA-DRA	56244	3122		29686	1277	rs3129871-?	0	3129871	upstream_gene_variant	1	NR	6e-15	14.2218		1.72	[1.59-1.86]	Illumina [495970]	N	http://www.ebi.ac.uk/efo/EFO_0003885	GCST001891
	rs3129890	chr6:32414273	T	C	0.750934	-0.0206758	0.00455747	7.5e-07	6_2_1	FALSE	asthma	2011-08-27	21804548	Hirota T	2011-07-31	Nat Genet	www.ncbi.nlm.nih.gov/pubmed/21804548	Genome-wide association study identifies three new susceptibility loci for adult asthma in the Japanese population.	Asthma	1,532 Japanese ancestry cases, 3,304 Japanese ancestry controls	5,639 Japanese ancestry cases, 24,608 Japanese ancestry controls	6p21.32	6	32446496	HLA-DRA	HLA-DRA - HLA-DRB9	3122	3132		1450	13324	rs3129890-T	0	3129890	downstream_gene_variant	1	0.61	5e-13	12.301		1.15	[1.11-1.20]	Illumina [458847]	N	http://www.ebi.ac.uk/efo/EFO_0000270	GCST001183
	rs9268856	chr6:32429719	C	A	0.753246	-0.0208483	0.0045813	4.8e-07	6_2_1	FALSE	Frontotemporal dementia	2015-02-05	24943344	Ferrari R	2014-07-01	Lancet Neurol	www.ncbi.nlm.nih.gov/pubmed/24943344	Frontotemporal dementia and its subtypes: a genome-wide association study.	Frontotemporal dementia	1,377 European ancestry behavioural variant cases, 308 European ancestry Semantic dementia cases, 269 European ancestry Progressive nonfluent aphasia cases, 200 European ancestry Frontotremporal dementia with motor neuron disease cases, up to 4,308 European ancestry controls	690 European ancestry behavioural variant cases, 190 European ancestry Semantic dementia cases, 221 European ancestry Progressive nonfluent aphasia cases, 94 European ancestry Frontotremporal dementia with motor neuron disease cases, 177 European ancestry Frontotemporal lobar degeneration cases, up to 5,094 European ancestry controls	6p21.32	6	32461942	HLA-DRA, HLA-DRB5, BTNL2	HLA-DRB9 - HLA-DRB5	3132	3127		1853	55401	rs9268856-C	0	9268856	intron_variant	1	0.748	6e-09	8.22185	(All Frontotemporal dementia)	1.24	[1.16-1.32]	Illumina [6026385] (imputed)	N	http://www.orpha.net/ORDO/Orphanet_282	GCST002516
	rs615672	chr6:32574171	G	C	0.67524	-0.0236054	0.00422656	6.5e-09	6_2_1	FALSE	rheumatoid arthritis	2008-06-16	17554300	WTCCC	2007-06-07	Nature	www.ncbi.nlm.nih.gov/pubmed/17554300	Genome-wide association study of 14,000 cases of seven common diseases and 3,000 shared controls.	Rheumatoid arthritis	1,860 European ancestry cases, 2,938 European ancestry controls		6p21.32	6	32606394	HLA-DRB1	HLA-DRB1 - LOC107986589	3123	107986589		16558	30794	rs615672-?	0	615672	intron_variant	1	NR	8e-27	26.0969				Affymetrix [469557]	N	http://www.ebi.ac.uk/efo/EFO_0000685	GCST000040
	rs3021304	chr6:32575658	G	C	0.554707	-0.0184585	0.00396919	1.3e-06	6_2_1	FALSE	Vogt-Koyanagi-Harada disease	2015-04-23	25108386	Hou S	2014-08-10	Nat Genet	www.ncbi.nlm.nih.gov/pubmed/25108386	Genome-wide association analysis of Vogt-Koyanagi-Harada syndrome identifies two new susceptibility loci at 1p31.2 and 10q21.3.	Vogt-Koyanagi-Harada syndrome	774 Han Chinese ancestry cases, 2,009 Han Chinese ancestry controls	764 Han Chinese ancestry cases, 3594 Han Chinese ancestry controls	6p21.32	6	32607881	HLA-DRB1, HLA-DQA1	HLA-DRB1 - LOC107986589	3123	107986589		18045	29307	rs3021304-G	0	3021304	intron_variant	1	0.346	1e-118	118		2.97	[2.71-3.26]	Affymetrix, Illumina [2208258] (imputed)	N	http://www.orpha.net/ORDO/Orphanet_3437	GCST002562
	rs674313	chr6:32578082	C	T	0.756664	-0.0258785	0.00460681	1.3e-08	6_2_1	FALSE	chronic lymphocytic leukemia	2011-01-12	21131588	Slager SL	2010-12-03	Blood	www.ncbi.nlm.nih.gov/pubmed/21131588	Genome-wide association study identifies a novel susceptibility locus at 6p21.3 among familial CLL.	Chronic lymphocytic leukemia	407 European ancestry cases, 296 European ancestry controls	252 European ancestry cases, 965 European ancestry controls	6p21.32	6	32610305	HLA-DRB5	HLA-DRB1 - LOC107986589	3123	107986589		20469	26883	rs674313-T	0	674313	upstream_gene_variant	1	0.26	7e-09	8.1549		1.69	[1.41-2.01]	Affymetrix [827777]	N	http://www.ebi.ac.uk/efo/EFO_0000095	GCST000906
	rs9272729	chr6:32609594	G	A	0.846381	-0.0317218	0.00553789	2.2e-09	6_2_1	FALSE	membranous glomerulonephritis	2016-12-01	27333618	Sekula P	2016-02-04	Nephrol Dial Transplant	www.ncbi.nlm.nih.gov/pubmed/27333618	Genetic risk variants for membranous nephropathy: extension of and association with other chronic kidney disease aetiologies.	Membranous nephropathy	323 European ancestry cases, 345 European ancestry controls	137 European ancestry cases, 379 European ancestry controls	6p21.32	6	32641817	HLA-DQA1	HLA-DQA1, LOC107986589			3117, 107986589			rs9272729-A	0	9272729	intron_variant	0	0.2	2e-39	38.699		7.07	[5.28â€“9.47]	Illumina [8968426] (imputed)	N	http://www.ebi.ac.uk/efo/EFO_0004254	GCST003402
	rs2854275	chr6:32628428	C	A	0.852376	-0.0320741	0.00556019	1e-09	6_2_1	FALSE	antibody measurement, Epstein-Barr virus infection	2013-05-01	23326239	Rubicz R	2013-01-10	PLoS Genet	www.ncbi.nlm.nih.gov/pubmed/23326239	A genome-wide integrative genomic study localizes genetic factors influencing antibodies against Epstein-Barr virus nuclear antigen 1 (EBNA-1).	Epstein-Barr virus immune response (EBNA-1)	1,367 Mexican American indivduals	589 Mexican American indivduals	6p21.32	6	32660651	PSORS1C1, BAT2, EHMT2, HLA-DQB1, C6orf15, BAT4, NOTCH4, PRRT1, HLA-B	HLA-DQB1-AS1, HLA-DQB1			106480429, 3119			rs2854275-T	0	2854275	non_coding_transcript_exon_variant	0	0.064	2e-10	9.69897	(Conditional on rs477515 - Quantitative)	0.45	[NR] unit decrease	Illumina [944565]	N	http://www.ebi.ac.uk/efo/EFO_0004556, http://www.ebi.ac.uk/efo/EFO_0000769	GCST001812
	rs3129716	chr6:32657436	T	C	0.852669	-0.0316692	0.00557078	1.7e-09	6_2_1	FALSE	systemic lupus erythematosus	2016-07-15	26316170	Demirci FY	2015-08-28	Arthritis Rheumatol	www.ncbi.nlm.nih.gov/pubmed/26316170	Identification of a New Susceptibility Locus for Systemic Lupus Erythematosus on Chromosome 12 in Individuals of European Ancestry.	Systemic lupus erythematosus	661 European ancestry cases, 487 European ancestry controls	4,467 European ancestry cases, 9,114 European ancestry controls	6p21.32	6	32689659	HLA-DQB1	HLA-DQB1 - MTCO3P1	3119	404026		22970	16485	rs3129716-?	0	3129716	intergenic_variant	1	NR	4e-09	8.39794				Affymetrix [up to 700598]	N	http://www.ebi.ac.uk/efo/EFO_0002690	GCST003103
	rs3218097	chr6:41905275	G	A	0.738813	-0.0511678	0.00450498	3.1e-33	6_3_2	FALSE	hemoglobin measurement, mean corpuscular hemoglobin	2013-09-04	20139978	Kamatani Y	2010-02-07	Nat Genet	www.ncbi.nlm.nih.gov/pubmed/20139978	Genome-wide association study of hematological and biochemical traits in a Japanese population.	Mean corpuscular hemoglobin	Up to 14,362 Japanese ancestry individuals		6p21.1	6	41937537	BYSL, USP49, CCND3, MED20	CCND3			896			rs3218097-A	0	3218097	intron_variant	0	0.19	2e-20	19.699		0.139	[0.11-0.17] unit decrease	Illumina [561583]	N	http://www.ebi.ac.uk/efo/EFO_0004509, http://www.ebi.ac.uk/efo/EFO_0004527	GCST000587
	rs3218097	chr6:41905275	G	A	0.738813	-0.0511678	0.00450498	3.1e-33	6_3_2	FALSE	mean corpuscular volume	2013-09-04	20139978	Kamatani Y	2010-02-07	Nat Genet	www.ncbi.nlm.nih.gov/pubmed/20139978	Genome-wide association study of hematological and biochemical traits in a Japanese population.	Mean corpuscular volume	14,364 Japanese ancestry individuals		6p21.1	6	41937537	BYSL, USP49, CCND3, MED20	CCND3			896			rs3218097-A	0	3218097	intron_variant	0	0.19	4e-27	26.3979		0.162	[0.13-0.19] unit decrease	Illumina [561583]	N	http://www.ebi.ac.uk/efo/EFO_0004526	GCST000585
	rs3218097	chr6:41905275	G	A	0.738813	-0.0511678	0.00450498	3.1e-33	6_3_2	FALSE	erythrocyte count	2013-09-04	20139978	Kamatani Y	2010-02-07	Nat Genet	www.ncbi.nlm.nih.gov/pubmed/20139978	Genome-wide association study of hematological and biochemical traits in a Japanese population.	Red blood cell count	14,392 Japanese ancestry individuals		6p21.1	6	41937537	BYSL, USP49, CCND3, MED20	CCND3			896			rs3218097-T	0	3218097	intron_variant	0	0.19	1e-10	10		0.097	[0.068-0.126] unit increase	Illumina [561583]	N	http://www.ebi.ac.uk/efo/EFO_0004305	GCST000588
	rs9349204	chr6:41914378	A	G	0.726661	-0.0490052	0.00444099	1.6e-31	6_3_2	FALSE	mean corpuscular volume	2013-03-19	23222517	van der Harst P	2012-12-05	Nature	www.ncbi.nlm.nih.gov/pubmed/23222517	Seventy-five genetic loci influencing the human red blood cell.	Red blood cell traits	62,553 European ancestry individuals, 9,308 South Asian ancestry individuals	63,506 European ancestry individuals	6p21.1	6	41946640	CCND3	CCND3			896			rs9349204-G	0	9349204	intron_variant	0	0.27	2e-40	39.699	(EA, MCV)	0.367	[0.31-0.42] unit decrease	Affymetrix, Illumina, Perlegen [2711806] (imputed)	N	http://www.ebi.ac.uk/efo/EFO_0004526	GCST001765
	rs9349205	chr6:41925159	G	A	0.748281	-0.0534554	0.00454408	1.3e-35	6_3_2	TRUE	mean corpuscular hemoglobin	2009-11-03	19862010	Ganesh SK	2009-10-11	Nat Genet	www.ncbi.nlm.nih.gov/pubmed/19862010	Multiple loci influence erythrocyte phenotypes in the CHARGE Consortium.	Mean corpuscular hemoglobin	24,167 European ancestry individuals	9,456 European ancestry individuals	6p21.1	6	41957421	BYSL, CCND3	CCND3			896			rs9349205-A	0	9349205	intron_variant	0	NR	8e-20	19.0969		0.01	[0.004-0.006] pg decrease	Affymetrix, Illumina [~ 2500000] (imputed)	N	http://www.ebi.ac.uk/efo/EFO_0004527	GCST000504
	rs9349205	chr6:41925159	G	A	0.748281	-0.0534554	0.00454408	1.3e-35	6_3_2	TRUE	mean corpuscular volume	2009-11-03	19862010	Ganesh SK	2009-10-11	Nat Genet	www.ncbi.nlm.nih.gov/pubmed/19862010	Multiple loci influence erythrocyte phenotypes in the CHARGE Consortium.	Mean corpuscular volume	24,167 European ancestry individuals	9,456 European ancestry individuals	6p21.1	6	41957421	BYSL, CCND3	CCND3			896			rs9349205-A	0	9349205	intron_variant	0	NR	1e-31	31		0.01	[0.004-0.006] fl decrease	Affymetrix, Illumina [~ 2500000] (imputed)	N	http://www.ebi.ac.uk/efo/EFO_0004526	GCST000503
	rs11970772	chr6:41925290	T	A	0.788632	0.0412113	0.00481814	6.3e-19	6_3_2	FALSE	mean corpuscular volume	2009-10-30	19820697	Soranzo N	2009-10-11	Nat Genet	www.ncbi.nlm.nih.gov/pubmed/19820697	A genome-wide meta-analysis identifies 22 loci associated with eight hematological parameters in the HaemGen consortium.	Hematological parameters	4,627 European ancestry individuals	9,316 European ancestry individuals	6p21.1	6	41957552	BYSL, CCND3	CCND3			896			rs11970772-T	0	11970772	intron_variant	0	NR	7e-19	18.1549	(MCV)	0.58	[0.44-0.70] fl increase	Affymetrix, Illumina [~ 2110000] (imputed)	N	http://www.ebi.ac.uk/efo/EFO_0004526	GCST000498
	rs884366	chr6:109574095	G	A	0.688382	-0.0400631	0.00428371	7.3e-22	6_4_2	FALSE	high density lipoprotein cholesterol measurement	2016-11-10	26780889	Below JE	2016-01-19	Sci Rep	www.ncbi.nlm.nih.gov/pubmed/26780889	Meta-analysis of lipid-traits in Hispanics identifies novel loci, population-specific effects, and tissue-specific enrichment of eQTLs.	HDL cholesterol	4,383 Mexican ancestry individuals	7,876 Latin American/Hispanic individuals, European ancestry individuals (Global Lipids Genetics Consortium et al, 2013)	6q21	6	109252892	LOC100996634	LOC100996634			100996634			rs884366-G	0	884366	intron_variant	0	NR	1e-08	8		0.021	[0.015-0.031] unit increase	Affymetrix [at least 370268] (imputed)	N	http://www.ebi.ac.uk/efo/EFO_0004612	GCST003304
	rs9386791	chr6:109608497	C	T	0.513475	0.0558156	0.00395519	5.4e-49	6_4_2	FALSE	mean corpuscular hemoglobin	2013-06-28	23446634	Chen Z	2013-02-26	Hum Mol Genet	www.ncbi.nlm.nih.gov/pubmed/23446634	Genome-wide association analysis of red blood cell traits in African Americans: the COGENT Network.	Red blood cell traits	Up to 16,485 African American individuals	9,692 African American individuals, 21,020 European ancestry individuals, 14,088 Japanese ancestry individuals	6q21	6	109287294	CD164	LOC100996634 - PTCHD3P3	100996634	100533665		787	1277	rs9386791-C	0	9386791	intron_variant	1	0.416	1e-08	8	(MCH, AA)	0.2294	[0.15-0.31] pg decrease	Affymetrix, Illumina [NR]	N	http://www.ebi.ac.uk/efo/EFO_0004527	GCST001873
	rs9374080	chr6:109616420	T	C	0.542986	0.0594245	0.00396705	6.1e-55	6_4_2	FALSE	mean corpuscular volume	2009-11-03	19862010	Ganesh SK	2009-10-11	Nat Genet	www.ncbi.nlm.nih.gov/pubmed/19862010	Multiple loci influence erythrocyte phenotypes in the CHARGE Consortium.	Mean corpuscular volume	24,167 European ancestry individuals	9,456 European ancestry individuals	6q21	6	109295217	CD164	CCDC162P			221262			rs9374080-C	0	9374080	intron_variant	0	NR	4e-10	9.39794		0	[0.002-0.003] fl decrease	Affymetrix, Illumina [~ 2500000] (imputed)	N	http://www.ebi.ac.uk/efo/EFO_0004526	GCST000503
	rs1008084	chr6:109626965	G	A	0.544186	0.0590651	0.00397582	3.9e-54	6_4_2	FALSE	mean corpuscular hemoglobin	2013-03-19	23222517	van der Harst P	2012-12-05	Nature	www.ncbi.nlm.nih.gov/pubmed/23222517	Seventy-five genetic loci influencing the human red blood cell.	Red blood cell traits	62,553 European ancestry individuals, 9,308 South Asian ancestry individuals	63,506 European ancestry individuals	6q21	6	109305762	CCDC162P	CCDC162P			221262			rs1008084-G	0	1008084	intron_variant	0	0.56	6e-26	25.2218	(EA, MCH)	0.01	[0.0041-0.0159] unit decrease	Affymetrix, Illumina, Perlegen [2711806] (imputed)	N	http://www.ebi.ac.uk/efo/EFO_0004527	GCST001765
	rs11966072	chr6:109634828	A	G	0.657576	0.0375607	0.00420315	3.4e-21	6_4_1	FALSE	hemoglobin measurement, mean corpuscular hemoglobin	2013-09-04	20139978	Kamatani Y	2010-02-07	Nat Genet	www.ncbi.nlm.nih.gov/pubmed/20139978	Genome-wide association study of hematological and biochemical traits in a Japanese population.	Mean corpuscular hemoglobin	Up to 14,362 Japanese ancestry individuals		6q21	6	109313625	C6orf182, CD164	CCDC162P - RPL7P28	221262	442242		5405	13550	rs11966072-G	0	11966072	intron_variant	1	0.1	1e-08	8		0.111	[0.072-0.15] unit increase	Illumina [561583]	N	http://www.ebi.ac.uk/efo/EFO_0004509, http://www.ebi.ac.uk/efo/EFO_0004527	GCST000587
	rs11966072	chr6:109634828	A	G	0.657576	0.0375607	0.00420315	3.4e-21	6_4_1	FALSE	mean corpuscular volume	2013-09-04	20139978	Kamatani Y	2010-02-07	Nat Genet	www.ncbi.nlm.nih.gov/pubmed/20139978	Genome-wide association study of hematological and biochemical traits in a Japanese population.	Mean corpuscular volume	14,364 Japanese ancestry individuals		6q21	6	109313625	C6orf182, CD164	CCDC162P - RPL7P28	221262	442242		5405	13550	rs11966072-G	0	11966072	intron_variant	1	0.1	3e-08	7.52288		0.11	[0.071-0.149] unit increase	Illumina [561583]	N	http://www.ebi.ac.uk/efo/EFO_0004526	GCST000585
	rs11966072	chr6:109634828	A	G	0.657576	0.0375607	0.00420315	3.4e-21	6_4_1	FALSE	erythrocyte count	2013-09-04	20139978	Kamatani Y	2010-02-07	Nat Genet	www.ncbi.nlm.nih.gov/pubmed/20139978	Genome-wide association study of hematological and biochemical traits in a Japanese population.	Red blood cell count	14,392 Japanese ancestry individuals		6q21	6	109313625	C6orf182, CD164	CCDC162P - RPL7P28	221262	442242		5405	13550	rs11966072-G	0	11966072	intron_variant	1	0.1	7e-09	8.1549		0.114	[0.075-0.153] unit decrease	Illumina [561583]	N	http://www.ebi.ac.uk/efo/EFO_0004305	GCST000588
	rs9376090	chr6:135411228	T	C	0.742324	0.0943324	0.00451448	1.7e-102	6_6_1	FALSE	total cholesterol measurement	2014-05-12	24097068	Willer CJ	2013-10-06	Nat Genet	www.ncbi.nlm.nih.gov/pubmed/24097068	Discovery and refinement of loci associated with lipid levels.	Cholesterol, total	94,595 European ancestry individuals	93,982 European ancestry individuals	6q23.3	6	135090090	HBS1L	LOC107986647 - LOC105378010	107986647	105378010		31354	16755	rs9376090-C	0	9376090	intron_variant	1	0.28	3e-09	8.52288		0.025	[NR] unit decrease	NR [NR] (imputed)	N	http://www.ebi.ac.uk/efo/EFO_0004574	GCST002221
	rs7745098	chr6:135415004	C	T	0.487189	0.038263	0.00395189	2.9e-23	6_6_1	FALSE	Hodgkins lymphoma	2014-05-13	24149102	Frampton M	2013-10-22	Nat Commun	www.ncbi.nlm.nih.gov/pubmed/24149102	Variation at 3p24.1 and 6q23.3 influences the risk of Hodgkin's lymphoma.	Hodgkin's lymphoma	1,465 European ancestry cases, 6,417 European ancestry controls	1,071 European ancestry cases, 953 cases, 1,853 controls	6q23.3	6	135093866	HBS1L, MYB	LOC107986647 - LOC105378010	107986647	105378010		35130	12979	rs7745098-G	0	7745098	intron_variant	1	0.48	3e-09	8.52288		1.21	[1.14-1.29]	Illumina [296129]	N	http://www.ebi.ac.uk/efo/EFO_0000183	GCST002237
	rs7775698	chr6:135418635	C	T	0.739127	0.0966506	0.00449678	1.4e-108	6_6_1	TRUE	mean corpuscular volume	2010-08-18	19853236	Ferreira MA	2009-10-22	Am J Hum Genet	www.ncbi.nlm.nih.gov/pubmed/19853236	Sequence variants in three loci influence monocyte counts and erythrocyte volume.	Hematology traits	2,538 European ancestry individuals, 3,477 individuals	1,543 individuals	6q23.3	6	135097497	HBS1L, MYB	LOC107986647 - LOC105378010	107986647	105378010		38761	9348	rs7775698-C	0	7775698	intron_variant	1	0.74	8e-18	17.0969	(MCV)	0.19	[0.15-0.23] s.d. decrease	Illumina, Perlegen [~ 2500000] (imputed)	N	http://www.ebi.ac.uk/efo/EFO_0004526	GCST000510
	rs7775698	chr6:135418635	C	T	0.739127	0.0966506	0.00449678	1.4e-108	6_6_1	TRUE	mean corpuscular hemoglobin	2010-08-18	19853236	Ferreira MA	2009-10-22	Am J Hum Genet	www.ncbi.nlm.nih.gov/pubmed/19853236	Sequence variants in three loci influence monocyte counts and erythrocyte volume.	Hematology traits	2,538 European ancestry individuals, 3,477 individuals	1,543 individuals	6q23.3	6	135097497	HBS1L, MYB	LOC107986647 - LOC105378010	107986647	105378010		38761	9348	rs7775698-C	0	7775698	intron_variant	1	0.74	5e-13	12.301	(MCH)	0.19	[0.13-0.25] s.d. decrease	Illumina, Perlegen [~ 2500000] (imputed)	N	http://www.ebi.ac.uk/efo/EFO_0004527	GCST000510
	rs7775698	chr6:135418635	C	T	0.739127	0.0966506	0.00449678	1.4e-108	6_6_1	TRUE	erythrocyte count	2010-10-15	20927387	Kullo IJ	2010-09-28	PLoS One	www.ncbi.nlm.nih.gov/pubmed/20927387	A genome-wide association study of red blood cell traits using the electronic medical record.	Red blood cell traits	3,012 European ancestry individuals		6q23.3	6	135097497	HBS1L, MYB	LOC107986647 - LOC105378010	107986647	105378010		38761	9348	rs7775698-T	0	7775698	intron_variant	1	0.26	1e-14	14	(RBC count)	0.09	[0.07-0.11] unit decrease	Illumina [489421]	N	http://www.ebi.ac.uk/efo/EFO_0004305	GCST000814
	rs7775698	chr6:135418635	C	T	0.739127	0.0966506	0.00449678	1.4e-108	6_6_1	TRUE	mean corpuscular hemoglobin	2010-10-15	20927387	Kullo IJ	2010-09-28	PLoS One	www.ncbi.nlm.nih.gov/pubmed/20927387	A genome-wide association study of red blood cell traits using the electronic medical record.	Red blood cell traits	3,012 European ancestry individuals		6q23.3	6	135097497	HBS1L, MYB	LOC107986647 - LOC105378010	107986647	105378010		38761	9348	rs7775698-T	0	7775698	intron_variant	1	0.24	1e-15	15	(MCH)	0.38	[0.29-0.47] unit increase	Illumina [489421]	N	http://www.ebi.ac.uk/efo/EFO_0004527	GCST000814
	rs7775698	chr6:135418635	C	T	0.739127	0.0966506	0.00449678	1.4e-108	6_6_1	TRUE	hematocrit	2013-11-05	20139978	Kamatani Y	2010-02-07	Nat Genet	www.ncbi.nlm.nih.gov/pubmed/20139978	Genome-wide association study of hematological and biochemical traits in a Japanese population.	Hematological and biochemical traits	Up to 14,402 Japanese individuals		6q23.3	6	135097497	HBS1L, MYB	LOC107986647 - LOC105378010	107986647	105378010		38761	9348	rs7775698-T	0	7775698	intron_variant	1	0.35	1e-10	10	(Ht)	0.08	[0.056-0.104] unit decrease	Illumina [561583]	N	http://www.ebi.ac.uk/efo/EFO_0004348	GCST000583
	rs7775698	chr6:135418635	C	T	0.739127	0.0966506	0.00449678	1.4e-108	6_6_1	TRUE	hemoglobin measurement, mean corpuscular hemoglobin	2013-09-04	20139978	Kamatani Y	2010-02-07	Nat Genet	www.ncbi.nlm.nih.gov/pubmed/20139978	Genome-wide association study of hematological and biochemical traits in a Japanese population.	Mean corpuscular hemoglobin	Up to 14,362 Japanese ancestry individuals		6q23.3	6	135097497	HBS1L, MYB	LOC107986647 - LOC105378010	107986647	105378010		38761	9348	rs7775698-T	0	7775698	intron_variant	1	0.35	3e-66	65.5229		0.211	[0.19-0.23] unit increase	Illumina [561583]	N	http://www.ebi.ac.uk/efo/EFO_0004509, http://www.ebi.ac.uk/efo/EFO_0004527	GCST000587
	rs7775698	chr6:135418635	C	T	0.739127	0.0966506	0.00449678	1.4e-108	6_6_1	TRUE	mean corpuscular volume	2013-09-04	20139978	Kamatani Y	2010-02-07	Nat Genet	www.ncbi.nlm.nih.gov/pubmed/20139978	Genome-wide association study of hematological and biochemical traits in a Japanese population.	Mean corpuscular volume	14,364 Japanese ancestry individuals		6q23.3	6	135097497	HBS1L, MYB	LOC107986647 - LOC105378010	107986647	105378010		38761	9348	rs7775698-T	0	7775698	intron_variant	1	0.35	3e-56	55.5229		0.194	[0.17-0.22] unit increase	Illumina [561583]	N	http://www.ebi.ac.uk/efo/EFO_0004526	GCST000585
	rs7775698	chr6:135418635	C	T	0.739127	0.0966506	0.00449678	1.4e-108	6_6_1	TRUE	platelet count	2013-09-04	20139978	Kamatani Y	2010-02-07	Nat Genet	www.ncbi.nlm.nih.gov/pubmed/20139978	Genome-wide association study of hematological and biochemical traits in a Japanese population.	Platelet count	14,806 Japanese ancestry individuals		6q23.3	6	135097497	HBS1L, MYB	LOC107986647 - LOC105378010	107986647	105378010		38761	9348	rs7775698-T	0	7775698	intron_variant	1	0.34	3e-14	13.5229		0.093	[0.069-0.117] unit increase	Illumina [561583]	N	http://www.ebi.ac.uk/efo/EFO_0004309	GCST000580
	rs7775698	chr6:135418635	C	T	0.739127	0.0966506	0.00449678	1.4e-108	6_6_1	TRUE	hemoglobin measurement, mean corpuscular hemoglobin	2013-09-04	20139978	Kamatani Y	2010-02-07	Nat Genet	www.ncbi.nlm.nih.gov/pubmed/20139978	Genome-wide association study of hematological and biochemical traits in a Japanese population.	Mean corpuscular hemoglobin concentration	14,377 Japanese ancestry individuals		6q23.3	6	135097497	HBS1L, MYB	LOC107986647 - LOC105378010	107986647	105378010		38761	9348	rs7775698-T	0	7775698	intron_variant	1	0.35	6e-12	11.2218		0.085	[0.061-0.109] unit increase	Illumina [561583]	N	http://www.ebi.ac.uk/efo/EFO_0004509, http://www.ebi.ac.uk/efo/EFO_0004527	GCST000582
	rs7775698	chr6:135418635	C	T	0.739127	0.0966506	0.00449678	1.4e-108	6_6_1	TRUE	erythrocyte count	2013-09-04	20139978	Kamatani Y	2010-02-07	Nat Genet	www.ncbi.nlm.nih.gov/pubmed/20139978	Genome-wide association study of hematological and biochemical traits in a Japanese population.	Red blood cell count	14,392 Japanese ancestry individuals		6q23.3	6	135097497	HBS1L, MYB	LOC107986647 - LOC105378010	107986647	105378010		38761	9348	rs7775698-T	0	7775698	intron_variant	1	0.35	7e-48	47.1549		0.179	[0.16-0.20] unit decrease	Illumina [561583]	N	http://www.ebi.ac.uk/efo/EFO_0004305	GCST000588
	rs7775698	chr6:135418635	C	T	0.739127	0.0966506	0.00449678	1.4e-108	6_6_1	TRUE	mean corpuscular volume	2013-03-15	23263863	Li J	2012-12-20	Hum Mol Genet	www.ncbi.nlm.nih.gov/pubmed/23263863	GWAS of blood cell traits identifies novel associated loci and epistatic interactions in Caucasian and African-American children.	Mean corpuscular volume	7,943 African American children, 6,234 European ancestry children		6q23.3	6	135097497	HBS1L, MYB	LOC107986647 - LOC105378010	107986647	105378010		38761	9348	rs7775698-T	0	7775698	intron_variant	1	0.2615	2e-09	8.69897	(EA)	0.5411	[0.37-0.72] unit increase	Illumina [544917]	N	http://www.ebi.ac.uk/efo/EFO_0004526	GCST001781
	rs7775698	chr6:135418635	C	T	0.739127	0.0966506	0.00449678	1.4e-108	6_6_1	TRUE	mean corpuscular hemoglobin	2013-03-20	23263863	Li J	2012-12-20	Hum Mol Genet	www.ncbi.nlm.nih.gov/pubmed/23263863	GWAS of blood cell traits identifies novel associated loci and epistatic interactions in Caucasian and African-American children.	Mean corpuscular hemoglobin	7,943 African American children, 6,234 European ancestry children		6q23.3	6	135097497	HBS1L, MYB	LOC107986647 - LOC105378010	107986647	105378010		38761	9348	rs7775698-T	0	7775698	intron_variant	1	0.2615	4e-13	12.3979	(EA)	0.2534	[0.19-0.32] unit increase	Illumina [544917]	N	http://www.ebi.ac.uk/efo/EFO_0004527	GCST001780
	rs7776054	chr6:135418916	A	G	0.739032	0.0966222	0.00450281	6.3e-108	6_6_1	FALSE	mean corpuscular hemoglobin	2009-11-03	19862010	Ganesh SK	2009-10-11	Nat Genet	www.ncbi.nlm.nih.gov/pubmed/19862010	Multiple loci influence erythrocyte phenotypes in the CHARGE Consortium.	Mean corpuscular hemoglobin	24,167 European ancestry individuals	9,456 European ancestry individuals	6q23.3	6	135097778	HBS1L, MYB	LOC107986647 - LOC105378010	107986647	105378010		39042	9067	rs7776054-G	0	7776054	intron_variant	1	NR	7e-69	68.1549		0.01	[0.009-0.0111] pg decrease	Affymetrix, Illumina [~ 2500000] (imputed)	N	http://www.ebi.ac.uk/efo/EFO_0004527	GCST000504
	rs7776054	chr6:135418916	A	G	0.739032	0.0966222	0.00450281	6.3e-108	6_6_1	FALSE	hemoglobin measurement, hemoglobin A2 measurement	2016-08-15	26366553	Danjou F	2015-09-14	Nat Genet	www.ncbi.nlm.nih.gov/pubmed/26366553	Genome-wide association analyses based on whole-genome sequencing in Sardinia provide insights into regulation of hemoglobin levels.	Hemoglobin levels	6,602 Sardinian founder individuals	4,131 European ancestry individuals	6q23.3	6	135097778	MYB	LOC107986647 - LOC105378010	107986647	105378010		39042	9067	rs7776054-G	0	7776054	intron_variant	1	0.21	4e-19	18.3979	(HbA2, Sardinian)	0.1762	[0.14-0.22] percentage increase	Illumina [~ 10900000] (imputed)	N	http://www.ebi.ac.uk/efo/EFO_0004509, http://www.ebi.ac.uk/efo/EFO_0005845	GCST003122
	rs9399137	chr6:135419018	T	C	0.74512	0.0975221	0.00457352	4.2e-106	6_6_1	FALSE	fetal hemoglobin measurement	2008-08-21	17767159	Menzel S	2007-09-02	Nat Genet	www.ncbi.nlm.nih.gov/pubmed/17767159	A QTL influencing F cell production maps to a gene encoding a zinc-finger protein on chromosome 2p15.	F-cell distribution	179 European ancestry individuals	90 European ancestry individuals	6q23.3	6	135097880	intergenic	LOC107986647 - LOC105378010	107986647	105378010		39144	8965	rs9399137-?	0	9399137	intron_variant	1	0.23	3e-36	35.5229		15.8	[NR] % variance	Illumina [308015]	N	http://www.ebi.ac.uk/efo/EFO_0004576	GCST000069
	rs9399137	chr6:135419018	T	C	0.74512	0.0975221	0.00457352	4.2e-106	6_6_1	FALSE	platelet count	2010-08-18	19853236	Ferreira MA	2009-10-22	Am J Hum Genet	www.ncbi.nlm.nih.gov/pubmed/19853236	Sequence variants in three loci influence monocyte counts and erythrocyte volume.	Hematology traits	2,538 European ancestry individuals, 3,477 individuals	1,543 individuals	6q23.3	6	135097880	HBS1L, MYB	LOC107986647 - LOC105378010	107986647	105378010		39144	8965	rs9399137-T	0	9399137	intron_variant	1	0.74	1e-09	9	(PLT)	0.16	[0.10-0.22] s.d. decrease	Illumina, Perlegen [~ 2500000] (imputed)	N	http://www.ebi.ac.uk/efo/EFO_0004309	GCST000510
	rs9399137	chr6:135419018	T	C	0.74512	0.0975221	0.00457352	4.2e-106	6_6_1	FALSE	platelet count	2014-03-25	24026423	Shameer K	2013-09-12	Hum Genet	www.ncbi.nlm.nih.gov/pubmed/24026423	A genome- and phenome-wide association study to identify genetic variants influencing platelet count and volume and their pleiotropic effects.	Platelet count	13,582 European ancestry individuals		6q23.3	6	135097880	HBS1L, MYB	LOC107986647 - LOC105378010	107986647	105378010		39144	8965	rs9399137-T	0	9399137	intron_variant	1	NR	8e-10	9.09691		5.51	[NR] unit decrease	Illumina [476395]	N	http://www.ebi.ac.uk/efo/EFO_0004309	GCST002186
	rs9399137	chr6:135419018	T	C	0.74512	0.0975221	0.00457352	4.2e-106	6_6_1	FALSE	hemoglobin A2 measurement	2012-12-21	23043469	Menzel S	2012-10-09	Br J Haematol	www.ncbi.nlm.nih.gov/pubmed/23043469	HbA2 levels in normal adults are influenced by two distinct genetic mechanisms.	HbA2 levels	2,322 European ancestry individuals	1,716 European ancestry individuals	6q23.3	6	135097880	HBS1L, MYB	LOC107986647 - LOC105378010	107986647	105378010		39144	8965	rs9399137-C	0	9399137	intron_variant	1	0.26	5e-09	8.30103				Illumina [531038]	N	http://www.ebi.ac.uk/efo/EFO_0005845	GCST001710
	rs9399137	chr6:135419018	T	C	0.74512	0.0975221	0.00457352	4.2e-106	6_6_1	FALSE	A1C measurement	2014-11-01	24647736	Chen P	2014-03-19	Diabetes	www.ncbi.nlm.nih.gov/pubmed/24647736	Multiple nonglycemic genomic loci are newly associated with blood level of glycated hemoglobin in East Asians.	Glycated hemoglobin levels	17,290 East Asian ancestry individuals, 1,727 Malay ancestry individuals	up to 13,585 East Asian ancestry individuals	6q23.3	6	135097880	HBS1L, MYB	LOC107986647 - LOC105378010	107986647	105378010		39144	8965	rs9399137-T	0	9399137	intron_variant	1	0.69	9e-15	14.0458		0.07	[0.050-0.090] unit increase	Affymetrix, Illumina [up to 2400000] (imputed)	N	http://www.ebi.ac.uk/efo/EFO_0004541	GCST002390
	rs9399137	chr6:135419018	T	C	0.74512	0.0975221	0.00457352	4.2e-106	6_6_1	FALSE	platelet count	2015-05-05	22139419	Gieger C	2011-11-30	Nature	www.ncbi.nlm.nih.gov/pubmed/22139419	New gene functions in megakaryopoiesis and platelet formation.	Platelet count	47,005 European ancestry individuals, 1,661 Val Borbera individuals	Up to 18,838 European ancestry individuals	6q23.3	6	135097880	HBS1L, MYB	LOC107986647 - LOC105378010	107986647	105378010		39144	8965	rs9399137-C	0	9399137	intron_variant	1	NR	5e-47	46.301		5.901	[5.1-6.7] 10^9/l increase	Affymetrix, Illumina [~ 2500000] (imputed)	N	http://www.ebi.ac.uk/efo/EFO_0004309	GCST001337
	rs9399137	chr6:135419018	T	C	0.74512	0.0975221	0.00457352	4.2e-106	6_6_1	FALSE	mean corpuscular volume	2013-03-15	23263863	Li J	2012-12-20	Hum Mol Genet	www.ncbi.nlm.nih.gov/pubmed/23263863	GWAS of blood cell traits identifies novel associated loci and epistatic interactions in Caucasian and African-American children.	Mean corpuscular volume	7,943 African American children, 6,234 European ancestry children		6q23.3	6	135097880	HBS1L, MYB	LOC107986647 - LOC105378010	107986647	105378010		39144	8965	rs9399137-T	0	9399137	intron_variant	1	NR	1e-11	11		0.5546	[0.39-0.71] unit decrease	Illumina [544917]	N	http://www.ebi.ac.uk/efo/EFO_0004526	GCST001781
	rs9399137	chr6:135419018	T	C	0.74512	0.0975221	0.00457352	4.2e-106	6_6_1	FALSE	mean corpuscular hemoglobin	2013-03-20	23263863	Li J	2012-12-20	Hum Mol Genet	www.ncbi.nlm.nih.gov/pubmed/23263863	GWAS of blood cell traits identifies novel associated loci and epistatic interactions in Caucasian and African-American children.	Mean corpuscular hemoglobin	7,943 African American children, 6,234 European ancestry children		6q23.3	6	135097880	HBS1L, MYB	LOC107986647 - LOC105378010	107986647	105378010		39144	8965	rs9399137-T	0	9399137	intron_variant	1	NR	4e-15	14.3979		0.2519	[0.19-0.31] unit decrease	Illumina [544917]	N	http://www.ebi.ac.uk/efo/EFO_0004527	GCST001780
	rs9399137	chr6:135419018	T	C	0.74512	0.0975221	0.00457352	4.2e-106	6_6_1	FALSE	hemoglobin measurement, fetal hemoglobin measurement	2016-08-15	26366553	Danjou F	2015-09-14	Nat Genet	www.ncbi.nlm.nih.gov/pubmed/26366553	Genome-wide association analyses based on whole-genome sequencing in Sardinia provide insights into regulation of hemoglobin levels.	Hemoglobin levels	6,602 Sardinian founder individuals	4,131 European ancestry individuals	6q23.3	6	135097880	MYB	LOC107986647 - LOC105378010	107986647	105378010		39144	8965	rs9399137-C	0	9399137	intron_variant	1	0.205	1e-93	93	(HbF, Sardinian)	0.4202	[0.38-0.46] g/dl increase	Illumina [~ 10900000] (imputed)	N	http://www.ebi.ac.uk/efo/EFO_0004509, http://www.ebi.ac.uk/efo/EFO_0004576	GCST003122
	rs9373124	chr6:135423209	T	C	0.727305	0.0917996	0.00443111	1.4e-101	6_6_1	FALSE	eosinophil count	2011-07-21	21738478	Okada Y	2011-06-30	PLoS Genet	www.ncbi.nlm.nih.gov/pubmed/21738478	Identification of nine novel loci associated with white blood cell subtypes in a Japanese population.	White blood cell types	8,794 Japanese ancestry individuals	5,998 Japanese ancestry individuals	6q23.3	6	135102071	HBS1L, MYB	LOC107986647 - LOC105378010	107986647	105378010		43335	4774	rs9373124-T	0	9373124	intron_variant	1	0.65	1e-10	10	(eosinophil count)	0.08	[0.06-0.10] unit increase	Illumina [2178645] (imputed)	N	http://www.ebi.ac.uk/efo/EFO_0004842	GCST001134
	rs9373124	chr6:135423209	T	C	0.727305	0.0917996	0.00443111	1.4e-101	6_6_1	FALSE	mean corpuscular hemoglobin concentration	2009-11-03	19862010	Ganesh SK	2009-10-11	Nat Genet	www.ncbi.nlm.nih.gov/pubmed/19862010	Multiple loci influence erythrocyte phenotypes in the CHARGE Consortium.	Other erythrocyte phenotypes	24,167 European ancestry individuals	9,456 European ancestry individuals	6q23.3	6	135102071	HBS1L, MYB	LOC107986647 - LOC105378010	107986647	105378010		43335	4774	rs9373124-C	0	9373124	intron_variant	1	NR	7e-14	13.1549	(MCHC)	0	[0.002-0.003] g/dl decrease	Affymetrix, Illumina [~ 2500000] (imputed)	N	http://www.ebi.ac.uk/efo/EFO_0004528	GCST000500
	rs4895441	chr6:135426573	A	G	0.727796	0.0916033	0.00443419	6.5e-101	6_6_1	FALSE	mean corpuscular volume	2009-11-03	19862010	Ganesh SK	2009-10-11	Nat Genet	www.ncbi.nlm.nih.gov/pubmed/19862010	Multiple loci influence erythrocyte phenotypes in the CHARGE Consortium.	Mean corpuscular volume	24,167 European ancestry individuals	9,456 European ancestry individuals	6q23.3	6	135105435	HBS1L, MYB	LOC107986647 - LOC105378010	107986647	105378010		46699	1410	rs4895441-G	0	4895441	upstream_gene_variant	1	NR	7e-86	85.1549		0.01	[0.007-0.009] fl decrease	Affymetrix, Illumina [~ 2500000] (imputed)	N	http://www.ebi.ac.uk/efo/EFO_0004526	GCST000503
	rs4895441	chr6:135426573	A	G	0.727796	0.0916033	0.00443419	6.5e-101	6_6_1	FALSE	leukocyte count	2013-09-04	20139978	Kamatani Y	2010-02-07	Nat Genet	www.ncbi.nlm.nih.gov/pubmed/20139978	Genome-wide association study of hematological and biochemical traits in a Japanese population.	White blood cell count	14,677 Japanese ancestry individuals		6q23.3	6	135105435	HBS1L, MYB	LOC107986647 - LOC105378010	107986647	105378010		46699	1410	rs4895441-G	0	4895441	upstream_gene_variant	1	0.37	2e-09	8.69897		0.073	[0.049-0.097] unit decrease	Illumina [561583]	N	http://www.ebi.ac.uk/efo/EFO_0004308	GCST000589
	rs4895441	chr6:135426573	A	G	0.727796	0.0916033	0.00443419	6.5e-101	6_6_1	FALSE	leukocyte count	2015-09-16	25096241	Keller MF	2014-08-05	Hum Mol Genet	www.ncbi.nlm.nih.gov/pubmed/25096241	Trans-ethnic meta-analysis of white blood cell phenotypes.	White blood cell count	16,843 Japanese ancestry individuals, 19,509 European ancestry individuals, 16,388 African American individuals		6q23.3	6	135105435	intergenic	LOC107986647 - LOC105378010	107986647	105378010		46699	1410	rs4895441-A	0	4895441	upstream_gene_variant	1	0.628	9e-11	10.0458	(Japanese)	0.018	[0.012-0.024] unit increase	Illumina [NR] (imputed)	N	http://www.ebi.ac.uk/efo/EFO_0004308	GCST002556
	rs9376092	chr6:135427144	C	A	0.727684	0.0912006	0.00443084	2.4e-100	6_6_1	FALSE	Hemoglobin E disease	2009-12-28	20183929	Nuinoon M	2009-11-19	Hum Genet	www.ncbi.nlm.nih.gov/pubmed/20183929	A genome-wide association identified the common genetic variants influence disease severity in beta0-thalassemia/hemoglobin E.	Beta thalassemia/hemoglobin E disease	235 Thai-Chinese ancestry mild cases, 383 Thai-Chinese ancestry severe cases	52 Indonesian ancestry mild cases, 122 Indonesian ancestry severe cases	6q23.3	6	135106006	HBS1L, MYB	LOC107986647 - LOC105378010	107986647	105378010		47270	839	rs9376092-?	0	9376092	upstream_gene_variant	1	0.23	2e-11	10.699		2.91	[2.12-3.99]	Illumina [548094]	N	http://www.orpha.net/ORDO/Orphanet_2133	GCST000532
	rs9389269	chr6:135427159	T	C	0.728343	0.0917386	0.00443561	3.5e-101	6_6_1	FALSE	mean corpuscular volume	2013-03-19	23222517	van der Harst P	2012-12-05	Nature	www.ncbi.nlm.nih.gov/pubmed/23222517	Seventy-five genetic loci influencing the human red blood cell.	Red blood cell traits	62,553 European ancestry individuals, 9,308 South Asian ancestry individuals	63,506 European ancestry individuals	6q23.3	6	135106021	HBS1L	LOC107986647 - LOC105378010	107986647	105378010		47285	824	rs9389269-T	0	9389269	upstream_gene_variant	1	0.72	3e-19	18.5229	(EA, MCV)	0.6	[0.55-0.65] unit decrease	Affymetrix, Illumina, Perlegen [2711806] (imputed)	N	http://www.ebi.ac.uk/efo/EFO_0004526	GCST001765
	rs9402686	chr6:135427817	G	A	0.72894	0.0923724	0.00443527	2e-102	6_6_1	FALSE	mean corpuscular volume	2009-10-30	19820697	Soranzo N	2009-10-11	Nat Genet	www.ncbi.nlm.nih.gov/pubmed/19820697	A genome-wide meta-analysis identifies 22 loci associated with eight hematological parameters in the HaemGen consortium.	Hematological parameters	4,627 European ancestry individuals	9,316 European ancestry individuals	6q23.3	6	135106679	HBS1L, MYB	LOC107986647 - LOC105378010	107986647	105378010		47943	166	rs9402686-A	0	9402686	upstream_gene_variant	1	NR	7e-42	41.1549	(MCV)	0.82	[0.70-0.94] fl increase	Affymetrix, Illumina [~ 2110000] (imputed)	N	http://www.ebi.ac.uk/efo/EFO_0004526	GCST000498
	rs9402686	chr6:135427817	G	A	0.72894	0.0923724	0.00443527	2e-102	6_6_1	FALSE	leukocyte count	2015-09-16	25096241	Keller MF	2014-08-05	Hum Mol Genet	www.ncbi.nlm.nih.gov/pubmed/25096241	Trans-ethnic meta-analysis of white blood cell phenotypes.	White blood cell count	16,843 Japanese ancestry individuals, 19,509 European ancestry individuals, 16,388 African American individuals		6q23.3	6	135106679	NR	LOC107986647 - LOC105378010	107986647	105378010		47943	166	rs9402686-?	0	9402686	upstream_gene_variant	1	NR	4e-12	11.3979		0.0138	[0.0099-0.0177] unit decrease	Illumina [NR] (imputed)	N	http://www.ebi.ac.uk/efo/EFO_0004308	GCST002556
	rs9494145	chr6:135432552	T	C	0.761464	0.0811392	0.00463297	1.4e-74	6_6_1	FALSE	mean corpuscular volume	2010-10-15	20927387	Kullo IJ	2010-09-28	PLoS One	www.ncbi.nlm.nih.gov/pubmed/20927387	A genome-wide association study of red blood cell traits using the electronic medical record.	Red blood cell traits	3,012 European ancestry individuals		6q23.3	6	135111414	HBS1L, MYB	LOC105378010 - MYB	105378010	4602		997	69567	rs9494145-C	0	9494145	intergenic_variant	1	0.24	3e-15	14.5229	(MCV)	0.98	[0.74-1.22] unit increase	Illumina [489421]	N	http://www.ebi.ac.uk/efo/EFO_0004526	GCST000814
	rs9494145	chr6:135432552	T	C	0.761464	0.0811392	0.00463297	1.4e-74	6_6_1	FALSE	platelet count	2012-04-03	22423221	Qayyum R	2012-03-08	PLoS Genet	www.ncbi.nlm.nih.gov/pubmed/22423221	A meta-analysis and genome-wide association study of platelet count and mean platelet volume in african americans.	Mean platelet volume	16,388 African American individuals		6q23.3	6	135111414	HBS1L, MYB	LOC105378010 - MYB	105378010	4602		997	69567	rs9494145-T	0	9494145	intergenic_variant	1	0.73	3e-09	8.52288	(Platelet Count)	8.19	[5.49-10.89] 10^9 L increase	Affymetrix, Illumina [~ 2200000] (imputed)	N	http://www.ebi.ac.uk/efo/EFO_0004309	GCST001439
	rs9494145	chr6:135432552	T	C	0.761464	0.0811392	0.00463297	1.4e-74	6_6_1	FALSE	fetal hemoglobin measurement, Sickle cell anemia	2015-07-07	25372704	Mtatiro SN	2014-11-05	PLoS One	www.ncbi.nlm.nih.gov/pubmed/25372704	Genome wide association study of fetal hemoglobin in sickle cell anemia in Tanzania.	Fetal hemoglobin levels in sickle cell anemia	1,213 Tanzanian ancestry cases	321 Afro-Caribbean and Sub-Saharan African cases	6q23.3	6	135111414	HBS1L, MYB, HMIP	LOC105378010 - MYB	105378010	4602		997	69567	rs9494145-?	0	9494145	intergenic_variant	1	0.05	2e-10	9.69897		0.23	[NR] unit increase	Illumina [15153765] (imputed)	N	http://www.ebi.ac.uk/efo/EFO_0004576, http://www.orpha.net/ORDO/Orphanet_232	GCST002687
	rs9494145	chr6:135432552	T	C	0.761464	0.0811392	0.00463297	1.4e-74	6_6_1	FALSE	platelet count	2016-11-30	26805783	Schick UM	2016-01-21	Am J Hum Genet	www.ncbi.nlm.nih.gov/pubmed/26805783	Genome-wide Association Study of Platelet Count Identifies Ancestry-Specific Loci in Hispanic/Latino Americans.	Platelet count	12,491 Hispanic/Latin American individuals	7,170 Hispanic/Latin American individuals	6q23.3	6	135111414	HBS1L, MYB	LOC105378010 - MYB	105378010	4602		997	69567	rs9494145-C	0	9494145	intergenic_variant	1	0.16	4e-08	7.39794		5.88	[3.78-7.98] unit increase	Illumina [2232944] (imputed)	N	http://www.ebi.ac.uk/efo/EFO_0004309	GCST003383
	rs9483788	chr6:135435501	T	C	0.741291	0.0726074	0.00451236	1.2e-64	6_6_1	FALSE	erythrocyte count	2009-11-03	19862010	Ganesh SK	2009-10-11	Nat Genet	www.ncbi.nlm.nih.gov/pubmed/19862010	Multiple loci influence erythrocyte phenotypes in the CHARGE Consortium.	Other erythrocyte phenotypes	24,167 European ancestry individuals	9,456 European ancestry individuals	6q23.3	6	135114363	HBS1L, MYB	LOC105378010 - MYB	105378010	4602		3946	66618	rs9483788-G	0	9483788	intergenic_variant	1	NR	1e-47	47	(RBC)	0	[0.012-0.016] 1 M cells/mm^3 increase	Affymetrix, Illumina [~ 2500000] (imputed)	N	http://www.ebi.ac.uk/efo/EFO_0004305	GCST000500
	rs9483788	chr6:135435501	T	C	0.741291	0.0726074	0.00451236	1.2e-64	6_6_1	FALSE	hematocrit	2009-11-03	19862010	Ganesh SK	2009-10-11	Nat Genet	www.ncbi.nlm.nih.gov/pubmed/19862010	Multiple loci influence erythrocyte phenotypes in the CHARGE Consortium.	Hematocrit	24,167 European ancestry individuals	9,456 European ancestry individuals	6q23.3	6	135114363	HBS1L, MYB	LOC105378010 - MYB	105378010	4602		3946	66618	rs9483788-C	0	9483788	intergenic_variant	1	NR	3e-15	14.5229		0.22	[0.16-0.28] % increase	Affymetrix, Illumina [~ 2500000] (imputed)	N	http://www.ebi.ac.uk/efo/EFO_0004348	GCST000502
	rs6569992	chr6:135452152	G	A	0.805963	0.0684727	0.00499084	1.8e-45	6_6_1	FALSE	erythrocyte count	2010-10-15	20927387	Kullo IJ	2010-09-28	PLoS One	www.ncbi.nlm.nih.gov/pubmed/20927387	A genome-wide association study of red blood cell traits using the electronic medical record.	Red blood cell traits	3,012 European ancestry individuals		6q23.3	6	135131014	HBS1L, MYB	LOC105378010 - MYB	105378010	4602		20597	49967	rs6569992-A	0	6569992	intergenic_variant	1	0.2	6e-09	8.22185	(RBC count)	0.07	[0.05-0.09] unit decrease	Illumina [489421]	N	http://www.ebi.ac.uk/efo/EFO_0004305	GCST000814
	rs6569992	chr6:135452152	G	A	0.805963	0.0684727	0.00499084	1.8e-45	6_6_1	FALSE	mean corpuscular volume	2010-10-15	20927387	Kullo IJ	2010-09-28	PLoS One	www.ncbi.nlm.nih.gov/pubmed/20927387	A genome-wide association study of red blood cell traits using the electronic medical record.	Red blood cell traits	3,012 European ancestry individuals		6q23.3	6	135131014	HBS1L, MYB	LOC105378010 - MYB	105378010	4602		20597	49967	rs6569992-A	0	6569992	intergenic_variant	1	0.2	3e-08	7.52288	(MCV)	0.75	[0.48-1.02] unit increase	Illumina [489421]	N	http://www.ebi.ac.uk/efo/EFO_0004526	GCST000814
	rs6569992	chr6:135452152	G	A	0.805963	0.0684727	0.00499084	1.8e-45	6_6_1	FALSE	mean corpuscular hemoglobin	2010-10-15	20927387	Kullo IJ	2010-09-28	PLoS One	www.ncbi.nlm.nih.gov/pubmed/20927387	A genome-wide association study of red blood cell traits using the electronic medical record.	Red blood cell traits	3,012 European ancestry individuals		6q23.3	6	135131014	HBS1L, MYB	LOC105378010 - MYB	105378010	4602		20597	49967	rs6569992-A	0	6569992	intergenic_variant	1	0.19	1e-08	8	(MCH)	0.3	[0.19-0.40] unit increase	Illumina [489421]	N	http://www.ebi.ac.uk/efo/EFO_0004527	GCST000814
	rs3750082	chr7:32919927	T	A	0.649505	-0.0181899	0.00415671	4.7e-06	7_1_2	FALSE	glomerular filtration rate, serum creatinine measurement	2016-11-25	26831199	Pattaro C	2016-01-21	Nat Commun	www.ncbi.nlm.nih.gov/pubmed/26831199	Genetic associations at 53 loci highlight cell types and biological pathways relevant for kidney function.	Glomerular filtration rate (creatinine)	133,413 European ancestry individuals	42,166 European ancestry individuals, up to 16,471 African ancestry individuals, up to 42,296 Asian ancestry individuals	7p14.3	7	32880315	KBTBD2	KBTBD2			25948			rs3750082-A	0	3750082	intron_variant	0	0.34	3e-08	7.52288	(EA)	0.0045	[0.0029-0.0061] unit increase	Affymetrix, Illumina [~ 2500000] (imputed)	N	http://www.ebi.ac.uk/efo/EFO_0005208, http://www.ebi.ac.uk/efo/EFO_0004518	GCST003372
	rs10262453	chr7:33256039	A	C	0.690398	-0.0176939	0.00429579	6.4e-06	7_1_1	FALSE	Isolated scaphocephaly	2013-01-30	23160099	Justice CM	2012-11-18	Nat Genet	www.ncbi.nlm.nih.gov/pubmed/23160099	A genome-wide association study identifies susceptibility loci for nonsyndromic sagittal craniosynostosis near BMP2 and within BBS9.	Sagittal craniosynostosis	130 European ancestry trios	172 cases, 548 controls	7p14.3	7	33216427	BBS9	BBS9			27241			rs10262453-A	0	10262453	intron_variant	0	0.69	6e-20	19.2218		4.17	[3.13-5.88]	Illumina [915307]	N	http://www.orpha.net/ORDO/Orphanet_35093	GCST001745
	rs6964833	chr7:74101909	T	C	0.73845	0.0282881	0.0045289	1.3e-09	7_2_1	FALSE	age at menarche	2015-04-23	25231870	Perry JR	2014-07-23	Nature	www.ncbi.nlm.nih.gov/pubmed/25231870	Parent-of-origin-specific allelic associations among 106 genomic loci for age at menarche.	Menarche (age at onset)	Up to 182,413 European ancestry females		7q11.23	7	74687575	GTF2I	GTF2I			2969			rs6964833-T	0	6964833	intron_variant	0	0.75	5e-12	11.301		0.04	[0.028-0.052] unit increase	Affymetrix, Illumina [2441815] (imputed)	N	http://www.ebi.ac.uk/efo/EFO_0004703	GCST002541
	rs13236689	chr7:80236014	T	G	0.591265	-0.0251966	0.00403779	6.8e-10	7_3_1	FALSE	platelet count	2012-04-03	22423221	Qayyum R	2012-03-08	PLoS Genet	www.ncbi.nlm.nih.gov/pubmed/22423221	A meta-analysis and genome-wide association study of platelet count and mean platelet volume in african americans.	Mean platelet volume	16,388 African American individuals		7q21.11	7	80606698	CD36	CD36			948			rs13236689-T	0	13236689	intron_variant	0	0.436	3e-09	8.52288	(Platelet Count)	4.18	[2.81-5.55] 10^9 L increase	Affymetrix, Illumina [~ 2200000] (imputed)	N	http://www.ebi.ac.uk/efo/EFO_0004309	GCST001439
	rs7385804	chr7:100235970	C	A	0.376621	0.0436946	0.00410311	7e-28	7_6_2	FALSE	erythrocyte count	2009-10-30	19820697	Soranzo N	2009-10-11	Nat Genet	www.ncbi.nlm.nih.gov/pubmed/19820697	A genome-wide meta-analysis identifies 22 loci associated with eight hematological parameters in the HaemGen consortium.	Hematological parameters	4,627 European ancestry individuals	9,316 European ancestry individuals	7q22.1	7	100638347	TFR2	TFR2			7036			rs7385804-C	0	7385804	intron_variant	0	NR	5e-10	9.30103	(RBC)	0.01	[0.004-0.008] 10^12/l increase	Affymetrix, Illumina [~ 2110000] (imputed)	N	http://www.ebi.ac.uk/efo/EFO_0004305	GCST000498
	rs7385804	chr7:100235970	C	A	0.376621	0.0436946	0.00410311	7e-28	7_6_2	FALSE	hematocrit	2009-11-03	19862010	Ganesh SK	2009-10-11	Nat Genet	www.ncbi.nlm.nih.gov/pubmed/19862010	Multiple loci influence erythrocyte phenotypes in the CHARGE Consortium.	Hematocrit	24,167 European ancestry individuals	9,456 European ancestry individuals	7q22.1	7	100638347	TFR2	TFR2			7036			rs7385804-C	0	7385804	intron_variant	0	NR	4e-10	9.39794		0.15	[0.10-0.20] % decrease	Affymetrix, Illumina [~ 2500000] (imputed)	N	http://www.ebi.ac.uk/efo/EFO_0004348	GCST000502
	rs7385804	chr7:100235970	C	A	0.376621	0.0436946	0.00410311	7e-28	7_6_2	FALSE	iron biomarker measurement, transferrin saturation measurement	2015-06-14	25352340	Benyamin B	2014-10-29	Nat Commun	www.ncbi.nlm.nih.gov/pubmed/25352340	Novel loci affecting iron homeostasis and their effects in individuals at risk for hemochromatosis.	Iron status biomarkers (transferrin saturation)	23,986 European ancestry individuals	Up to 24,986 European ancestry individuals	7q22.1	7	100638347	TFR2	TFR2			7036			rs7385804-A	0	7385804	intron_variant	0	0.621	6e-12	11.2218		0.054	[0.038-0.07] unit increase	Affymetrix, Illumina [~ 2100000] (imputed)	N	http://www.ebi.ac.uk/efo/EFO_0004461, http://www.ebi.ac.uk/efo/EFO_0006333	GCST002680
	rs7385804	chr7:100235970	C	A	0.376621	0.0436946	0.00410311	7e-28	7_6_2	FALSE	iron biomarker measurement, serum iron measurement	2015-06-14	25352340	Benyamin B	2014-10-29	Nat Commun	www.ncbi.nlm.nih.gov/pubmed/25352340	Novel loci affecting iron homeostasis and their effects in individuals at risk for hemochromatosis.	Iron status biomarkers (iron levels)	23,986 European ancestry individuals	Up to 24,986 European ancestry individuals	7q22.1	7	100638347	TFR2	TFR2			7036			rs7385804-A	0	7385804	intron_variant	0	0.621	1e-18	18		0.064	[0.050-0.078] unit increase	Affymetrix, Illumina [~ 2100000] (imputed)	N	http://www.ebi.ac.uk/efo/EFO_0004461, http://www.ebi.ac.uk/efo/EFO_0006332	GCST002679
	rs7826222	chr8:9860080	G	C	0.17086	0.0317565	0.00526753	2.8e-09	8_6_1	FALSE	obesity	2009-07-01	19557161	Lindgren CM	2009-06-26	PLoS Genet	www.ncbi.nlm.nih.gov/pubmed/19557161	Genome-wide association scan meta-analysis identifies three Loci influencing adiposity and fat distribution.	Adiposity	38,580 European ancestry individuals	Up to 102,064 European ancestry individuals	8p23.1	8	10002570	MSRA	LOC105379235			105379235			rs7826222-G	1	545854	intergenic_variant	0	0.183	9e-09	8.04576	(WC)	0.04	[0.03-0.05] z-score unit increase	Affymetrix, Illumina [2573738] (imputed)	N	http://www.ebi.ac.uk/efo/EFO_0001073	GCST000428
	rs295	chr8:19816238	A	C	0.765664	-0.030908	0.00468407	3.4e-11	8_2_1	FALSE	metabolic syndrome	2011-04-11	21386085	Kraja AT	2011-03-08	Diabetes	www.ncbi.nlm.nih.gov/pubmed/21386085	A bivariate genome-wide approach to metabolic syndrome: STAMPEED consortium.	Metabolic syndrome	22,161 European ancestry individuals		8p21.3	8	19958727	LPL	LPL			4023			rs295-A	0	295	intron_variant	0	NR	2e-09	8.69897		0.17	[0.11-0.23] unit increase	Affymetrix, Illumina [~ 2500000] (imputed)	N	http://www.ebi.ac.uk/efo/EFO_0000195	GCST001003
	rs301	chr8:19816934	T	C	0.765789	-0.0314719	0.0046873	1.6e-11	8_2_1	FALSE	metabolic syndrome	2011-04-11	21386085	Kraja AT	2011-03-08	Diabetes	www.ncbi.nlm.nih.gov/pubmed/21386085	A bivariate genome-wide approach to metabolic syndrome: STAMPEED consortium.	Metabolic syndrome (bivariate traits)	22,161 European ancestry individuals		8p21.3	8	19959423	LPL	LPL			4023			rs301-C	0	301	intron_variant	0	NR	3e-11	10.5229	(HDLC-WC)	0.22	[0.16-0.28] unit decrease	Affymetrix, Illumina [~ 2500000] (imputed)	N	http://www.ebi.ac.uk/efo/EFO_0000195	GCST001007
	rs325	chr8:19819328	T	C	0.898402	-0.0581789	0.00656414	6.6e-19	8_2_1	FALSE	high density lipoprotein cholesterol measurement	2010-10-17	20864672	Waterworth DM	2010-09-23	Arterioscler Thromb Vasc Biol	www.ncbi.nlm.nih.gov/pubmed/20864672	Genetic variants influencing circulating lipid levels and risk of coronary artery disease.	HDL cholesterol	up to 17,723 European ancestry individuals	up to 37,774 European ancestry individuals, up to 9,665 Indian Asian ancestry individuals	8p21.3	8	19961817	LPL	LPL			4023			rs325-T	0	325	intron_variant	0	0.89	8e-26	25.0969		0.05	[0.04-0.06] unit decrease	Affymetrix, Illumina, Perlegen [2155369] (imputed)	N	http://www.ebi.ac.uk/efo/EFO_0004612	GCST000805
	rs326	chr8:19819439	A	G	0.707031	-0.0286271	0.00435564	1.5e-11	8_2_1	FALSE	triglyceride measurement	2008-06-16	18193046	Kooner JS	2008-01-13	Nat Genet	www.ncbi.nlm.nih.gov/pubmed/18193046	Genome-wide scan identifies variation in MLXIPL associated with plasma triglycerides.	Triglycerides	1,005 European ancestry male individuals, 1,006 Indian Asian ancestry male individuals	6,827 European ancestry individuals, 2,528 Mexican ancestry individuals, 1,181 Indian Asian ancestry female individuals	8p21.3	8	19961928	SLC18A1, LPL, C8orf35	LPL			4023			rs326-A	0	326	intron_variant	0	0.78	5e-12	11.301		6.6	[3.66-9.54] % increase	Perlegen [up to 216774]	N	http://www.ebi.ac.uk/efo/EFO_0004530	GCST000137
	rs326	chr8:19819439	A	G	0.707031	-0.0286271	0.00435564	1.5e-11	8_2_1	FALSE	high density lipoprotein cholesterol measurement	2013-12-03	23726366	Coram MA	2013-05-29	Am J Hum Genet	www.ncbi.nlm.nih.gov/pubmed/23726366	Genome-wide characterization of shared and distinct genetic components that influence blood lipid levels in ethnically diverse human populations.	HDL cholesterol	7,917 African American individuals, 3,506 Hispanic individuals	7,138 African American individuals	8p21.3	8	19961928	LPL	LPL			4023			rs326-T	0	326	intron_variant	0	0.469	1e-08	8	(AA)	0.0221	[NR] unit increase	Affymetrix [NR]	N	http://www.ebi.ac.uk/efo/EFO_0004612	GCST002043
	rs326	chr8:19819439	A	G	0.707031	-0.0286271	0.00435564	1.5e-11	8_2_1	FALSE	triglyceride measurement	2013-11-29	23726366	Coram MA	2013-05-29	Am J Hum Genet	www.ncbi.nlm.nih.gov/pubmed/23726366	Genome-wide characterization of shared and distinct genetic components that influence blood lipid levels in ethnically diverse human populations.	Triglycerides	7,601 African American individuals, 3,335 Hispanic individuals	7,138 African American individuals	8p21.3	8	19961928	LPL	LPL			4023			rs326-T	0	326	intron_variant	0	0.469	1e-08	8	(AA)	0.041	[NR] unit decrease	Affymetrix [NR]	N	http://www.ebi.ac.uk/efo/EFO_0004530	GCST002044
	rs328	chr8:19819724	C	G	0.898582	-0.058333	0.0065683	5.6e-19	8_2_1	FALSE	high density lipoprotein cholesterol measurement	2008-06-16	18193044	Kathiresan S DUP	2008-01-13	Nat Genet	www.ncbi.nlm.nih.gov/pubmed/18193044	Six new loci associated with blood low-density lipoprotein cholesterol, high-density lipoprotein cholesterol or triglycerides in humans.	HDL cholesterol	2,758 individuals	18,544 individuals	8p21.3	8	19962213	LPL	LPL			4023			rs328-G	0	328	stop_gained	0	0.09	9e-23	22.0458		0.17	[0.13-0.21] percentage SD increase	Affymetrix [389878]	N	http://www.ebi.ac.uk/efo/EFO_0004612	GCST000133
	rs328	chr8:19819724	C	G	0.898582	-0.058333	0.0065683	5.6e-19	8_2_1	FALSE	triglyceride measurement	2008-06-16	18193044	Kathiresan S	2008-01-13	Nat Genet	www.ncbi.nlm.nih.gov/pubmed/18193044	Six new loci associated with blood low-density lipoprotein cholesterol, high-density lipoprotein cholesterol or triglycerides in humans.	Triglycerides	2,758 individuals	18,544 individuals	8p21.3	8	19962213	LPL	LPL			4023			rs328-G	0	328	stop_gained	0	0.09	2e-28	27.699		0.19	[0.15-0.23] percentage SD decrease	Affymetrix [389878]	N	http://www.ebi.ac.uk/efo/EFO_0004530	GCST000138
	rs328	chr8:19819724	C	G	0.898582	-0.058333	0.0065683	5.6e-19	8_2_1	FALSE	triglyceride measurement	2012-01-10	22171074	Tan A	2011-12-30	Hum Mol Genet	www.ncbi.nlm.nih.gov/pubmed/22171074	A genome-wide association and gene-environment interaction study for serum triglycerides levels in a healthy Chinese male population.	Triglycerides	1,999 Han Chinese ancestry male individuals	1,496 Han Chinese ancestry male individuals	8p21.3	8	19962213	LPL	LPL			4023			rs328-?	0	328	stop_gained	0	NR	1e-09	9				Illumina [1940243] (imputed)	N	http://www.ebi.ac.uk/efo/EFO_0004530	GCST001367
	rs328	chr8:19819724	C	G	0.898582	-0.058333	0.0065683	5.6e-19	8_2_1	FALSE	triglyceride measurement	2014-08-02	24386095	Zhou L	2013-12-30	PLoS One	www.ncbi.nlm.nih.gov/pubmed/24386095	A genome wide association study identifies common variants associated with lipid levels in the Chinese population.	Lipid traits	3,451 Han Chinese ancestry individuals	8,830 Han Chinese ancestry individuals	8p21.3	8	19962213	LPL	LPL			4023			rs328-G	0	328	stop_gained	0	0.09	3e-10	9.52288	(TG)	0.071	[0.026-0.116] mmol/L decrease	Affymetrix, Illumina [up to 2249917] (imputed)	N	http://www.ebi.ac.uk/efo/EFO_0004530	GCST002321
	rs328	chr8:19819724	C	G	0.898582	-0.058333	0.0065683	5.6e-19	8_2_1	FALSE	high density lipoprotein cholesterol measurement	2014-08-02	24386095	Zhou L	2013-12-30	PLoS One	www.ncbi.nlm.nih.gov/pubmed/24386095	A genome wide association study identifies common variants associated with lipid levels in the Chinese population.	Lipid traits	3,451 Han Chinese ancestry individuals	8,830 Han Chinese ancestry individuals	8p21.3	8	19962213	LPL	LPL			4023			rs328-G	0	328	stop_gained	0	0.09	2e-14	13.699	(HDL)	0.04	[0.020-0.060] mmol/L increase	Affymetrix, Illumina [up to 2249917] (imputed)	N	http://www.ebi.ac.uk/efo/EFO_0004612	GCST002321
	rs331	chr8:19820405	G	A	0.735437	-0.0315409	0.0045031	1.1e-12	8_2_1	FALSE	lipid measurement	2013-09-24	19936222	Chasman DI	2009-11-20	PLoS Genet	www.ncbi.nlm.nih.gov/pubmed/19936222	Forty-three loci associated with plasma lipoprotein size, concentration, and cholesterol content in genome-wide analysis.	Lipid metabolism phenotypes	Up to 17,296 European ancestry female individuals	Up to 2,700 individuals, Up to 2,000 European ancestry cardiovascular heart disease cases and controls	8p21.3	8	19962894	LPL	LPL			4023			rs331-?	0	331	intron_variant	0	NR	1e-17	17	(HDL-C.assay, whole)	1.459	[NR] unit increase	Illumina [335603]	N	http://www.ebi.ac.uk/efo/EFO_0004529	GCST000533
	rs331	chr8:19820405	G	A	0.735437	-0.0315409	0.0045031	1.1e-12	8_2_1	FALSE	lipid measurement	2013-09-24	19936222	Chasman DI	2009-11-20	PLoS Genet	www.ncbi.nlm.nih.gov/pubmed/19936222	Forty-three loci associated with plasma lipoprotein size, concentration, and cholesterol content in genome-wide analysis.	Lipid metabolism phenotypes	Up to 17,296 European ancestry female individuals	Up to 2,700 individuals, Up to 2,000 European ancestry cardiovascular heart disease cases and controls	8p21.3	8	19962894	LPL	LPL			4023			rs331-?	0	331	intron_variant	0	NR	3e-14	13.5229	(HDL-C.assay, fasting)	1.51	[NR] unit increase	Illumina [335603]	N	http://www.ebi.ac.uk/efo/EFO_0004529	GCST000533
	rs331	chr8:19820405	G	A	0.735437	-0.0315409	0.0045031	1.1e-12	8_2_1	FALSE	lipid measurement	2013-09-24	19936222	Chasman DI	2009-11-20	PLoS Genet	www.ncbi.nlm.nih.gov/pubmed/19936222	Forty-three loci associated with plasma lipoprotein size, concentration, and cholesterol content in genome-wide analysis.	Lipid metabolism phenotypes	Up to 17,296 European ancestry female individuals	Up to 2,700 individuals, Up to 2,000 European ancestry cardiovascular heart disease cases and controls	8p21.3	8	19962894	LPL	LPL			4023			rs331-?	0	331	intron_variant	0	NR	1e-11	11	(HDL-C.by.NMR, fasting)	1.256	[NR] unit increase	Illumina [335603]	N	http://www.ebi.ac.uk/efo/EFO_0004529	GCST000533
	rs331	chr8:19820405	G	A	0.735437	-0.0315409	0.0045031	1.1e-12	8_2_1	FALSE	lipid measurement	2013-09-24	19936222	Chasman DI	2009-11-20	PLoS Genet	www.ncbi.nlm.nih.gov/pubmed/19936222	Forty-three loci associated with plasma lipoprotein size, concentration, and cholesterol content in genome-wide analysis.	Lipid metabolism phenotypes	Up to 17,296 European ancestry female individuals	Up to 2,700 individuals, Up to 2,000 European ancestry cardiovascular heart disease cases and controls	8p21.3	8	19962894	LPL	LPL			4023			rs331-?	0	331	intron_variant	0	NR	1e-14	14	(HDL-C.by.NMR, whole)	1.21	[NR] unit increase	Illumina [335603]	N	http://www.ebi.ac.uk/efo/EFO_0004529	GCST000533
	rs13702	chr8:19824492	T	C	0.713563	-0.031089	0.00439007	3.7e-13	8_2_1	FALSE	triglyceride measurement, high density lipoprotein cholesterol measurement	2011-04-11	21386085	Kraja AT	2011-03-08	Diabetes	www.ncbi.nlm.nih.gov/pubmed/21386085	A bivariate genome-wide approach to metabolic syndrome: STAMPEED consortium.	HDL Cholesterol - Triglycerides (HDLC-TG)	22,161 European ancestry individuals		8p21.3	8	19966981	LPL	LPL			4023			rs13702-A	0	13702	3_prime_UTR_variant	0	NR	1e-16	16		0.29	[0.23-0.35] unit increase	Affymetrix, Illumina [~ 2500000] (imputed)	N	http://www.ebi.ac.uk/efo/EFO_0004530, http://www.ebi.ac.uk/efo/EFO_0004612	GCST001005
	rs1059611	chr8:19824563	T	C	0.893128	-0.0572626	0.00642695	6.8e-19	8_2_1	FALSE	lipid measurement	2013-09-24	19936222	Chasman DI	2009-11-20	PLoS Genet	www.ncbi.nlm.nih.gov/pubmed/19936222	Forty-three loci associated with plasma lipoprotein size, concentration, and cholesterol content in genome-wide analysis.	Lipid metabolism phenotypes	Up to 17,296 European ancestry female individuals	Up to 2,700 individuals, Up to 2,000 European ancestry cardiovascular heart disease cases and controls	8p21.3	8	19967052	LPL	LPL			4023			rs1059611-?	0	1059611	3_prime_UTR_variant	0	NR	2e-17	16.699	(TG.by.NMR, fasting)	0.065	[NR] unit decrease	Illumina [335603]	N	http://www.ebi.ac.uk/efo/EFO_0004529	GCST000533
	rs1059611	chr8:19824563	T	C	0.893128	-0.0572626	0.00642695	6.8e-19	8_2_1	FALSE	lipid measurement	2013-09-24	19936222	Chasman DI	2009-11-20	PLoS Genet	www.ncbi.nlm.nih.gov/pubmed/19936222	Forty-three loci associated with plasma lipoprotein size, concentration, and cholesterol content in genome-wide analysis.	Lipid metabolism phenotypes	Up to 17,296 European ancestry female individuals	Up to 2,700 individuals, Up to 2,000 European ancestry cardiovascular heart disease cases and controls	8p21.3	8	19967052	LPL	LPL			4023			rs1059611-?	0	1059611	3_prime_UTR_variant	0	NR	1e-20	20	(VLDL.medium, fasting)	2.875	[NR] unit decrease	Illumina [335603]	N	http://www.ebi.ac.uk/efo/EFO_0004529	GCST000533
	rs15285	chr8:19824667	C	T	0.714763	-0.0319491	0.00439226	1.3e-13	8_2_1	FALSE	triglyceride measurement, blood pressure	2011-04-11	21386085	Kraja AT	2011-03-08	Diabetes	www.ncbi.nlm.nih.gov/pubmed/21386085	A bivariate genome-wide approach to metabolic syndrome: STAMPEED consortium.	Triglycerides-Blood Pressure (TG-BP)	22,161 European ancestry individuals		8p21.3	8	19967156	LPL	LPL			4023			rs15285-A	0	15285	3_prime_UTR_variant	0	NR	1e-10	10		0.27	[0.19-0.35] unit decrease	Affymetrix, Illumina [~ 2500000] (imputed)	N	http://www.ebi.ac.uk/efo/EFO_0004530, http://www.ebi.ac.uk/efo/EFO_0004325	GCST001004
	rs10105606	chr8:19827848	C	A	0.686442	-0.0226902	0.00427632	4.1e-08	8_2_1	FALSE	triglyceride measurement	2010-10-17	20864672	Waterworth DM	2010-09-23	Arterioscler Thromb Vasc Biol	www.ncbi.nlm.nih.gov/pubmed/20864672	Genetic variants influencing circulating lipid levels and risk of coronary artery disease.	Triglycerides	up to 17,723 European ancestry individuals	up to 37,774 European ancestry individuals, up to 9,665 Indian Asian ancestry individuals	8p21.3	8	19970337	LPL	LPL - LOC105379311	4023	105379311		3078	108377	rs10105606-C	0	10105606	downstream_gene_variant	1	0.68	4e-26	25.3979		0.07	[0.06-0.08] increase	Affymetrix, Illumina, Perlegen [2155369] (imputed)	N	http://www.ebi.ac.uk/efo/EFO_0004530	GCST000809
	rs10096633	chr8:19830921	C	T	0.876356	-0.051244	0.00601976	8.1e-18	8_2_1	FALSE	triglyceride measurement	2009-01-12	19060911	Aulchenko YS	2008-12-07	Nat Genet	www.ncbi.nlm.nih.gov/pubmed/19060911	Loci influencing lipid levels and coronary heart disease risk in 16 European population cohorts.	Triglycerides	17,100 European ancestry individuals, 715 Orcadian individuals		8p21.3	8	19973410	LPL	LPL - LOC105379311	4023	105379311		6151	105304	rs10096633-G	0	10096633	intergenic_variant	1	0.88	2e-18	17.699		0.17	[NR] s.d. increase	Affymetrix, Illumina [up to 600000]	N	http://www.ebi.ac.uk/efo/EFO_0004530	GCST000289
	rs10096633	chr8:19830921	C	T	0.876356	-0.051244	0.00601976	8.1e-18	8_2_1	FALSE	triglyceride measurement	2013-09-04	20139978	Kamatani Y	2010-02-07	Nat Genet	www.ncbi.nlm.nih.gov/pubmed/20139978	Genome-wide association study of hematological and biochemical traits in a Japanese population.	Triglycerides	8,993 Japanese ancestry individuals		8p21.3	8	19973410	LPL	LPL - LOC105379311	4023	105379311		6151	105304	rs10096633-T	0	10096633	intergenic_variant	1	0.12	9e-14	13.0458		0.169	[0.12-0.21] unit decrease	Illumina [561583]	N	http://www.ebi.ac.uk/efo/EFO_0004530	GCST000584
	rs10096633	chr8:19830921	C	T	0.876356	-0.051244	0.00601976	8.1e-18	8_2_1	FALSE	high density lipoprotein cholesterol measurement	2015-05-13	21347282	Lettre G	2011-02-10	PLoS Genet	www.ncbi.nlm.nih.gov/pubmed/21347282	Genome-wide association study of coronary heart disease and its risk factors in 8,090 African Americans: the NHLBI CARe Project.	HDL cholesterol	7,813 African American individuals	4,323 African American and Afro-Caribbean individuals	8p21.3	8	19973410	LPL	LPL - LOC105379311	4023	105379311		6151	105304	rs10096633-T	0	10096633	intergenic_variant	1	0.43	2e-09	8.69897		0.101	[0.068-0.134] unit increase	Affymetrix [~ 2740000] (imputed)	N	http://www.ebi.ac.uk/efo/EFO_0004612	GCST000974
	rs17482753	chr8:19832646	G	T	0.898677	-0.0586168	0.00657154	3.9e-19	8_2_1	FALSE	high density lipoprotein cholesterol measurement	2010-01-13	20031538	Heid IM	2008-10-01	Circ Cardiovasc Genet	www.ncbi.nlm.nih.gov/pubmed/20031538	Genome-wide association analysis of high-density lipoprotein cholesterol in the population-based KORA study sheds new light on intergenic regions.	HDL cholesterol	Up to 4,274 European ancestry individuals	Up to 15,873 European ancestry individuals	8p21.3	8	19975135	LPL	LPL - LOC105379311	4023	105379311		7876	103579	rs17482753-T	0	17482753	intergenic_variant	1	0.11	3e-11	10.5229		2.02	[NR] mg/dl increase	Affymetrix [up to 2557253] (imputed)	N	http://www.ebi.ac.uk/efo/EFO_0004612	GCST000240
	rs17482753	chr8:19832646	G	T	0.898677	-0.0586168	0.00657154	3.9e-19	8_2_1	FALSE	triglyceride measurement	2014-03-22	24023261	Keller M	2013-09-10	J Lipid Res	www.ncbi.nlm.nih.gov/pubmed/24023261	THOC5: a novel gene involved in HDL-cholesterol metabolism.	Lipid traits	839 European ancestry individuals	up to 5,248 European ancestry individuals	8p21.3	8	19975135	LPL	LPL - LOC105379311	4023	105379311		7876	103579	rs17482753-T	0	17482753	intergenic_variant	1	0.09	6e-10	9.22185	(Triglycerides)	0.24	unit decrease	Affymetrix [390619]	N	http://www.ebi.ac.uk/efo/EFO_0004530	GCST002173
	rs12678919	chr8:19844222	A	G	0.902139	-0.0546313	0.00667083	1.1e-16	8_2_1	FALSE	high density lipoprotein cholesterol measurement	2009-01-12	19060906	Kathiresan S	2008-12-07	Nat Genet	www.ncbi.nlm.nih.gov/pubmed/19060906	Common variants at 30 loci contribute to polygenic dyslipidemia.	HDL cholesterol	19,840 European ancestry individuals	Up to 20,623 European ancestry individuals	8p21.3	8	19986711	LPL	LPL - LOC105379311	4023	105379311		19452	92003	rs12678919-G	0	12678919	intergenic_variant	1	0.1	2e-34	33.699		0.23	[0.17-0.29] s.d. increase	Affymetrix, Illumina [~ 2600000] (imputed)	N	http://www.ebi.ac.uk/efo/EFO_0004612	GCST000290
	rs12678919	chr8:19844222	A	G	0.902139	-0.0546313	0.00667083	1.1e-16	8_2_1	FALSE	triglyceride measurement	2009-01-12	19060906	Kathiresan S	2008-12-07	Nat Genet	www.ncbi.nlm.nih.gov/pubmed/19060906	Common variants at 30 loci contribute to polygenic dyslipidemia.	Triglycerides	19,840 European ancestry individuals	Up to 20,623 European ancestry individuals	8p21.3	8	19986711	LPL	LPL - LOC105379311	4023	105379311		19452	92003	rs12678919-G	0	12678919	intergenic_variant	1	0.1	2e-41	40.699		0.25	[0.19-0.31] s.d. decrease	Affymetrix, Illumina [~ 2600000] (imputed)	N	http://www.ebi.ac.uk/efo/EFO_0004530	GCST000286
	rs12678919	chr8:19844222	A	G	0.902139	-0.0546313	0.00667083	1.1e-16	8_2_1	FALSE	high density lipoprotein cholesterol measurement	2012-01-25	20686565	Teslovich TM	2010-08-05	Nature	www.ncbi.nlm.nih.gov/pubmed/20686565	Biological, clinical and population relevance of 95 loci for blood lipids.	HDL cholesterol	99,900 European ancestry individuals		8p21.3	8	19986711	LPL	LPL - LOC105379311	4023	105379311		19452	92003	rs12678919-G	0	12678919	intergenic_variant	1	0.12	1e-97	97		2.25	[2.01-2.49] mg/dL increase	Affymetrix, Illumina, Perlegen [~ 2600000] (imputed)	N	http://www.ebi.ac.uk/efo/EFO_0004612	GCST000755
	rs12678919	chr8:19844222	A	G	0.902139	-0.0546313	0.00667083	1.1e-16	8_2_1	FALSE	triglyceride measurement	2012-01-25	20686565	Teslovich TM	2010-08-05	Nature	www.ncbi.nlm.nih.gov/pubmed/20686565	Biological, clinical and population relevance of 95 loci for blood lipids.	Triglycerides	96,598 European ancestry individuals		8p21.3	8	19986711	LPL	LPL - LOC105379311	4023	105379311		19452	92003	rs12678919-G	0	12678919	intergenic_variant	1	0.12	2e-115	114.699		13.64	[12.37-14.91] mg/dL decrease	Affymetrix, Illumina, Perlegen [~ 2600000] (imputed)	N	http://www.ebi.ac.uk/efo/EFO_0004530	GCST000758
	rs12678919	chr8:19844222	A	G	0.902139	-0.0546313	0.00667083	1.1e-16	8_2_1	FALSE	coronary artery calcification	2012-11-21	22916037	Inouye M	2012-08-16	PLoS Genet	www.ncbi.nlm.nih.gov/pubmed/22916037	Novel Loci for metabolic networks and multi-tissue expression studies reveal genes for atherosclerosis.	Metabolite levels	6,608 European ancestry individuals		8p21.3	8	19986711	LPL	LPL - LOC105379311	4023	105379311		19452	92003	rs12678919-?	0	12678919	intergenic_variant	1	0.09	9e-13	12.0458				Illumina [~ 2000000] (imputed)	N	http://www.ebi.ac.uk/efo/EFO_0004723	GCST001639
	rs12678919	chr8:19844222	A	G	0.902139	-0.0546313	0.00667083	1.1e-16	8_2_1	FALSE	high density lipoprotein cholesterol measurement	2014-05-12	24097068	Willer CJ	2013-10-06	Nat Genet	www.ncbi.nlm.nih.gov/pubmed/24097068	Discovery and refinement of loci associated with lipid levels.	HDL cholesterol	94,595 European ancestry individuals	93,982 European ancestry individuals	8p21.3	8	19986711	LPL	LPL - LOC105379311	4023	105379311		19452	92003	rs12678919-G	0	12678919	intergenic_variant	1	0.13	1e-149	149		0.155	[NR] unit increase	NR [NR] (imputed)	N	http://www.ebi.ac.uk/efo/EFO_0004612	GCST002223
	rs12678919	chr8:19844222	A	G	0.902139	-0.0546313	0.00667083	1.1e-16	8_2_1	FALSE	triglyceride measurement	2014-05-12	24097068	Willer CJ	2013-10-06	Nat Genet	www.ncbi.nlm.nih.gov/pubmed/24097068	Discovery and refinement of loci associated with lipid levels.	Triglycerides	94,595 European ancestry individuals	93,982 European ancestry individuals	8p21.3	8	19986711	LPL	LPL - LOC105379311	4023	105379311		19452	92003	rs12678919-G	0	12678919	intergenic_variant	1	0.13	2e-199	198.699		0.17	[NR] mg/dL decrease	NR [NR] (imputed)	N	http://www.ebi.ac.uk/efo/EFO_0004530	GCST002216
	rs12678919	chr8:19844222	A	G	0.902139	-0.0546313	0.00667083	1.1e-16	8_2_1	FALSE	triglyceride measurement	2016-10-07	26582766	Lu X	2015-11-18	Circ Cardiovasc Genet	www.ncbi.nlm.nih.gov/pubmed/26582766	Genetic Susceptibility to Lipid Levels and Lipid Change Over Time and Risk of Incident Hyperlipidemia in Chinese Populations.	Triglycerides	8,344 Han Chinese ancestry individuals	14,739 Han Chinese ancestry individuals	8p21.3	8	19986711	LPL	LPL - LOC105379311	4023	105379311		19452	92003	rs12678919-A	0	12678919	intergenic_variant	1	0.91	4e-25	24.3979		0.044	[0.036-0.052] unit increase	Affymetrix, Illumina [2573667] (imputed)	N	http://www.ebi.ac.uk/efo/EFO_0004530	GCST003217
	rs12678919	chr8:19844222	A	G	0.902139	-0.0546313	0.00667083	1.1e-16	8_2_1	FALSE	high density lipoprotein cholesterol measurement	2016-10-07	26582766	Lu X	2015-11-18	Circ Cardiovasc Genet	www.ncbi.nlm.nih.gov/pubmed/26582766	Genetic Susceptibility to Lipid Levels and Lipid Change Over Time and Risk of Incident Hyperlipidemia in Chinese Populations.	HDL cholesterol	8,344 Han Chinese ancestry individuals	14,739 Han Chinese ancestry individuals	8p21.3	8	19986711	LPL	LPL - LOC105379311	4023	105379311		19452	92003	rs12678919-A	0	12678919	intergenic_variant	1	0.91	2e-21	20.699		1.954	[1.55-2.35] unit decrease	Affymetrix, Illumina [2573667] (imputed)	N	http://www.ebi.ac.uk/efo/EFO_0004612	GCST003215
	rs12678919	chr8:19844222	A	G	0.902139	-0.0546313	0.00667083	1.1e-16	8_2_1	FALSE	triglyceride measurement	2016-11-24	26763881	Kurano M	2016-01-14	J Hum Genet	www.ncbi.nlm.nih.gov/pubmed/26763881	Genome-wide association study of serum lipids confirms previously reported associations as well as new associations of common SNPs within PCSK7 gene with triglyceride.	Triglyceride levels	2,994 Japanese ancestry individuals	6,805 Korean ancestry individuals	8p21.3	8	19986711	LPL, RPL30P9	LPL - LOC105379311	4023	105379311		19452	92003	rs12678919-A	0	12678919	intergenic_variant	1		2e-08	7.69897	(Japanese)	0.23	[0.15-0.31] unit decrease	Illumina [1294241]	N	http://www.ebi.ac.uk/efo/EFO_0004530	GCST003364
	rs7841189	chr8:19845376	C	T	0.881298	-0.0483567	0.00612788	7.5e-16	8_2_1	FALSE	metabolic syndrome	2012-04-03	22399527	Kristiansson K	2012-03-07	Circ Cardiovasc Genet	www.ncbi.nlm.nih.gov/pubmed/22399527	Genome-wide screen for metabolic syndrome susceptibility Loci reveals strong lipid gene contribution but no evidence for common genetic basis for clustering of metabolic syndrome traits.	Metabolic syndrome	2,637 European ancestry cases, 7,927 European ancestry controls		8p21.3	8	19987865	LPL	LPL - LOC105379311	4023	105379311		20606	90849	rs7841189-C	0	7841189	intergenic_variant	1	0.9	1e-14	14	(TG)	0.18	[NR] mmol/l increase	Illumina [1257079] (imputed)	N	http://www.ebi.ac.uk/efo/EFO_0000195	GCST001436
	rs10503669	chr8:19847690	C	A	0.902238	-0.0545201	0.00667438	1.1e-16	8_2_1	FALSE	triglyceride measurement	2008-09-16	18193043	Willer CJ	2008-01-13	Nat Genet	www.ncbi.nlm.nih.gov/pubmed/18193043	Newly identified loci that influence lipid concentrations and risk of coronary artery disease.	Triglycerides	8,684 European ancestry individuals	9,741 European ancestry individuals	8p21.3	8	19990179	LPL	LPL - LOC105379311	4023	105379311		22920	88535	rs10503669-C	0	10503669	intergenic_variant	1	0.9	4e-22	21.3979		11.57	[NR] mg/dl increase	Affymetrix, Illumina [~ 2261000] (imputed)	N	http://www.ebi.ac.uk/efo/EFO_0004530	GCST000139
	rs10503669	chr8:19847690	C	A	0.902238	-0.0545201	0.00667438	1.1e-16	8_2_1	FALSE	triglyceride measurement	2011-10-11	21909109	Kim YJ	2011-09-11	Nat Genet	www.ncbi.nlm.nih.gov/pubmed/21909109	Large-scale genome-wide association studies in East Asians identify new genetic loci influencing metabolic traits.	Triglycerides	12,545 Korean ancestry individuals	Up to 30,395 East Asian ancestry individuals	8p21.3	8	19990179	LPL	LPL - LOC105379311	4023	105379311		22920	88535	rs10503669-T	0	10503669	intergenic_variant	1	0.12	7e-39	38.1549		0.0857	[0.073-0.098] mg/dL decrease	Affymetrix [~ 2200000] (imputed)	N	http://www.ebi.ac.uk/efo/EFO_0004530	GCST001230
	rs10503669	chr8:19847690	C	A	0.902238	-0.0545201	0.00667438	1.1e-16	8_2_1	FALSE	high density lipoprotein cholesterol measurement	2011-10-11	21909109	Kim YJ	2011-09-11	Nat Genet	www.ncbi.nlm.nih.gov/pubmed/21909109	Large-scale genome-wide association studies in East Asians identify new genetic loci influencing metabolic traits.	HDL cholesterol	12,545 Korean ancestry individuals	Up to 30,395 East Asian ancestry individuals	8p21.3	8	19990179	LPL	LPL - LOC105379311	4023	105379311		22920	88535	rs10503669-T	0	10503669	intergenic_variant	1	0.12	8e-43	42.0969		0.0426	[0.037-0.049] mg/dL increase	Affymetrix [~ 2200000] (imputed)	N	http://www.ebi.ac.uk/efo/EFO_0004612	GCST001237
	rs10503669	chr8:19847690	C	A	0.902238	-0.0545201	0.00667438	1.1e-16	8_2_1	FALSE	high density lipoprotein cholesterol measurement	2008-09-16	18193043	Willer CJ	2008-01-13	Nat Genet	www.ncbi.nlm.nih.gov/pubmed/18193043	Newly identified loci that influence lipid concentrations and risk of coronary artery disease.	HDL cholesterol	8,656 European ancestry individuals	11,437 European ancestry individuals	8p21.3	8	19990179	LPL	LPL - LOC105379311	4023	105379311		22920	88535	rs10503669-A	0	10503669	intergenic_variant	1	0.1	4e-19	18.3979		2.09	[NR] mg/dl increase	Affymetrix, Illumina [~ 2261000] (imputed)	N	http://www.ebi.ac.uk/efo/EFO_0004612	GCST000135
	rs17410962	chr8:19848080	G	A	0.881424	-0.0482057	0.00613152	9e-16	8_2_1	FALSE	triglyceride measurement	2013-11-29	23726366	Coram MA	2013-05-29	Am J Hum Genet	www.ncbi.nlm.nih.gov/pubmed/23726366	Genome-wide characterization of shared and distinct genetic components that influence blood lipid levels in ethnically diverse human populations.	Triglycerides	7,601 African American individuals, 3,335 Hispanic individuals	7,138 African American individuals	8p21.3	8	19990569	LPL	LPL - LOC105379311	4023	105379311		23310	88145	rs17410962-G	0	17410962	intergenic_variant	1	0.112	7e-09	8.1549	(Hispanic)	0.1064	[NR] unit decrease	Affymetrix [NR]	N	http://www.ebi.ac.uk/efo/EFO_0004530	GCST002044
	rs17091905	chr8:19849757	G	A	0.878898	-0.0451806	0.00607037	2.7e-14	8_2_1	FALSE	high density lipoprotein cholesterol measurement	2011-10-20	21943158	Middelberg RP	2011-09-24	BMC Med Genet	www.ncbi.nlm.nih.gov/pubmed/21943158	Genetic variants in LPL, OASL and TOMM40/APOE-C1-C2-C4 genes are associated with multiple cardiovascular-related traits.	Cardiovascular disease risk factors	11,683 European ancestry individuals		8p21.3	8	19992246	LPL	LPL - LOC105379311	4023	105379311		24987	86468	rs17091905-A	0	17091905	intergenic_variant	1	0.124	6e-12	11.2218	(HDL)	0.15	[0.11-0.19] mmol/l increase	Illumina [NR] (imputed)	N	http://www.ebi.ac.uk/efo/EFO_0004612	GCST001247
	rs17091905	chr8:19849757	G	A	0.878898	-0.0451806	0.00607037	2.7e-14	8_2_1	FALSE	triglyceride measurement	2011-10-20	21943158	Middelberg RP	2011-09-24	BMC Med Genet	www.ncbi.nlm.nih.gov/pubmed/21943158	Genetic variants in LPL, OASL and TOMM40/APOE-C1-C2-C4 genes are associated with multiple cardiovascular-related traits.	Cardiovascular disease risk factors	11,683 European ancestry individuals		8p21.3	8	19992246	LPL	LPL - LOC105379311	4023	105379311		24987	86468	rs17091905-A	0	17091905	intergenic_variant	1	0.12	5e-15	14.301	(TRIG)	0.174	[0.13-0.22] mmol/l decrease	Illumina [NR] (imputed)	N	http://www.ebi.ac.uk/efo/EFO_0004530	GCST001247
	rs79236614	chr8:19860460	C	G	0.899751	-0.0565589	0.00661702	6.9e-18	8_2_1	FALSE	triglyceride measurement	2015-01-30	24886709	Ko A	2014-06-02	Nat Commun	www.ncbi.nlm.nih.gov/pubmed/24886709	Amerindian-specific regions under positive selection harbour new lipid variants in Latinos.	Triglycerides	1,678 Mexican ancestry high triglyceride cases, 1,645 Mexican ancestry low triglyceride controls	2,129 Mexican ancestry high triglyceride cases, 2,985 Mexican ancestry low triglyceride controls, 903 Mexican ancestry individuals from 73 dyslipidemic families	8p21.3	8	20002949	SLC18A1, LPL	LPL - LOC105379311	4023	105379311		35690	75765	rs79236614-?	0	79236614	intergenic_variant	1	NR	7e-09	8.1549		1.89	[1.49-2.38]	Illumina [1661241] (imputed)	N	http://www.ebi.ac.uk/efo/EFO_0004530	GCST002468
	rs2083637	chr8:19865175	A	G	0.735377	-0.0314855	0.00449598	1.2e-12	8_2_1	FALSE	high density lipoprotein cholesterol measurement	2009-01-12	19060911	Aulchenko YS	2008-12-07	Nat Genet	www.ncbi.nlm.nih.gov/pubmed/19060911	Loci influencing lipid levels and coronary heart disease risk in 16 European population cohorts.	HDL cholesterol	20,697 European ancestry individuals, 715 Orcadian individuals		8p21.3	8	20007664	LPL	LPL - LOC105379311	4023	105379311		40405	71050	rs2083637-G	0	2083637	intergenic_variant	1	0.26	6e-18	17.2218		0.11	[NR] s.d. increase	Affymetrix, Illumina [up to 600000]	N	http://www.ebi.ac.uk/efo/EFO_0004612	GCST000288
	rs2083637	chr8:19865175	A	G	0.735377	-0.0314855	0.00449598	1.2e-12	8_2_1	FALSE	high density lipoprotein cholesterol measurement, metabolic syndrome	2010-09-13	20694148	Zabaneh D	2010-08-04	PLoS One	www.ncbi.nlm.nih.gov/pubmed/20694148	A genome-wide association study of the metabolic syndrome in Indian Asian men.	Metabolic syndrome	2,554 Indian Asian ancestry individuals	2,240 Indian Asian ancestry individuals	8p21.3	8	20007664	LPL	LPL - LOC105379311	4023	105379311		40405	71050	rs2083637-G	0	2083637	intergenic_variant	1	0.24	2e-10	9.69897	(HDL)	0.04	[0.02-0.05] mmol/l increase	Illumina [308011]	N	http://www.ebi.ac.uk/efo/EFO_0004612, http://www.ebi.ac.uk/efo/EFO_0000195	GCST000753
	rs1441756	chr8:19868386	A	C	0.737459	-0.0320277	0.00452156	5.9e-13	8_2_1	FALSE	metabolic syndrome	2011-04-11	21386085	Kraja AT	2011-03-08	Diabetes	www.ncbi.nlm.nih.gov/pubmed/21386085	A bivariate genome-wide approach to metabolic syndrome: STAMPEED consortium.	Metabolic syndrome (bivariate traits)	22,161 European ancestry individuals		8p21.3	8	20010875	LPL	LPL - LOC105379311	4023	105379311		43616	67839	rs1441756-G	0	1441756	intergenic_variant	1	NR	3e-08	7.52288	(BP-HDLC)	0.18	[0.12-0.24] unit decrease	Affymetrix, Illumina [~ 2500000] (imputed)	N	http://www.ebi.ac.uk/efo/EFO_0000195	GCST001007
	rs115849089	chr8:19912370	G	A	0.884293	-0.0556565	0.0062189	1.5e-19	8_2_1	TRUE	lipid measurement	2012-02-28	22286219	Kettunen J	2012-01-29	Nat Genet	www.ncbi.nlm.nih.gov/pubmed/22286219	Genome-wide association study identifies multiple loci influencing human serum metabolite levels.	Lipid metabolism phenotypes	8,330 European ancestry individuals		8p21.3	8	20054859	LPL	LPL - LOC105379311	4023	105379311		87600	23855	rs115849089-?	0	115849089	regulatory_region_variant	1	NR	4e-15	14.3979	(M-VLDL-PL)	0.22	[0.16-0.28] unit decrease	Illumina [~ 7700000] (imputed)	N	http://www.ebi.ac.uk/efo/EFO_0004529	GCST001392
	rs115849089	chr8:19912370	G	A	0.884293	-0.0556565	0.0062189	1.5e-19	8_2_1	TRUE	high density lipoprotein cholesterol measurement	2016-07-08	25961943	Surakka I	2015-05-11	Nat Genet	www.ncbi.nlm.nih.gov/pubmed/25961943	The impact of low-frequency and rare variants on lipid levels.	HDL cholesterol	up to 62,166 European ancestry individuals		8p21.3	8	20054859	LPL	LPL - LOC105379311	4023	105379311		87600	23855	rs115849089-A	0	115849089	regulatory_region_variant	1	0.11	2e-63	62.699		0.162	[0.14-0.18] s.d. increase	Affymetrix, Illumina, Perlegen [up to 9657952] (imputed)	N	http://www.ebi.ac.uk/efo/EFO_0004612	GCST002899
	rs115849089	chr8:19912370	G	A	0.884293	-0.0556565	0.0062189	1.5e-19	8_2_1	TRUE	triglyceride measurement	2016-07-08	25961943	Surakka I	2015-05-11	Nat Genet	www.ncbi.nlm.nih.gov/pubmed/25961943	The impact of low-frequency and rare variants on lipid levels.	Triglycerides	up to 62,166 European ancestry individuals		8p21.3	8	20054859	LPL	LPL - LOC105379311	4023	105379311		87600	23855	rs115849089-G	0	115849089	regulatory_region_variant	1	0.89	9e-84	83.0458		0.186	[0.17-0.21] s.d. increase	Affymetrix, Illumina, Perlegen [up to 9657952] (imputed)	N	http://www.ebi.ac.uk/efo/EFO_0004530	GCST002897
	rs115849089	chr8:19912370	G	A	0.884293	-0.0556565	0.0062189	1.5e-19	8_2_1	TRUE	lipoprotein measurement, blood metabolite measurement	2017-02-24	27005778	Kettunen J	2016-03-23	Nat Commun	www.ncbi.nlm.nih.gov/pubmed/27005778	Genome-wide study for circulating metabolites identifies 62 loci and reveals novel systemic effects of LPA.	Metabolite levels (lipoprotein measures)	2,118 Erasmus Rucphen (founder/genetic isolate), 22,807 European ancestry individuals		8p21.3	8	20054859	LPL	LPL - LOC105379311	4023	105379311		87600	23855	rs115849089-A	0	115849089	regulatory_region_variant	1	0.11	2e-25	24.699	(Triglycerides in small VLDL)	0.18	[0.14-0.22] unit decrease	Affymetrix, Illumina, Perlegen [12133295] (imputed)	N	http://www.ebi.ac.uk/efo/EFO_0004732, http://www.ebi.ac.uk/efo/EFO_0005664	GCST003665
	rs9644568	chr8:19928582	G	A	0.866502	-0.040116	0.00587744	9.3e-12	8_2_1	FALSE	triglyceride measurement	2013-08-01	23505323	Weissglas-Volkov D	2013-03-15	J Med Genet	www.ncbi.nlm.nih.gov/pubmed/23505323	Genomic study in Mexicans identifies a new locus for triglycerides and refines European lipid loci.	Hypertriglyceridemia	1,122 Mexican ancestry cases, 1,118 Mexican ancestry controls	1,067 Mexican ancestry cases, 1,054 Mexican ancestry controls	8p21.3	8	20071071	SLC18A1, INTS10, LPL	LPL - LOC105379311	4023	105379311		103812	7643	rs9644568-?	0	9644568	intergenic_variant	1	0.93	4e-11	10.3979		2	[1.80-2.20]	Illumina [1361436] (imputed)	N	http://www.ebi.ac.uk/efo/EFO_0004530	GCST001905
	rs1594829	chr8:26206077	C	T	0.776265	0.0324085	0.00478579	5e-13	8_4_1	FALSE	body height	2013-09-12	23563607	Berndt SI	2013-04-07	Nat Genet	www.ncbi.nlm.nih.gov/pubmed/23563607	Genome-wide meta-analysis identifies 11 new loci for anthropometric traits and provides insights into genetic architecture.	Height	8,097 European ancestry tall individuals, 8,099 European ancestry short individuals	4,872 European ancestry tall individuals, 4,831 European ancestry short individuals	8p21.2	8	26348561	PPP2R2A	PPP2R2A			5520			rs1594829-C	0	1594829	intron_variant	0	0.77	4e-08	7.39794		1.15	[NR]	Affymetrix, Illumina [~ 2800000] (imputed)	N	http://www.ebi.ac.uk/efo/EFO_0004339	GCST001956
	rs6474359	chr8:41549194	T	C	0.962123	0.0563683	0.0104032	3.8e-09	8_5_1	FALSE	A1C measurement	2010-10-07	20858683	Soranzo N	2010-09-21	Diabetes	www.ncbi.nlm.nih.gov/pubmed/20858683	Common variants at 10 genomic loci influence hemoglobin A&#x000e2;&#x00082;&#x00081;(C) levels via glycemic and nonglycemic pathways.	Glycated hemoglobin levels	up to 46,368 European ancestry individuals		8p11.21	8	41691676	ANK1	ANK1			286			rs6474359-T	0	6474359	intron_variant	0	0.97	1e-08	8		0.06	[0.04-0.08] % increase	Affymetrix, Illumina [~ 2500000] (imputed)	N	http://www.ebi.ac.uk/efo/EFO_0004541	GCST000803
	rs4737009	chr8:41630405	G	A	0.764044	-0.0295782	0.00466789	5.3e-12	8_5_1	FALSE	A1C measurement	2010-10-07	20858683	Soranzo N	2010-09-21	Diabetes	www.ncbi.nlm.nih.gov/pubmed/20858683	Common variants at 10 genomic loci influence hemoglobin A&#x000e2;&#x00082;&#x00081;(C) levels via glycemic and nonglycemic pathways.	Glycated hemoglobin levels	up to 46,368 European ancestry individuals		8p11.21	8	41772887	ANK1	ANK1			286			rs4737009-A	0	4737009	intron_variant	0	0.24	6e-12	11.2218		0.03	[0.02-0.04] % increase	Affymetrix, Illumina [~ 2500000] (imputed)	N	http://www.ebi.ac.uk/efo/EFO_0004541	GCST000803
	rs4737009	chr8:41630405	G	A	0.764044	-0.0295782	0.00466789	5.3e-12	8_5_1	FALSE	A1C measurement	2014-11-01	24647736	Chen P	2014-03-19	Diabetes	www.ncbi.nlm.nih.gov/pubmed/24647736	Multiple nonglycemic genomic loci are newly associated with blood level of glycated hemoglobin in East Asians.	Glycated hemoglobin levels	17,290 East Asian ancestry individuals, 1,727 Malay ancestry individuals	up to 13,585 East Asian ancestry individuals	8p11.21	8	41772887	ANK1	ANK1			286			rs4737009-A	0	4737009	intron_variant	0	0.51	1e-15	15		0.08	[0.060-0.100] unit increase	Affymetrix, Illumina [up to 2400000] (imputed)	N	http://www.ebi.ac.uk/efo/EFO_0004541	GCST002390
	rs2001945	chr8:126477978	G	C	0.478966	-0.0404266	0.00396739	1.2e-25	8_7_1	FALSE	triglyceride measurement	2011-10-11	21909109	Kim YJ	2011-09-11	Nat Genet	www.ncbi.nlm.nih.gov/pubmed/21909109	Large-scale genome-wide association studies in East Asians identify new genetic loci influencing metabolic traits.	Triglycerides	12,545 Korean ancestry individuals	Up to 30,395 East Asian ancestry individuals	8q24.13	8	125465736	intergenic	TRIB1 - LOC105375746	10221	105375746		27331	56695	rs2001945-C	0	2001945	upstream_gene_variant	1	0.42	1e-20	20		0.0405	[0.032-0.049] mg/dL increase	Affymetrix [~ 2200000] (imputed)	N	http://www.ebi.ac.uk/efo/EFO_0004530	GCST001230
	rs6982636	chr8:126479315	G	A	0.527056	-0.0416439	0.00396944	8.4e-27	8_7_1	FALSE	lipid measurement	2013-09-24	19936222	Chasman DI	2009-11-20	PLoS Genet	www.ncbi.nlm.nih.gov/pubmed/19936222	Forty-three loci associated with plasma lipoprotein size, concentration, and cholesterol content in genome-wide analysis.	Lipid metabolism phenotypes	Up to 17,296 European ancestry female individuals	Up to 2,700 individuals, Up to 2,000 European ancestry cardiovascular heart disease cases and controls	8q24.13	8	125467073	TRIB1	TRIB1 - LOC105375746	10221	105375746		28668	55358	rs6982636-?	0	6982636	intron_variant	1	NR	7e-12	11.1549	(APOB.assay, whole)	1.95	[NR] unit decrease	Illumina [335603]	N	http://www.ebi.ac.uk/efo/EFO_0004529	GCST000533
	rs6982636	chr8:126479315	G	A	0.527056	-0.0416439	0.00396944	8.4e-27	8_7_1	FALSE	lipid measurement	2013-09-24	19936222	Chasman DI	2009-11-20	PLoS Genet	www.ncbi.nlm.nih.gov/pubmed/19936222	Forty-three loci associated with plasma lipoprotein size, concentration, and cholesterol content in genome-wide analysis.	Lipid metabolism phenotypes	Up to 17,296 European ancestry female individuals	Up to 2,700 individuals, Up to 2,000 European ancestry cardiovascular heart disease cases and controls	8q24.13	8	125467073	TRIB1	TRIB1 - LOC105375746	10221	105375746		28668	55358	rs6982636-?	0	6982636	intron_variant	1	NR	1e-09	9	(TG.assay, whole)	0.033	[NR] unit decrease	Illumina [335603]	N	http://www.ebi.ac.uk/efo/EFO_0004529	GCST000533
	rs2980879	chr8:126481475	A	T	0.314129	-0.0346314	0.00426601	1.1e-16	8_7_1	FALSE	adiponectin measurement	2012-05-10	22479202	Dastani Z	2012-03-29	PLoS Genet	www.ncbi.nlm.nih.gov/pubmed/22479202	Novel loci for adiponectin levels and their influence on type 2 diabetes and metabolic traits: a multi-ethnic meta-analysis of 45,891 individuals.	Adiponectin levels	29,347 European ancestry individuals	10,536 European ancestry individuals	8q24.13	8	125469233	TRIB1	TRIB1 - LOC105375746	10221	105375746		30828	53198	rs2980879-T	0	2980879	intron_variant	1	0.7	7e-09	8.1549		0.03	[0.020-0.040] unit increase	Affymetrix, Illumina [NR] (imputed)	N	http://www.ebi.ac.uk/efo/EFO_0004502	GCST001465
	rs2980879	chr8:126481475	A	T	0.314129	-0.0346314	0.00426601	1.1e-16	8_7_1	FALSE	adiponectin measurement	2012-05-10	22479202	Dastani Z	2012-03-29	PLoS Genet	www.ncbi.nlm.nih.gov/pubmed/22479202	Novel loci for adiponectin levels and their influence on type 2 diabetes and metabolic traits: a multi-ethnic meta-analysis of 45,891 individuals.	Adiponectin levels	29,347 European ancestry individuals, 4,232 African American individuals, 1,776 Filipino ancestry individuals		8q24.13	8	125469233	TRIB1	TRIB1 - LOC105375746	10221	105375746		30828	53198	rs2980879-T	0	2980879	intron_variant	1	0.69	1e-09	9		0.03	[0.022-0.038] unit increase	Affymetrix, Illumina [NR] (imputed)	N	http://www.ebi.ac.uk/efo/EFO_0004502	GCST001463
	rs2954021	chr8:126482077	A	G	0.493921	-0.0422174	0.003966	1.2e-27	8_7_1	TRUE	serum alanine aminotransferase measurement	2011-11-18	22001757	Chambers JC	2011-10-16	Nat Genet	www.ncbi.nlm.nih.gov/pubmed/22001757	Genome-wide association study identifies loci influencing concentrations of liver enzymes in plasma.	Liver enzyme levels (alanine transaminase)	Up to 52,350 European ancestry individuals, up to 8,739 Indian Asian ancestry individuals		8q24.13	8	125469835	TRIB1	TRIB1 - LOC105375746	10221	105375746		31430	52596	rs2954021-A	0	2954021	intron_variant	1	0.5	5e-09	8.30103		1.6	[0.60-2.60] % increase	Affymetrix, Illumina, Perlegen [~ 2600000] (imputed)	N	http://www.ebi.ac.uk/efo/EFO_0004735	GCST001275
	rs2954021	chr8:126482077	A	G	0.493921	-0.0422174	0.003966	1.2e-27	8_7_1	TRUE	alkaline phosphatase measurement	2011-11-18	22001757	Chambers JC	2011-10-16	Nat Genet	www.ncbi.nlm.nih.gov/pubmed/22001757	Genome-wide association study identifies loci influencing concentrations of liver enzymes in plasma.	Liver enzyme levels (alkaline phosphatase)	Up to 52,350 European ancestry individuals, up to 8,739 Indian Asian ancestry individuals		8q24.13	8	125469835	TRIB1	TRIB1 - LOC105375746	10221	105375746		31430	52596	rs2954021-A	0	2954021	intron_variant	1	0.5	2e-13	12.699		1.4	[0.50-2.30] % increase	Affymetrix, Illumina, Perlegen [~ 2600000] (imputed)	N	http://www.ebi.ac.uk/efo/EFO_0004533	GCST001276
	rs2954022	chr8:126482621	C	A	0.530714	-0.0425967	0.00397785	1.3e-27	8_7_1	FALSE	high density lipoprotein cholesterol measurement	2016-07-08	25961943	Surakka I	2015-05-11	Nat Genet	www.ncbi.nlm.nih.gov/pubmed/25961943	The impact of low-frequency and rare variants on lipid levels.	HDL cholesterol	up to 62,166 European ancestry individuals		8q24.13	8	125470379	TRIB1	TRIB1 - LOC105375746	10221	105375746		31974	52052	rs2954022-A	0	2954022	intron_variant	1	0.48	1e-09	9		0.036	[0.024-0.048] s.d. increase	Affymetrix, Illumina, Perlegen [up to 9657952] (imputed)	N	http://www.ebi.ac.uk/efo/EFO_0004612	GCST002899
	rs2954026	chr8:126484526	T	G	0.303957	-0.0341497	0.00430672	4.2e-16	8_7_1	FALSE	triglyceride measurement, high density lipoprotein cholesterol measurement	2011-04-11	21386085	Kraja AT	2011-03-08	Diabetes	www.ncbi.nlm.nih.gov/pubmed/21386085	A bivariate genome-wide approach to metabolic syndrome: STAMPEED consortium.	HDL Cholesterol - Triglycerides (HDLC-TG)	22,161 European ancestry individuals		8q24.13	8	125472284	TRIB1	TRIB1 - LOC105375746	10221	105375746		33879	50147	rs2954026-G	0	2954026	intron_variant	1	NR	8e-09	8.09691		0.16	[0.10-0.22] unit decrease	Affymetrix, Illumina [~ 2500000] (imputed)	N	http://www.ebi.ac.uk/efo/EFO_0004530, http://www.ebi.ac.uk/efo/EFO_0004612	GCST001005
	rs17321515	chr8:126486409	A	G	0.523722	-0.0410553	0.00396893	3.8e-26	8_7_1	FALSE	triglyceride measurement	2008-06-16	18193044	Kathiresan S	2008-01-13	Nat Genet	www.ncbi.nlm.nih.gov/pubmed/18193044	Six new loci associated with blood low-density lipoprotein cholesterol, high-density lipoprotein cholesterol or triglycerides in humans.	Triglycerides	2,758 individuals	18,544 individuals	8q24.13	8	125474167	TRIB1	TRIB1 - LOC105375746	10221	105375746		35762	48264	rs17321515-G	0	17321515	intron_variant	1	0.49	4e-17	16.3979		0.08	[0.06-0.10] percentage SD decrease	Affymetrix [389878]	N	http://www.ebi.ac.uk/efo/EFO_0004530	GCST000138
	rs17321515	chr8:126486409	A	G	0.523722	-0.0410553	0.00396893	3.8e-26	8_7_1	FALSE	triglyceride measurement	2008-09-16	18193043	Willer CJ	2008-01-13	Nat Genet	www.ncbi.nlm.nih.gov/pubmed/18193043	Newly identified loci that influence lipid concentrations and risk of coronary artery disease.	Triglycerides	8,684 European ancestry individuals	9,741 European ancestry individuals	8q24.13	8	125474167	TRIB1	TRIB1 - LOC105375746	10221	105375746		35762	48264	rs17321515-A	0	17321515	intron_variant	1	0.56	7e-13	12.1549		6.42	[NR] mg/dl increase	Affymetrix, Illumina [~ 2261000] (imputed)	N	http://www.ebi.ac.uk/efo/EFO_0004530	GCST000139
	rs2954029	chr8:126490972	A	T	0.535275	-0.0420872	0.00398632	4.4e-27	8_7_1	FALSE	triglyceride measurement	2009-01-12	19060906	Kathiresan S	2008-12-07	Nat Genet	www.ncbi.nlm.nih.gov/pubmed/19060906	Common variants at 30 loci contribute to polygenic dyslipidemia.	Triglycerides	19,840 European ancestry individuals	Up to 20,623 European ancestry individuals	8q24.13	8	125478730	TRIB1	TRIB1 - LOC105375746	10221	105375746		40325	43701	rs2954029-T	0	2954029	intron_variant	1	0.44	3e-19	18.5229		0.11	[0.07-0.15] s.d. decrease	Affymetrix, Illumina [~ 2600000] (imputed)	N	http://www.ebi.ac.uk/efo/EFO_0004530	GCST000286
	rs2954029	chr8:126490972	A	T	0.535275	-0.0420872	0.00398632	4.4e-27	8_7_1	FALSE	high density lipoprotein cholesterol measurement	2012-01-25	20686565	Teslovich TM	2010-08-05	Nature	www.ncbi.nlm.nih.gov/pubmed/20686565	Biological, clinical and population relevance of 95 loci for blood lipids.	HDL cholesterol	99,900 European ancestry individuals		8q24.13	8	125478730	TRIB1	TRIB1 - LOC105375746	10221	105375746		40325	43701	rs2954029-T	0	2954029	intron_variant	1	0.44	6e-19	18.2218		0.61	[0.47-0.75] mg/dL increase	Affymetrix, Illumina, Perlegen [~ 2600000] (imputed)	N	http://www.ebi.ac.uk/efo/EFO_0004612	GCST000755
	rs2954029	chr8:126490972	A	T	0.535275	-0.0420872	0.00398632	4.4e-27	8_7_1	FALSE	low density lipoprotein cholesterol measurement	2012-01-25	20686565	Teslovich TM	2010-08-05	Nature	www.ncbi.nlm.nih.gov/pubmed/20686565	Biological, clinical and population relevance of 95 loci for blood lipids.	LDL cholesterol	95,454 European ancestry individuals		8q24.13	8	125478730	TRIB1	TRIB1 - LOC105375746	10221	105375746		40325	43701	rs2954029-A	0	2954029	intron_variant	1	0.46	3e-29	28.5229		1.84	[1.51-2.17] mg/dL decrease	Affymetrix, Illumina, Perlegen [~ 2600000] (imputed)	N	http://www.ebi.ac.uk/efo/EFO_0004611	GCST000759
	rs2954029	chr8:126490972	A	T	0.535275	-0.0420872	0.00398632	4.4e-27	8_7_1	FALSE	triglyceride measurement	2012-01-25	20686565	Teslovich TM	2010-08-05	Nature	www.ncbi.nlm.nih.gov/pubmed/20686565	Biological, clinical and population relevance of 95 loci for blood lipids.	Triglycerides	96,598 European ancestry individuals		8q24.13	8	125478730	TRIB1	TRIB1 - LOC105375746	10221	105375746		40325	43701	rs2954029-T	0	2954029	intron_variant	1	0.47	3e-55	54.5229		5.64	[4.88-6.4] mg/dL decrease	Affymetrix, Illumina, Perlegen [~ 2600000] (imputed)	N	http://www.ebi.ac.uk/efo/EFO_0004530	GCST000758
	rs2954029	chr8:126490972	A	T	0.535275	-0.0420872	0.00398632	4.4e-27	8_7_1	FALSE	total cholesterol measurement	2012-01-25	20686565	Teslovich TM	2010-08-05	Nature	www.ncbi.nlm.nih.gov/pubmed/20686565	Biological, clinical and population relevance of 95 loci for blood lipids.	Cholesterol, total	100,184 European ancestry individuals		8q24.13	8	125478730	TRIB1	TRIB1 - LOC105375746	10221	105375746		40325	43701	rs2954029-A	0	2954029	intron_variant	1	0.46	5e-36	35.301		2.3	[1.93-2.67] mg/dL decrease	Affymetrix, Illumina, Perlegen [~ 2600000] (imputed)	N	http://www.ebi.ac.uk/efo/EFO_0004574	GCST000760
	rs2954029	chr8:126490972	A	T	0.535275	-0.0420872	0.00398632	4.4e-27	8_7_1	FALSE	triglyceride measurement	2010-10-17	20864672	Waterworth DM	2010-09-23	Arterioscler Thromb Vasc Biol	www.ncbi.nlm.nih.gov/pubmed/20864672	Genetic variants influencing circulating lipid levels and risk of coronary artery disease.	Triglycerides	up to 17,723 European ancestry individuals	up to 37,774 European ancestry individuals, up to 9,665 Indian Asian ancestry individuals	8q24.13	8	125478730	TRIB1	TRIB1 - LOC105375746	10221	105375746		40325	43701	rs2954029-T	0	2954029	intron_variant	1	0.46	2e-11	10.699		0.04	[0.03-0.05] unit decrease	Affymetrix, Illumina, Perlegen [2155369] (imputed)	N	http://www.ebi.ac.uk/efo/EFO_0004530	GCST000809
	rs2954029	chr8:126490972	A	T	0.535275	-0.0420872	0.00398632	4.4e-27	8_7_1	FALSE	high density lipoprotein cholesterol measurement	2014-05-12	24097068	Willer CJ	2013-10-06	Nat Genet	www.ncbi.nlm.nih.gov/pubmed/24097068	Discovery and refinement of loci associated with lipid levels.	HDL cholesterol	94,595 European ancestry individuals	93,982 European ancestry individuals	8q24.13	8	125478730	TRIB1	TRIB1 - LOC105375746	10221	105375746		40325	43701	rs2954029-T	0	2954029	intron_variant	1	0.47	3e-29	28.5229		0.04	[NR] unit increase	NR [NR] (imputed)	N	http://www.ebi.ac.uk/efo/EFO_0004612	GCST002223
	rs2954029	chr8:126490972	A	T	0.535275	-0.0420872	0.00398632	4.4e-27	8_7_1	FALSE	low density lipoprotein cholesterol measurement	2014-05-12	24097068	Willer CJ	2013-10-06	Nat Genet	www.ncbi.nlm.nih.gov/pubmed/24097068	Discovery and refinement of loci associated with lipid levels.	LDL cholesterol	94,595 European ancestry individuals	93,982 European ancestry individuals	8q24.13	8	125478730	TRIB1	TRIB1 - LOC105375746	10221	105375746		40325	43701	rs2954029-T	0	2954029	intron_variant	1	0.47	2e-50	49.699		0.056	[NR] unit decrease	NR [NR] (imputed)	N	http://www.ebi.ac.uk/efo/EFO_0004611	GCST002222
	rs2954029	chr8:126490972	A	T	0.535275	-0.0420872	0.00398632	4.4e-27	8_7_1	FALSE	total cholesterol measurement	2014-05-12	24097068	Willer CJ	2013-10-06	Nat Genet	www.ncbi.nlm.nih.gov/pubmed/24097068	Discovery and refinement of loci associated with lipid levels.	Cholesterol, total	94,595 European ancestry individuals	93,982 European ancestry individuals	8q24.13	8	125478730	TRIB1	TRIB1 - LOC105375746	10221	105375746		40325	43701	rs2954029-T	0	2954029	intron_variant	1	0.47	2e-65	64.699		0.062	[NR] unit decrease	NR [NR] (imputed)	N	http://www.ebi.ac.uk/efo/EFO_0004574	GCST002221
	rs2954029	chr8:126490972	A	T	0.535275	-0.0420872	0.00398632	4.4e-27	8_7_1	FALSE	triglyceride measurement	2014-05-12	24097068	Willer CJ	2013-10-06	Nat Genet	www.ncbi.nlm.nih.gov/pubmed/24097068	Discovery and refinement of loci associated with lipid levels.	Triglycerides	94,595 European ancestry individuals	93,982 European ancestry individuals	8q24.13	8	125478730	TRIB1	TRIB1 - LOC105375746	10221	105375746		40325	43701	rs2954029-T	0	2954029	intron_variant	1	0.47	1e-107	107		0.076	[NR] mg/dL decrease	NR [NR] (imputed)	N	http://www.ebi.ac.uk/efo/EFO_0004530	GCST002216
	rs2954029	chr8:126490972	A	T	0.535275	-0.0420872	0.00398632	4.4e-27	8_7_1	FALSE	triglyceride measurement	2016-10-07	26582766	Lu X	2015-11-18	Circ Cardiovasc Genet	www.ncbi.nlm.nih.gov/pubmed/26582766	Genetic Susceptibility to Lipid Levels and Lipid Change Over Time and Risk of Incident Hyperlipidemia in Chinese Populations.	Triglycerides	8,344 Han Chinese ancestry individuals	14,739 Han Chinese ancestry individuals	8q24.13	8	125478730	TRIB1	TRIB1 - LOC105375746	10221	105375746		40325	43701	rs2954029-A	0	2954029	intron_variant	1	0.41	2e-20	19.699		0.023	[0.019-0.027] unit increase	Affymetrix, Illumina [2573667] (imputed)	N	http://www.ebi.ac.uk/efo/EFO_0004530	GCST003217
	rs2954029	chr8:126490972	A	T	0.535275	-0.0420872	0.00398632	4.4e-27	8_7_1	FALSE	total cholesterol measurement	2016-10-07	26582766	Lu X	2015-11-18	Circ Cardiovasc Genet	www.ncbi.nlm.nih.gov/pubmed/26582766	Genetic Susceptibility to Lipid Levels and Lipid Change Over Time and Risk of Incident Hyperlipidemia in Chinese Populations.	Cholesterol, total	8,344 Han Chinese ancestry individuals	14,739 Han Chinese ancestry individuals	8q24.13	8	125478730	TRIB1	TRIB1 - LOC105375746	10221	105375746		40325	43701	rs2954029-A	0	2954029	intron_variant	1	0.41	1e-11	11		2.218	[1.58-2.85] unit increase	Affymetrix, Illumina [2573667] (imputed)	N	http://www.ebi.ac.uk/efo/EFO_0004574	GCST003214
	rs2954029	chr8:126490972	A	T	0.535275	-0.0420872	0.00398632	4.4e-27	8_7_1	FALSE	lipoprotein measurement, blood metabolite measurement	2017-02-24	27005778	Kettunen J	2016-03-23	Nat Commun	www.ncbi.nlm.nih.gov/pubmed/27005778	Genome-wide study for circulating metabolites identifies 62 loci and reveals novel systemic effects of LPA.	Metabolite levels (lipoprotein measures)	2,118 Erasmus Rucphen (founder/genetic isolate), 22,807 European ancestry individuals		8q24.13	8	125478730	TRIB1	TRIB1 - LOC105375746	10221	105375746		40325	43701	rs2954029-T	0	2954029	intron_variant	1	0.48	3e-16	15.5229	(Triglycerides in very small VLDL)	0.09	[0.07-0.11] unit decrease	Affymetrix, Illumina, Perlegen [12133295] (imputed)	N	http://www.ebi.ac.uk/efo/EFO_0004732, http://www.ebi.ac.uk/efo/EFO_0005664	GCST003665
	rs2954031	chr8:126491733	G	T	0.552689	-0.0384265	0.00398704	7.4e-23	8_7_1	FALSE	triglyceride measurement	2016-11-10	26780889	Below JE	2016-01-19	Sci Rep	www.ncbi.nlm.nih.gov/pubmed/26780889	Meta-analysis of lipid-traits in Hispanics identifies novel loci, population-specific effects, and tissue-specific enrichment of eQTLs.	Triglycerides	4,383 Mexican ancestry individuals	7,876 Latin American/Hispanic individuals, European ancestry individuals (Global Lipids Genetics Consortium et al, 2013)	8q24.13	8	125479491	TRIB1	TRIB1 - LOC105375746	10221	105375746		41086	42940	rs2954031-G	0	2954031	intron_variant	1	0.612	3e-13	12.5229	(Hispanic)	0.098	[0.073-0.123] unit increase	Affymetrix [at least 370268] (imputed)	N	http://www.ebi.ac.uk/efo/EFO_0004530	GCST003301
	rs2954033	chr8:126493746	A	G	0.30313	-0.0337673	0.00431032	8.7e-16	8_7_1	FALSE	triglyceride measurement, blood pressure	2011-04-11	21386085	Kraja AT	2011-03-08	Diabetes	www.ncbi.nlm.nih.gov/pubmed/21386085	A bivariate genome-wide approach to metabolic syndrome: STAMPEED consortium.	Triglycerides-Blood Pressure (TG-BP)	22,161 European ancestry individuals		8q24.13	8	125481504	TRIB1	TRIB1 - LOC105375746	10221	105375746		43099	40927	rs2954033-A	0	2954033	intron_variant	1	NR	9e-09	8.04576		0.17	[0.11-0.23] unit increase	Affymetrix, Illumina [~ 2500000] (imputed)	N	http://www.ebi.ac.uk/efo/EFO_0004530, http://www.ebi.ac.uk/efo/EFO_0004325	GCST001004
	rs112875651	chr8:126506694	G	A	0.60792	-0.0377496	0.00408076	2.7e-21	8_7_1	FALSE	total cholesterol measurement	2016-07-08	25961943	Surakka I	2015-05-11	Nat Genet	www.ncbi.nlm.nih.gov/pubmed/25961943	The impact of low-frequency and rare variants on lipid levels.	Cholesterol, total	up to 62,166 European ancestry individuals		8q24.13	8	125494452	TRIB1	TRIB1 - LOC105375746	10221	105375746		56047	27979	rs112875651-G	0	112875651	intron_variant	1	0.6	1e-38	38		0.08	[0.068-0.092] s.d. increase	Affymetrix, Illumina, Perlegen [up to 9657952] (imputed)	N	http://www.ebi.ac.uk/efo/EFO_0004574	GCST002896
	rs112875651	chr8:126506694	G	A	0.60792	-0.0377496	0.00408076	2.7e-21	8_7_1	FALSE	low density lipoprotein cholesterol measurement	2016-07-08	25961943	Surakka I	2015-05-11	Nat Genet	www.ncbi.nlm.nih.gov/pubmed/25961943	The impact of low-frequency and rare variants on lipid levels.	LDL cholesterol	up 62,166 European ancestry individuals		8q24.13	8	125494452	TRIB1	TRIB1 - LOC105375746	10221	105375746		56047	27979	rs112875651-G	0	112875651	intron_variant	1	0.6	4e-26	25.3979		0.066	[0.054-0.078] s.d. increase	Affymetrix, Illumina, Perlegen [up to 9657952] (imputed)	N	http://www.ebi.ac.uk/efo/EFO_0004611	GCST002898
	rs11784833	chr8:145063412	T	C	0.617979	0.0220811	0.00408426	3.3e-08	8_8_2	TRUE	low density lipoprotein cholesterol measurement	2016-07-08	25961943	Surakka I	2015-05-11	Nat Genet	www.ncbi.nlm.nih.gov/pubmed/25961943	The impact of low-frequency and rare variants on lipid levels.	LDL cholesterol	up 62,166 European ancestry individuals		8q24.3	8	143989244	GRINA, PLEC1	PARP10 - GRINA	84875	2907		2773	814	rs11784833-C	0	11784833	intron_variant	1	0.36	2e-10	9.69897		0.042	[0.028-0.056] s.d. increase	Affymetrix, Illumina, Perlegen [up to 9657952] (imputed)	N	http://www.ebi.ac.uk/efo/EFO_0004611	GCST002898
	rs13300663	chr9:4814948	G	C	0.774442	-0.0245892	0.004757	9e-08	9_1_1	FALSE	platelet count	2015-05-05	22139419	Gieger C	2011-11-30	Nature	www.ncbi.nlm.nih.gov/pubmed/22139419	New gene functions in megakaryopoiesis and platelet formation.	Platelet count	47,005 European ancestry individuals, 1,661 Val Borbera individuals	Up to 18,838 European ancestry individuals	9p24.1	9	4814948	RCL1	RCL1			10171			rs13300663-C	0	13300663	intron_variant	0	NR	1e-29	29		5.585	[4.64-6.53] 10^9/l increase	Affymetrix, Illumina [~ 2500000] (imputed)	N	http://www.ebi.ac.uk/efo/EFO_0004309	GCST001337
	rs2236496	chr9:4844265	T	C	0.793271	-0.0384055	0.00491634	2.1e-16	9_1_1	FALSE	mean corpuscular volume	2013-03-19	23222517	van der Harst P	2012-12-05	Nature	www.ncbi.nlm.nih.gov/pubmed/23222517	Seventy-five genetic loci influencing the human red blood cell.	Red blood cell traits	62,553 European ancestry individuals, 9,308 South Asian ancestry individuals	63,506 European ancestry individuals	9p24.1	9	4844265	RCL1	RCL1			10171			rs2236496-C	0	2236496	intron_variant	0	0.22	1e-19	19	(EA, MCV)	0.279	[0.22-0.34] unit decrease	Affymetrix, Illumina, Perlegen [2711806] (imputed)	N	http://www.ebi.ac.uk/efo/EFO_0004526	GCST001765
	rs2236496	chr9:4844265	T	C	0.793271	-0.0384055	0.00491634	2.1e-16	9_1_1	FALSE	hemoglobin measurement, mean corpuscular hemoglobin	2013-09-04	20139978	Kamatani Y	2010-02-07	Nat Genet	www.ncbi.nlm.nih.gov/pubmed/20139978	Genome-wide association study of hematological and biochemical traits in a Japanese population.	Mean corpuscular hemoglobin	Up to 14,362 Japanese ancestry individuals		9p24.1	9	4844265	RCL1	RCL1			10171			rs2236496-C	0	2236496	intron_variant	0	0.47	6e-11	10.2218		0.077	[0.053-0.101] unit decrease	Illumina [561583]	N	http://www.ebi.ac.uk/efo/EFO_0004509, http://www.ebi.ac.uk/efo/EFO_0004527	GCST000587
	rs2236496	chr9:4844265	T	C	0.793271	-0.0384055	0.00491634	2.1e-16	9_1_1	FALSE	mean corpuscular volume	2013-09-04	20139978	Kamatani Y	2010-02-07	Nat Genet	www.ncbi.nlm.nih.gov/pubmed/20139978	Genome-wide association study of hematological and biochemical traits in a Japanese population.	Mean corpuscular volume	14,364 Japanese ancestry individuals		9p24.1	9	4844265	RCL1	RCL1			10171			rs2236496-C	0	2236496	intron_variant	0	0.47	3e-14	13.5229		0.09	[0.066-0.114] unit decrease	Illumina [561583]	N	http://www.ebi.ac.uk/efo/EFO_0004526	GCST000585
	rs10758658	chr9:4856877	G	A	0.800147	-0.0397618	0.00496562	4.8e-17	9_1_1	FALSE	mean corpuscular hemoglobin	2009-11-03	19862010	Ganesh SK	2009-10-11	Nat Genet	www.ncbi.nlm.nih.gov/pubmed/19862010	Multiple loci influence erythrocyte phenotypes in the CHARGE Consortium.	Mean corpuscular hemoglobin	24,167 European ancestry individuals	9,456 European ancestry individuals	9p24.1	9	4856877	RCL1	RCL1			10171			rs10758658-A	0	10758658	intron_variant	0	NR	2e-14	13.699		0	[0.004-0.006] pg decrease	Affymetrix, Illumina [~ 2500000] (imputed)	N	http://www.ebi.ac.uk/efo/EFO_0004527	GCST000504
	rs10758658	chr9:4856877	G	A	0.800147	-0.0397618	0.00496562	4.8e-17	9_1_1	FALSE	mean corpuscular volume	2009-11-03	19862010	Ganesh SK	2009-10-11	Nat Genet	www.ncbi.nlm.nih.gov/pubmed/19862010	Multiple loci influence erythrocyte phenotypes in the CHARGE Consortium.	Mean corpuscular volume	24,167 European ancestry individuals	9,456 European ancestry individuals	9p24.1	9	4856877	RCL1	RCL1			10171			rs10758658-A	0	10758658	intron_variant	0	NR	3e-20	19.5229		0	[0.003-0.005] fl decrease	Affymetrix, Illumina [~ 2500000] (imputed)	N	http://www.ebi.ac.uk/efo/EFO_0004526	GCST000503
	rs7849270	chr9:131874641	A	G	0.302308	-0.0365087	0.00432859	4.7e-18	9_6_1	FALSE	blood metabolite measurement	2014-12-10	24816252	Shin SY	2014-05-11	Nat Genet	www.ncbi.nlm.nih.gov/pubmed/24816252	An atlas of genetic influences on human blood metabolites.	Blood metabolite ratios	Up to 5,591 European ancestry individuals	Up to 1,767 European ancestry individuals	9q34.11	9	129112362	CRAT	PPP2R4			5524			rs7849270-A	0	7849270	intron_variant	0	0.3	3e-21	20.5229	(C-glycosyltryptophan/succinylcarnitine)	0.025	[0.019-0.031] unit increase	Affymetrix, Illumina [2100000] (imputed)	N	http://www.ebi.ac.uk/efo/EFO_0005664	GCST002442
	rs10988217	chr9:131888116	A	G	0.394074	-0.0227451	0.00405857	3.8e-09	9_6_1	FALSE	blood metabolite measurement	2014-12-10	24816252	Shin SY	2014-05-11	Nat Genet	www.ncbi.nlm.nih.gov/pubmed/24816252	An atlas of genetic influences on human blood metabolites.	Blood metabolite levels	7,824 European ancestry individuals		9q34.11	9	129125837	CRAT	PPP2R4			5524			rs10988217-A	0	10988217	intron_variant	0	0.39	1e-18	18	(succinylcarnitine)	0.016	[0.012-0.02] unit decrease	Affymetrix, Illumina [2100000] (imputed)	N	http://www.ebi.ac.uk/efo/EFO_0005664	GCST002443
	rs8176749	chr9:136131188	C	T	0.93961	0.0849783	0.00832468	4e-26	9_7_1	FALSE	urinary metabolite measurement	2014-10-28	24586186	Rueedi R	2014-02-20	PLoS Genet	www.ncbi.nlm.nih.gov/pubmed/24586186	Genome-wide association study of metabolic traits reveals novel gene-metabolite-disease links.	Urinary metabolites (H-NMR features)	835 European ancestry individuals	601 Brazilian individuals	9q34.2	9	133255801	ABO	ABO			28			rs8176749-C	0	8176749	synonymous_variant	0	0.07	4e-12	11.3979	(5.2625, Unknown)	0.48	[NR] unit increase	Illumina [713870] (imputed)	N	http://www.ebi.ac.uk/efo/EFO_0005116	GCST002364
	rs8176749	chr9:136131188	C	T	0.93961	0.0849783	0.00832468	4e-26	9_7_1	FALSE	cancer biomarker measurement	2013-04-11	23300138	He M	2013-01-07	Gut	www.ncbi.nlm.nih.gov/pubmed/23300138	A genome wide association study of genetic loci that influence tumour biomarkers cancer antigen 19-9, carcinoembryonic antigen and &#x000ce;&#x000b1; fetoprotein and their associations with cancer risk.	Tumor biomarkers	3,451 Han Chinese ancestry individuals	10,326 Chinese ancestry individuals	9q34.2	9	133255801	ABO	ABO			28			rs8176749-T	0	8176749	synonymous_variant	0	0.18	7e-105	104.155	(CEA)	0.205	[0.18-0.23] ng/ml increase	Affymetrix, Illumina [NR] (imputed)	N	http://www.ebi.ac.uk/efo/EFO_0005127	GCST001808
	rs687289; rs8176749; rs8176704	chr9:136131188	C	T	0.93961	0.0849783	0.00832468	4e-26	9_7_1	FALSE	coagulation factor measurement	2013-02-21	23267103	Desch KC	2012-12-24	Proc Natl Acad Sci U S A	www.ncbi.nlm.nih.gov/pubmed/23267103	Linkage analysis identifies a locus for plasma von Willebrand factor undetected by genome-wide association.	Coagulation factor levels	3,250 European ancestry individuals, up to 212 individuals		9q34.2	9	133255801	ABO	No mapped genes; ABO; No mapped genes						rs687289-A; rs8176749-C; rs8176704-G	0		synonymous_variant		0.155	4e-98	97.3979	(ABO allele - A1)	0.36	[NR] lU/dL increase	Illumina [723716]	N	http://www.ebi.ac.uk/efo/EFO_0004634	GCST001793
	rs687289; rs8176749; rs8176704	chr9:136131188	C	T	0.93961	0.0849783	0.00832468	4e-26	9_7_1	FALSE	coagulation factor measurement	2013-02-21	23267103	Desch KC	2012-12-24	Proc Natl Acad Sci U S A	www.ncbi.nlm.nih.gov/pubmed/23267103	Linkage analysis identifies a locus for plasma von Willebrand factor undetected by genome-wide association.	Coagulation factor levels	3,250 European ancestry individuals, up to 212 individuals		9q34.2	9	133255801	ABO	No mapped genes; ABO; No mapped genes						rs687289-G; rs8176749-C; rs8176704-G	0		synonymous_variant		0.72	2e-138	137.699	(ABO allele - O)	0.34	[NR] lU/dL decrease	Illumina [723716]	N	http://www.ebi.ac.uk/efo/EFO_0004634	GCST001793
	rs687289; rs8176749; rs8176704	chr9:136131188	C	T	0.93961	0.0849783	0.00832468	4e-26	9_7_1	FALSE	coagulation factor measurement	2013-02-21	23267103	Desch KC	2012-12-24	Proc Natl Acad Sci U S A	www.ncbi.nlm.nih.gov/pubmed/23267103	Linkage analysis identifies a locus for plasma von Willebrand factor undetected by genome-wide association.	Coagulation factor levels	3,250 European ancestry individuals, up to 212 individuals		9q34.2	9	133255801	ABO	No mapped genes; ABO; No mapped genes						rs687289-A; rs8176749-T; rs8176704-G	0		synonymous_variant		0.0722	7e-50	49.1549	(ABO allele - B)	0.36	[NR] lU/dL increase	Illumina [723716]	N	http://www.ebi.ac.uk/efo/EFO_0004634	GCST001793
	rs8176746	chr9:136131322	G	T	0.939635	0.084715	0.00832735	5.3e-26	9_7_1	FALSE	hemoglobin measurement, mean corpuscular hemoglobin	2013-09-04	20139978	Kamatani Y	2010-02-07	Nat Genet	www.ncbi.nlm.nih.gov/pubmed/20139978	Genome-wide association study of hematological and biochemical traits in a Japanese population.	Mean corpuscular hemoglobin concentration	14,377 Japanese ancestry individuals		9q34.2	9	133255935	ABO	ABO			28			rs8176746-T	0	8176746	missense_variant	0	0.18	4e-08	7.39794		0.084	[0.055-0.113] unit increase	Illumina [561583]	N	http://www.ebi.ac.uk/efo/EFO_0004509, http://www.ebi.ac.uk/efo/EFO_0004527	GCST000582
	rs8176743	chr9:136131415	C	T	0.939595	0.0848572	0.00832924	4.3e-26	9_7_1	FALSE	intraocular pressure measurement	2015-05-07	25173106	Hysi PG	2014-08-31	Nat Genet	www.ncbi.nlm.nih.gov/pubmed/25173106	Genome-wide analysis of multi-ancestry cohorts identifies new loci influencing intraocular pressure and susceptibility to glaucoma.	Intraocular pressure	7,738 Asian ancestry individuals, 27,558 European ancestry individuals		9q34.2	9	133256028	ABO	ABO			28			rs8176743-T	0	8176743	missense_variant	0	NR	3e-11	10.5229		0.261	[0.18-0.34] mm Hg increase	Affymetrix, Illumina [~ 2500000] (imputed)	N	http://www.ebi.ac.uk/efo/EFO_0004695	GCST002580
	rs8176743	chr9:136131415	C	T	0.939595	0.0848572	0.00832924	4.3e-26	9_7_1	FALSE	von Willebrand factor measurement	2013-03-20	23381943	Williams FM	2013-01-01	Ann Neurol	www.ncbi.nlm.nih.gov/pubmed/23381943	Ischemic stroke is associated with the ABO locus: the EuroCLOT study.	End-stage coagulation	2,100 European ancestry individuals		9q34.2	9	133256028	ABO	ABO			28			rs8176743-C	0	8176743	missense_variant	0	0.939	2e-17	16.699	(vWF)	0.582	[0.45-0.72] unit decrease	Illumina [NR] (imputed)	N	http://www.ebi.ac.uk/efo/EFO_0004629	GCST001798
	rs8176741	chr9:136131461	G	A	0.939681	0.0850659	0.00832889	3.3e-26	9_7_1	FALSE	serum carcinoembryonic antigen measurement	2015-01-14	24941225	Liang Y	2014-06-18	PLoS One	www.ncbi.nlm.nih.gov/pubmed/24941225	Genetic variations affecting serum carcinoembryonic antigen levels and status of regional lymph nodes in patients with sporadic colorectal cancer from Southern China.	Elevated serum carcinoembryonic antigen levels	1,999 Chinese ancestry individuals		9q34.2	9	133256074	ABO	ABO			28			rs8176741-?	0	8176741	synonymous_variant	0		2e-24	23.699				Illumina [709211] (imputed)	N	http://www.ebi.ac.uk/efo/EFO_0005760	GCST002485
	rs8176722	chr9:136132754	C	A	0.917522	0.0597478	0.00721322	9.9e-18	9_7_1	FALSE	malaria	2013-11-20	23717212	Band G	2013-05-23	PLoS Genet	www.ncbi.nlm.nih.gov/pubmed/23717212	Imputation-based meta-analysis of severe malaria in three African populations.	Malaria	5,425 African ancestry cases, 6,891 African ancestry controls		9q34.2	9	133257367	ABO	ABO			28			rs8176722-A	0	8176722	intron_variant	0	NR	9e-10	9.04576		1.28	[1.19-1.39]	Illumina [1300000] (imputed)	N	http://www.ebi.ac.uk/efo/EFO_0001068	GCST002033
	rs8176720	chr9:136132873	T	C	0.672497	0.0221031	0.00423296	1.9e-07	9_7_1	FALSE	alkaline phosphatase measurement	2014-05-01	24094242	Li J	2013-10-05	BMC Genomics	www.ncbi.nlm.nih.gov/pubmed/24094242	Genome-wide association study on serum alkaline phosphatase levels in a Chinese population.	Serum alkaline phosphatase levels	1,452 Han Chinese ancestry individuals	8,830 Han Chinese ancestry individuals	9q34.2	9	133257486	ABO	ABO			28			rs8176720-C	0	8176720	synonymous_variant	0	0.452	3e-21	20.5229		0.041	[0.033-0.049] U/L increase	Affymetrix [658288]	N	http://www.ebi.ac.uk/efo/EFO_0004533	GCST002214
	rs8176693	chr9:136137657	C	T	0.939772	0.0850852	0.0083381	3.8e-26	9_7_1	FALSE	serum lipase activity measurement	2015-04-01	25028398	Weiss FU	2014-07-15	Gut	www.ncbi.nlm.nih.gov/pubmed/25028398	Fucosyltransferase 2 (FUT2) non-secretor status and blood group B are associated with elevated serum lipase activity in asymptomatic subjects, and an increased risk for chronic pancreatitis: a genetic association study.	Serum lipase activity	3,966 European ancestry individuals	1,444 European ancestry individuals	9q34.2	9	133262254	ABO	ABO			28			rs8176693-T	0	8176693	intron_variant	0	0.1	1e-30	30		0.139	[0.12-0.16] unit increase	Affymetrix [NR] (imputed)	N	http://www.ebi.ac.uk/efo/EFO_0005849	GCST002530
	rs8176693	chr9:136137657	C	T	0.939772	0.0850852	0.0083381	3.8e-26	9_7_1	FALSE	serum lipase activity measurement	2015-04-01	25028398	Weiss FU	2014-07-15	Gut	www.ncbi.nlm.nih.gov/pubmed/25028398	Fucosyltransferase 2 (FUT2) non-secretor status and blood group B are associated with elevated serum lipase activity in asymptomatic subjects, and an increased risk for chronic pancreatitis: a genetic association study.	High serum lipase activity	981 European ancestry cases, 2985 European ancestry controls	346 European ancestry cases, 1098 European ancestry controls	9q34.2	9	133262254	ABO	ABO			28			rs8176693-T	0	8176693	intron_variant	0	0.1	1e-22	22		2.27	[2.11-2.43]	Affymetrix [NR] (imputed)	N	http://www.ebi.ac.uk/efo/EFO_0005849	GCST002532
	rs8176693	chr9:136137657	C	T	0.939772	0.0850852	0.0083381	3.8e-26	9_7_1	FALSE	endothelial growth factor measurement, angiopoietin-2 receptor measurement	2015-09-22	25552591	Lieb W	2014-12-31	Circ Cardiovasc Genet	www.ncbi.nlm.nih.gov/pubmed/25552591	Genome-Wide Association Study for Endothelial Growth Factors.	Endothelial growth factor levels	up to 3,574 European ancestry individuals	up to 3,184 European ancestry individuals	9q34.2	9	133262254	ABO	ABO			28			rs8176693-T	0	8176693	intron_variant	0	0.077	2e-33	32.699	(sTie-2)	0.155	[0.13-0.18] unit increase	Affymetrix [~ 2500000] (imputed)	N	http://www.ebi.ac.uk/efo/EFO_0006900, http://www.ebi.ac.uk/efo/EFO_0006902	GCST002731
	rs651007	chr9:136153875	C	T	0.792437	-0.0351478	0.00488411	2.3e-13	9_7_4	FALSE	low density lipoprotein cholesterol measurement	2011-10-11	21909109	Kim YJ	2011-09-11	Nat Genet	www.ncbi.nlm.nih.gov/pubmed/21909109	Large-scale genome-wide association studies in East Asians identify new genetic loci influencing metabolic traits.	Metabolite levels	12,545 Korean ancestry individuals	Up to 30,395 East Asian ancestry individuals	9q34.2	9	133278431	ABO	ABO - LCN1P2	28	653163		3217	39074	rs651007-A	0	651007	upstream_gene_variant	1	0.26	6e-09	8.22185	(LDL)	2.2778	[1.51-3.05] mg/dL increase	Affymetrix [~ 2200000] (imputed)	N	http://www.ebi.ac.uk/efo/EFO_0004611	GCST001233
	rs651007	chr9:136153875	C	T	0.792437	-0.0351478	0.00488411	2.3e-13	9_7_4	FALSE	e-selectin measurement	2010-03-17	20147318	Qi L	2010-02-22	Hum Mol Genet	www.ncbi.nlm.nih.gov/pubmed/20147318	Genetic variants in ABO blood group region, plasma soluble E-selectin levels and risk of type 2 diabetes.	E-selectin levels	501 European ancestry type 2 diabetes female cases, 504 European ancestry female controls	518 European ancestry female individuals	9q34.2	9	133278431	ABO	ABO - LCN1P2	28	653163		3217	39074	rs651007-T	0	651007	upstream_gene_variant	1	0.22	2e-82	81.699		17.23	[NR] ng/ml decrease	Affymetrix [721316]	N	http://www.ebi.ac.uk/efo/EFO_0004575	GCST000606
	rs651007	chr9:136153875	C	T	0.792437	-0.0351478	0.00488411	2.3e-13	9_7_4	FALSE	alkaline phosphatase measurement	2014-05-01	24094242	Li J	2013-10-05	BMC Genomics	www.ncbi.nlm.nih.gov/pubmed/24094242	Genome-wide association study on serum alkaline phosphatase levels in a Chinese population.	Serum alkaline phosphatase levels	1,452 Han Chinese ancestry individuals	8,830 Han Chinese ancestry individuals	9q34.2	9	133278431	SURF6, ABO	ABO - LCN1P2	28	653163		3217	39074	rs651007-A	0	651007	upstream_gene_variant	1	0.226	1e-56	56		0.079	[0.069-0.089] U/L decrease	Affymetrix [658288]	N	http://www.ebi.ac.uk/efo/EFO_0004533	GCST002214
	rs651007	chr9:136153875	C	T	0.792437	-0.0351478	0.00488411	2.3e-13	9_7_4	FALSE	blood metabolite measurement	2014-12-10	24816252	Shin SY	2014-05-11	Nat Genet	www.ncbi.nlm.nih.gov/pubmed/24816252	An atlas of genetic influences on human blood metabolites.	Blood metabolite levels	7,824 European ancestry individuals		9q34.2	9	133278431	ABO	ABO - LCN1P2	28	653163		3217	39074	rs651007-T	0	651007	upstream_gene_variant	1	0.21	6e-20	19.2218	(ADpSGEGDFXAEGGGVR)	0.065	[0.051-0.079] unit increase	Affymetrix, Illumina [2100000] (imputed)	N	http://www.ebi.ac.uk/efo/EFO_0005664	GCST002443
	rs651007	chr9:136153875	C	T	0.792437	-0.0351478	0.00488411	2.3e-13	9_7_4	FALSE	factor VIII measurement	2013-03-20	23381943	Williams FM	2013-01-01	Ann Neurol	www.ncbi.nlm.nih.gov/pubmed/23381943	Ischemic stroke is associated with the ABO locus: the EuroCLOT study.	End-stage coagulation	2,100 European ancestry individuals		9q34.2	9	133278431	ABO	ABO - LCN1P2	28	653163		3217	39074	rs651007-C	0	651007	upstream_gene_variant	1	0.81	2e-25	24.699	(FVIII)	0.461	[0.37-0.55] unit decrease	Illumina [NR] (imputed)	N	http://www.ebi.ac.uk/efo/EFO_0004630	GCST001798
	rs651007	chr9:136153875	C	T	0.792437	-0.0351478	0.00488411	2.3e-13	9_7_4	FALSE	iron biomarker measurement, ferritin measurement	2015-06-14	25352340	Benyamin B	2014-10-29	Nat Commun	www.ncbi.nlm.nih.gov/pubmed/25352340	Novel loci affecting iron homeostasis and their effects in individuals at risk for hemochromatosis.	Iron status biomarkers (ferritin levels)	23,986 European ancestry individuals	Up to 24,986 European ancestry individuals	9q34.2	9	133278431	ABO	ABO - LCN1P2	28	653163		3217	39074	rs651007-T	0	651007	upstream_gene_variant	1	0.202	1e-08	8		0.05	[0.032-0.068] unit decrease	Affymetrix, Illumina [~ 2100000] (imputed)	N	http://www.ebi.ac.uk/efo/EFO_0004461, http://www.ebi.ac.uk/efo/EFO_0004459	GCST002677
	rs579459	chr9:136154168	T	C	0.792425	-0.0354106	0.00488268	1.5e-13	9_7_4	FALSE	e-selectin measurement	2009-09-28	19729612	Paterson AD	2009-09-03	Arterioscler Thromb Vasc Biol	www.ncbi.nlm.nih.gov/pubmed/19729612	Genome-wide association identifies the ABO blood group as a major locus associated with serum levels of soluble E-selectin.	Soluble E-selectin levels	685 European ancestry individuals with type 1 diabetes	477 European ancestry individuals	9q34.2	9	133278724	ABO	ABO - LCN1P2	28	653163		3510	38781	rs579459-C	0	579459	upstream_gene_variant	1	0.2	1e-29	29				Illumina [~ 841000]	N	http://www.ebi.ac.uk/efo/EFO_0004575	GCST000476
	rs579459	chr9:136154168	T	C	0.792425	-0.0354106	0.00488268	1.5e-13	9_7_4	FALSE	alkaline phosphatase measurement	2011-11-18	22001757	Chambers JC	2011-10-16	Nat Genet	www.ncbi.nlm.nih.gov/pubmed/22001757	Genome-wide association study identifies loci influencing concentrations of liver enzymes in plasma.	Liver enzyme levels (alkaline phosphatase)	Up to 52,350 European ancestry individuals, up to 8,739 Indian Asian ancestry individuals		9q34.2	9	133278724	ABO	ABO - LCN1P2	28	653163		3510	38781	rs579459-T	0	579459	upstream_gene_variant	1	0.8	3e-123	122.523		8.8	[7.40-10.2] % increase	Affymetrix, Illumina, Perlegen [~ 2600000] (imputed)	N	http://www.ebi.ac.uk/efo/EFO_0004533	GCST001276
	rs579459	chr9:136154168	T	C	0.792425	-0.0354106	0.00488268	1.5e-13	9_7_4	FALSE	coronary heart disease	2011-04-11	21378990	Schunkert H	2011-03-06	Nat Genet	www.ncbi.nlm.nih.gov/pubmed/21378990	Large-scale association analysis identifies 13 new susceptibility loci for coronary artery disease.	Coronary heart disease	22,233 European ancestry cases, 64,762 European ancestry controls	56,682 European ancestry cases and controls	9q34.2	9	133278724	ABO	ABO - LCN1P2	28	653163		3510	38781	rs579459-C	0	579459	upstream_gene_variant	1	0.21	4e-14	13.3979		1.1	[1.07-1.13]	Affymetrix, Illumina [~ 2300000] (imputed)	N	http://www.ebi.ac.uk/efo/EFO_0001645	GCST000998
	rs579459	chr9:136154168	T	C	0.792425	-0.0354106	0.00488268	1.5e-13	9_7_4	FALSE	soluble P-selectin measurement	2010-03-15	20167578	Barbalic M	2010-02-18	Hum Mol Genet	www.ncbi.nlm.nih.gov/pubmed/20167578	Large-scale genomic studies reveal central role of ABO in sP-selectin and sICAM-1 levels.	Soluble levels of adhesion molecules	Up to 9,813 European ancestry individuals		9q34.2	9	133278724	ABO	ABO - LCN1P2	28	653163		3510	38781	rs579459-T	0	579459	upstream_gene_variant	1	NR	2e-41	40.699	(P-Selectin)	14	[12.04-15.96] % increase	Affymetrix, Illumina [~ 2500000] (imputed)	N	http://www.ebi.ac.uk/efo/EFO_0004519	GCST000599
	rs579459	chr9:136154168	T	C	0.792425	-0.0354106	0.00488268	1.5e-13	9_7_4	FALSE	blood metabolite measurement	2014-12-10	24816252	Shin SY	2014-05-11	Nat Genet	www.ncbi.nlm.nih.gov/pubmed/24816252	An atlas of genetic influences on human blood metabolites.	Blood metabolite ratios	Up to 5,591 European ancestry individuals	Up to 1,767 European ancestry individuals	9q34.2	9	133278724	ABO	ABO - LCN1P2	28	653163		3510	38781	rs579459-T	0	579459	upstream_gene_variant	1	0.79	1e-28	28	(ADpSGEGDFXAEGGGVR/X-14304--leucylalanine)	0.124	[0.1-0.15] unit decrease	Affymetrix, Illumina [2100000] (imputed)	N	http://www.ebi.ac.uk/efo/EFO_0005664	GCST002442
	rs579459	chr9:136154168	T	C	0.792425	-0.0354106	0.00488268	1.5e-13	9_7_4	FALSE	erythrocyte count	2013-03-19	23222517	van der Harst P	2012-12-05	Nature	www.ncbi.nlm.nih.gov/pubmed/23222517	Seventy-five genetic loci influencing the human red blood cell.	Red blood cell traits	62,553 European ancestry individuals, 9,308 South Asian ancestry individuals	63,506 European ancestry individuals	9q34.2	9	133278724	ABO	ABO - LCN1P2	28	653163		3510	38781	rs579459-T	0	579459	upstream_gene_variant	1	0.8	9e-18	17.0458	(EA, RBCC)	0.021	[0.015-0.027] unit increase	Affymetrix, Illumina, Perlegen [2711806] (imputed)	N	http://www.ebi.ac.uk/efo/EFO_0004305	GCST001765
	rs579459	chr9:136154168	T	C	0.792425	-0.0354106	0.00488268	1.5e-13	9_7_4	FALSE	stroke, coronary heart disease	2014-07-23	24262325	Dichgans M	2013-11-21	Stroke	www.ncbi.nlm.nih.gov/pubmed/24262325	Shared genetic susceptibility to ischemic stroke and coronary artery disease: a genome-wide analysis of common variants.	Coronary artery disease or ischemic stroke	12,389 Ischemic stroke cases, 22,233 Coronary artery disease cases, ~ 88,766 controls		9q34.2	9	133278724	ABO	ABO - LCN1P2	28	653163		3510	38781	rs579459-C	0	579459	upstream_gene_variant	1	NR	2e-09	8.69897				Affymetrix, Illumina [up to 2500000] (imputed)	N	http://www.ebi.ac.uk/efo/EFO_0000712, http://www.ebi.ac.uk/efo/EFO_0001645	GCST002287
	rs579459	chr9:136154168	T	C	0.792425	-0.0354106	0.00488268	1.5e-13	9_7_4	FALSE	large artery stroke, coronary heart disease	2014-07-23	24262325	Dichgans M	2013-11-21	Stroke	www.ncbi.nlm.nih.gov/pubmed/24262325	Shared genetic susceptibility to ischemic stroke and coronary artery disease: a genome-wide analysis of common variants.	Coronary artery disease or large artery stroke	2,167 Large artery stroke cases, 22,233 Coronary artery disease cases, ~ 75,921 controls		9q34.2	9	133278724	ABO	ABO - LCN1P2	28	653163		3510	38781	rs579459-?	0	579459	upstream_gene_variant	1		3e-08	7.52288				Affymetrix, Illumina [up to 2500000] (imputed)	N	http://www.ebi.ac.uk/efo/EFO_0005524, http://www.ebi.ac.uk/efo/EFO_0001645	GCST002290
	rs579459	chr9:136154168	T	C	0.792425	-0.0354106	0.00488268	1.5e-13	9_7_4	FALSE	urinary metabolite measurement	2014-10-28	24586186	Rueedi R	2014-02-20	PLoS Genet	www.ncbi.nlm.nih.gov/pubmed/24586186	Genome-wide association study of metabolic traits reveals novel gene-metabolite-disease links.	Urinary metabolites (H-NMR features)	835 European ancestry individuals	601 Brazilian individuals	9q34.2	9	133278724	ABO	ABO - LCN1P2	28	653163		3510	38781	rs579459-T	0	579459	upstream_gene_variant	1	0.27	1e-28	28	(2.0525, Unknown)	0.49	[NR] unit increase	Illumina [713870] (imputed)	N	http://www.ebi.ac.uk/efo/EFO_0005116	GCST002364
	rs579459	chr9:136154168	T	C	0.792425	-0.0354106	0.00488268	1.5e-13	9_7_4	FALSE	urinary metabolite measurement	2014-10-28	24586186	Rueedi R	2014-02-20	PLoS Genet	www.ncbi.nlm.nih.gov/pubmed/24586186	Genome-wide association study of metabolic traits reveals novel gene-metabolite-disease links.	Urinary metabolites (H-NMR features)	835 European ancestry individuals	601 Brazilian individuals	9q34.2	9	133278724	ABO	ABO - LCN1P2	28	653163		3510	38781	rs579459-T	0	579459	upstream_gene_variant	1	0.27	2e-32	31.699	(5.1825, Unknown)	0.53	[NR] unit increase	Illumina [713870] (imputed)	N	http://www.ebi.ac.uk/efo/EFO_0005116	GCST002364
	rs579459	chr9:136154168	T	C	0.792425	-0.0354106	0.00488268	1.5e-13	9_7_4	FALSE	low density lipoprotein cholesterol measurement	2016-10-07	26582766	Lu X	2015-11-18	Circ Cardiovasc Genet	www.ncbi.nlm.nih.gov/pubmed/26582766	Genetic Susceptibility to Lipid Levels and Lipid Change Over Time and Risk of Incident Hyperlipidemia in Chinese Populations.	LDL cholesterol	8,344 Han Chinese ancestry individuals	14,739 Han Chinese ancestry individuals	9q34.2	9	133278724	ABO	ABO - LCN1P2	28	653163		3510	38781	rs579459-C	0	579459	upstream_gene_variant	1	0.2	6e-13	12.2218		2.853	[2.08-3.62] unit increase	Affymetrix, Illumina [2573667] (imputed)	N	http://www.ebi.ac.uk/efo/EFO_0004611	GCST003216
	rs579459	chr9:136154168	T	C	0.792425	-0.0354106	0.00488268	1.5e-13	9_7_4	FALSE	total cholesterol measurement	2016-10-07	26582766	Lu X	2015-11-18	Circ Cardiovasc Genet	www.ncbi.nlm.nih.gov/pubmed/26582766	Genetic Susceptibility to Lipid Levels and Lipid Change Over Time and Risk of Incident Hyperlipidemia in Chinese Populations.	Cholesterol, total	8,344 Han Chinese ancestry individuals	14,739 Han Chinese ancestry individuals	9q34.2	9	133278724	ABO	ABO - LCN1P2	28	653163		3510	38781	rs579459-C	0	579459	upstream_gene_variant	1	0.2	3e-10	9.52288		3.038	[2.1-3.98] unit increase	Affymetrix, Illumina [2573667] (imputed)	N	http://www.ebi.ac.uk/efo/EFO_0004574	GCST003214
	rs495828	chr9:136154867	G	T	0.791923	-0.0353434	0.00486357	1.5e-13	9_7_4	FALSE	angiotensin converting enzyme activity measurement	2010-02-02	20066004	Chung CM	2010-01-12	Pharmacogenomics J	www.ncbi.nlm.nih.gov/pubmed/20066004	A genome-wide association study identifies new loci for ACE activity: potential implications for response to ACE inhibitor.	Angiotensin-converting enzyme activity	400 Han Chinese ancestry hypertensive cases	623 Han Chinese ancestry hypertensive cases	9q34.2	9	133279294	ABO	ABO - LCN1P2	28	653163		4080	38211	rs495828-A	0	495828	upstream_gene_variant	1	0.17	3e-08	7.52288		4.9	[NR] % variance	Illumina [~ 550000]	N	http://www.ebi.ac.uk/efo/EFO_0004463	GCST000565
	rs495828	chr9:136154867	G	T	0.791923	-0.0353434	0.00486357	1.5e-13	9_7_4	FALSE	venous thromboembolism	2012-08-15	22672568	Heit JA	2012-06-05	J Thromb Haemost	www.ncbi.nlm.nih.gov/pubmed/22672568	A genome-wide association study of venous thromboembolism identifies risk variants in chromosomes 1q24.2 and 9q.	Venous thromboembolism	1,503 European and other ancestry cases, 1,459 European and other ancestry controls	1,407 cases, 1,418 controls	9q34.2	9	133279294	ABO	ABO - LCN1P2	28	653163		4080	38211	rs495828-T	0	495828	upstream_gene_variant	1	0.272	3e-16	15.5229		1.65	[1.46-1.86]	Illumina [~ 2500000] (imputed)	N	http://www.ebi.ac.uk/efo/EFO_0004286	GCST001557
	rs495828	chr9:136154867	G	T	0.791923	-0.0353434	0.00486357	1.5e-13	9_7_4	FALSE	blood metabolite measurement	2014-12-10	24816252	Shin SY	2014-05-11	Nat Genet	www.ncbi.nlm.nih.gov/pubmed/24816252	An atlas of genetic influences on human blood metabolites.	Blood metabolite ratios	Up to 5,591 European ancestry individuals	Up to 1,767 European ancestry individuals	9q34.2	9	133279294	ABO	ABO - LCN1P2	28	653163		4080	38211	rs495828-T	0	495828	upstream_gene_variant	1	0.22	6e-34	33.2218	(DSGEGDFXAEGGGVR/ADpSGEGDFXAEGGGVR)	0.088	[0.074-0.102] unit decrease	Affymetrix, Illumina [2100000] (imputed)	N	http://www.ebi.ac.uk/efo/EFO_0005664	GCST002442
	rs495828	chr9:136154867	G	T	0.791923	-0.0353434	0.00486357	1.5e-13	9_7_4	FALSE	alkaline phosphatase measurement	2013-11-05	20139978	Kamatani Y	2010-02-07	Nat Genet	www.ncbi.nlm.nih.gov/pubmed/20139978	Genome-wide association study of hematological and biochemical traits in a Japanese population.	Hematological and biochemical traits	Up to 14,402 Japanese individuals		9q34.2	9	133279294	ABO	ABO - LCN1P2	28	653163		4080	38211	rs495828-T	0	495828	upstream_gene_variant	1	0.28	4e-59	58.3979	(ALP)	0.308	[0.27-0.35] unit decrease	Illumina [561583]	N	http://www.ebi.ac.uk/efo/EFO_0004533	GCST000583
	rs495828	chr9:136154867	G	T	0.791923	-0.0353434	0.00486357	1.5e-13	9_7_4	FALSE	hemoglobin measurement	2013-11-05	20139978	Kamatani Y	2010-02-07	Nat Genet	www.ncbi.nlm.nih.gov/pubmed/20139978	Genome-wide association study of hematological and biochemical traits in a Japanese population.	Hematological and biochemical traits	Up to 14,402 Japanese individuals		9q34.2	9	133279294	ABO	ABO - LCN1P2	28	653163		4080	38211	rs495828-T	0	495828	upstream_gene_variant	1	0.28	1e-11	11	(Hb)	0.089	[0.064-0.114] unit decrease	Illumina [561583]	N	http://www.ebi.ac.uk/efo/EFO_0004509	GCST000583
	rs495828	chr9:136154867	G	T	0.791923	-0.0353434	0.00486357	1.5e-13	9_7_4	FALSE	hematocrit	2013-11-05	20139978	Kamatani Y	2010-02-07	Nat Genet	www.ncbi.nlm.nih.gov/pubmed/20139978	Genome-wide association study of hematological and biochemical traits in a Japanese population.	Hematological and biochemical traits	Up to 14,402 Japanese individuals		9q34.2	9	133279294	ABO	ABO - LCN1P2	28	653163		4080	38211	rs495828-T	0	495828	upstream_gene_variant	1	0.28	6e-10	9.22185	(Ht)	0.081	[0.056-0.106] unit decrease	Illumina [561583]	N	http://www.ebi.ac.uk/efo/EFO_0004348	GCST000583
	rs495828	chr9:136154867	G	T	0.791923	-0.0353434	0.00486357	1.5e-13	9_7_4	FALSE	erythrocyte count	2013-09-04	20139978	Kamatani Y	2010-02-07	Nat Genet	www.ncbi.nlm.nih.gov/pubmed/20139978	Genome-wide association study of hematological and biochemical traits in a Japanese population.	Red blood cell count	14,392 Japanese ancestry individuals		9q34.2	9	133279294	ABO	ABO - LCN1P2	28	653163		4080	38211	rs495828-T	0	495828	upstream_gene_variant	1	0.28	3e-12	11.5229		0.091	[0.066-0.116] unit decrease	Illumina [561583]	N	http://www.ebi.ac.uk/efo/EFO_0004305	GCST000588
	rs635634	chr9:136155000	C	T	0.814835	-0.0372247	0.00511046	1.4e-13	9_7_4	TRUE	low density lipoprotein cholesterol measurement	2012-01-25	20686565	Teslovich TM	2010-08-05	Nature	www.ncbi.nlm.nih.gov/pubmed/20686565	Biological, clinical and population relevance of 95 loci for blood lipids.	LDL cholesterol	95,454 European ancestry individuals		9q34.2	9	133279427	ABO	ABO - LCN1P2	28	653163		4213	38078	rs635634-T	0	635634	upstream_gene_variant	1	0.22	8e-22	21.0969		2.05	[1.64-2.46] mg/dL increase	Affymetrix, Illumina, Perlegen [~ 2600000] (imputed)	N	http://www.ebi.ac.uk/efo/EFO_0004611	GCST000759
	rs635634	chr9:136155000	C	T	0.814835	-0.0372247	0.00511046	1.4e-13	9_7_4	TRUE	total cholesterol measurement	2012-01-25	20686565	Teslovich TM	2010-08-05	Nature	www.ncbi.nlm.nih.gov/pubmed/20686565	Biological, clinical and population relevance of 95 loci for blood lipids.	Cholesterol, total	100,184 European ancestry individuals		9q34.2	9	133279427	ABO	ABO - LCN1P2	28	653163		4213	38078	rs635634-T	0	635634	upstream_gene_variant	1	0.21	9e-21	20.0458		2.3	[1.81-2.79] mg/dL increase	Affymetrix, Illumina, Perlegen [~ 2600000] (imputed)	N	http://www.ebi.ac.uk/efo/EFO_0004574	GCST000760
	rs9411489	chr9:136155000	C	T	0.814835	-0.0372247	0.00511046	1.4e-13	9_7_4	TRUE	low density lipoprotein cholesterol measurement	2014-05-12	24097068	Willer CJ	2013-10-06	Nat Genet	www.ncbi.nlm.nih.gov/pubmed/24097068	Discovery and refinement of loci associated with lipid levels.	LDL cholesterol	94,595 European ancestry individuals	93,982 European ancestry individuals	9q34.2	9	133279427	ABO	ABO - LCN1P2	28	653163		4213	38078	rs9411489-T	1	635634	upstream_gene_variant	1	0.21	2e-41	40.699		0.077	[NR] unit increase	NR [NR] (imputed)	N	http://www.ebi.ac.uk/efo/EFO_0004611	GCST002222
	rs9411489	chr9:136155000	C	T	0.814835	-0.0372247	0.00511046	1.4e-13	9_7_4	TRUE	total cholesterol measurement	2014-05-12	24097068	Willer CJ	2013-10-06	Nat Genet	www.ncbi.nlm.nih.gov/pubmed/24097068	Discovery and refinement of loci associated with lipid levels.	Cholesterol, total	94,595 European ancestry individuals	93,982 European ancestry individuals	9q34.2	9	133279427	ABO	ABO - LCN1P2	28	653163		4213	38078	rs9411489-T	1	635634	upstream_gene_variant	1	0.21	3e-35	34.5229		0.069	[NR] unit increase	NR [NR] (imputed)	N	http://www.ebi.ac.uk/efo/EFO_0004574	GCST002221
	rs7030248	chr9:136155359	G	A	0.658559	0.0236155	0.00420017	7.4e-09	9_7_1	FALSE	serum carcinoembryonic antigen measurement	2015-01-14	24941225	Liang Y	2014-06-18	PLoS One	www.ncbi.nlm.nih.gov/pubmed/24941225	Genetic variations affecting serum carcinoembryonic antigen levels and status of regional lymph nodes in patients with sporadic colorectal cancer from Southern China.	Elevated serum carcinoembryonic antigen levels	1,999 Chinese ancestry individuals		9q34.2	9	133279786	intergenic	ABO - LCN1P2	28	653163		4572	37719	rs7030248-?	0	7030248	upstream_gene_variant	1		4e-15	14.3979				Illumina [709211] (imputed)	N	http://www.ebi.ac.uk/efo/EFO_0005760	GCST002485
	rs3118667	chr9:136291063	C	T	0.483097	-0.0184813	0.00396658	2.5e-06	9_7_1	FALSE	ADAMTS13 activity measurement	2015-11-21	25934476	de Vries PS	2015-05-01	Blood	www.ncbi.nlm.nih.gov/pubmed/25934476	Genetic variants in the ADAMTS13 and SUPT3H genes are associated with ADAMTS13 activity.	ADAMTS13 activity	3,423 European ancestry individuals	2,025 European ancestry individuals	9q34.2	9	133425943	ADAMTS13	ADAMTS13			11093			rs3118667-C	0	3118667	synonymous_variant	0	0.47	1e-20	20	(Conditional on rs41314453 and rs10456544)	3	unit increase	Illumina [8237900] (imputed)	N	http://www.ebi.ac.uk/efo/EFO_0006955	GCST002881
	rs4962153	chr9:136323754	A	G	0.135224	0.026877	0.00577493	1.2e-06	9_7_1	FALSE	alkaline phosphatase measurement, liver enzyme measurement	2008-12-01	18940312	Yuan X	2008-10-10	Am J Hum Genet	www.ncbi.nlm.nih.gov/pubmed/18940312	Population-based genome-wide association studies reveal six loci influencing plasma levels of liver enzymes.	Liver enzyme levels	7,751 European ancestry individuals	1,005 European ancestry individuals, 3,669 Asian Indian ancestry individuals	9q34.2	9	133458632	ADAMTS13	ADAMTS13			11093			rs4962153-A	0	4962153	intron_variant	0	NR	8e-21	20.0969	(ALP)	0.06	[0.048-0.072] U/L decrease	Affymetrix, Illumina [up to 496032]	N	http://www.ebi.ac.uk/efo/EFO_0004533, http://www.ebi.ac.uk/efo/EFO_0004582	GCST000248
	rs11789898	chr9:136925663	G	T	0.833799	0.0354652	0.00534797	2.2e-11	9_7_3	FALSE	platelet count	2015-05-05	22139419	Gieger C	2011-11-30	Nature	www.ncbi.nlm.nih.gov/pubmed/22139419	New gene functions in megakaryopoiesis and platelet formation.	Platelet count	47,005 European ancestry individuals, 1,661 Val Borbera individuals	Up to 18,838 European ancestry individuals	9q34.2	9	134060541	BRD3	BRD3			8019			rs11789898-T	0	11789898	intron_variant	0	NR	2e-10	9.69897		3.014	[2.08-3.95] 10^9/l increase	Affymetrix, Illumina [~ 2500000] (imputed)	N	http://www.ebi.ac.uk/efo/EFO_0004309	GCST001337
	rs3124592	chr9:139393162	G	A	0.454114	0.0233705	0.00406233	5.9e-09	9_8_1	TRUE	menstrual cycle measurement	2016-11-18	26732621	Ruth KS	2016-01-04	Hum Reprod	www.ncbi.nlm.nih.gov/pubmed/26732621	Genetic evidence that lower circulating FSH levels lengthen menstrual cycle, increase age at menopause and impact female reproductive health.	Length of menstrual cycle	9,534 European ancestry individuals		9q34.3	9	136498710	NOTCH1	NOTCH1			4851			rs3124592-G	0	3124592	intron_variant	0	0.45	2e-08	7.69897		0.08	[0.05-0.11] SD increase	NR [~ 16800000] (imputed)	N	http://www.ebi.ac.uk/efo/EFO_0007786	GCST003334
	rs12357257	chr10:24999593	G	A	0.785552	-0.0497444	0.00485447	1.8e-25	10_2_1	FALSE	atrophic macular degeneration, age-related macular degeneration, wet macular degeneration	2016-10-10	26691988	Fritsche LG	2015-12-21	Nat Genet	www.ncbi.nlm.nih.gov/pubmed/26691988	A large genome-wide association study of age-related macular degeneration highlights contributions of rare and common variants.	Advanced age-related macular degeneration	16,144 European ancestry cases, 17,832 European ancestry controls	473 Asian ancestry cases, 1,099 Asian ancestry controls, 52 African ancestry cases, 361 African ancestry cases, 254 other non-European ancestry cases, 694 other non-European ancestry controls	10p12.1	10	24710664	ARHGAP21	ARHGAP21			57584			rs12357257-?	0	12357257	intron_variant	0	NR	4e-08	7.39794	(EA)	1.11		Illumina [12023830] (imputed)	N	http://www.ebi.ac.uk/efo/EFO_1001492, http://www.ebi.ac.uk/efo/EFO_0001365, http://www.ebi.ac.uk/efo/EFO_0004683	GCST003219
	rs2291429	chr10:45958881	C	A	0.311423	0.0258257	0.00429921	1.9e-10	10_3_1	FALSE	blood metabolite measurement	2014-12-10	24816252	Shin SY	2014-05-11	Nat Genet	www.ncbi.nlm.nih.gov/pubmed/24816252	An atlas of genetic influences on human blood metabolites.	Blood metabolite levels	7,824 European ancestry individuals		10q11.21	10	45463433	39508	39508			220972			rs2291429-A	0	2291429	missense_variant	0	0.76	9e-11	10.0458	(3-dehydrocarnitine)	0.017	[0.011-0.023] unit increase	Affymetrix, Illumina [2100000] (imputed)	N	http://www.ebi.ac.uk/efo/EFO_0005664	GCST002443
	rs11239544	chr10:46007533	C	T	0.752017	-0.0243313	0.00461371	2.3e-08	10_3_1	FALSE	total cholesterol measurement	2016-07-08	25961943	Surakka I	2015-05-11	Nat Genet	www.ncbi.nlm.nih.gov/pubmed/25961943	The impact of low-frequency and rare variants on lipid levels.	Cholesterol, total	up to 62,166 European ancestry individuals		10q11.22	10	45512085	39508	39508			220972			rs11239544-T	0	11239544	intron_variant	0	0.27	3e-08	7.52288		0.037	[0.023-0.051] s.d. increase	Affymetrix, Illumina, Perlegen [up to 9657952] (imputed)	N	http://www.ebi.ac.uk/efo/EFO_0004574	GCST002896
	rs970548	chr10:46013277	A	C	0.752533	-0.0240623	0.00461274	3.3e-08	10_3_1	FALSE	high density lipoprotein cholesterol measurement	2014-05-12	24097068	Willer CJ	2013-10-06	Nat Genet	www.ncbi.nlm.nih.gov/pubmed/24097068	Discovery and refinement of loci associated with lipid levels.	HDL cholesterol	94,595 European ancestry individuals	93,982 European ancestry individuals	10q11.22	10	45517829	MARCH8, ALOX5	39508			220972			rs970548-C	0	970548	intron_variant	0	0.26	2e-10	9.69897		0.026	[NR] unit increase	NR [NR] (imputed)	N	http://www.ebi.ac.uk/efo/EFO_0004612	GCST002223
	rs970548	chr10:46013277	A	C	0.752533	-0.0240623	0.00461274	3.3e-08	10_3_1	FALSE	total cholesterol measurement	2014-05-12	24097068	Willer CJ	2013-10-06	Nat Genet	www.ncbi.nlm.nih.gov/pubmed/24097068	Discovery and refinement of loci associated with lipid levels.	Cholesterol, total	94,595 European ancestry individuals	93,982 European ancestry individuals	10q11.22	10	45517829	MARCH8, ALOX5	39508			220972			rs970548-C	0	970548	intron_variant	0	0.26	8e-09	8.09691		0.025	[NR] unit increase	NR [NR] (imputed)	N	http://www.ebi.ac.uk/efo/EFO_0004574	GCST002221
	rs11239550	chr10:46024729	A	G	0.682105	-0.0262486	0.00427791	1e-10	10_3_1	FALSE	mean corpuscular volume	2009-11-03	19862010	Ganesh SK	2009-10-11	Nat Genet	www.ncbi.nlm.nih.gov/pubmed/19862010	Multiple loci influence erythrocyte phenotypes in the CHARGE Consortium.	Mean corpuscular volume	24,167 European ancestry individuals	9,456 European ancestry individuals	10q11.22	10	45529281	39508	39508			220972			rs11239550-G	0	11239550	intron_variant	0	NR	1e-10	10		0	[0.002-0.003] fl decrease	Affymetrix, Illumina [~ 2500000] (imputed)	N	http://www.ebi.ac.uk/efo/EFO_0004526	GCST000503
	rs2071348	chr11:5264146	T	G	0.659417	0.0206923	0.0041839	1.7e-07	11_2_1	FALSE	Hemoglobin E disease	2009-12-28	20183929	Nuinoon M	2009-11-19	Hum Genet	www.ncbi.nlm.nih.gov/pubmed/20183929	A genome-wide association identified the common genetic variants influence disease severity in beta0-thalassemia/hemoglobin E.	Beta thalassemia/hemoglobin E disease	235 Thai-Chinese ancestry mild cases, 383 Thai-Chinese ancestry severe cases	52 Indonesian ancestry mild cases, 122 Indonesian ancestry severe cases	11p15.4	11	5242916	HBE1, HBG2, HBD, HBBP1, HBG1	HBBP1			3044			rs2071348-?	0	2071348	intron_variant	0	0.5	3e-15	14.5229		4.05	[2.64-6.21]	Illumina [548094]	N	http://www.orpha.net/ORDO/Orphanet_2133	GCST000532
	rs67385638	chr11:5290370	C	G	0.66075	0.0217612	0.00420914	9.9e-08	11_2_1	FALSE	hemoglobin measurement, fetal hemoglobin measurement	2016-08-15	26366553	Danjou F	2015-09-14	Nat Genet	www.ncbi.nlm.nih.gov/pubmed/26366553	Genome-wide association analyses based on whole-genome sequencing in Sardinia provide insights into regulation of hemoglobin levels.	Hemoglobin levels	6,602 Sardinian founder individuals	4,131 European ancestry individuals	11p15.4	11	5269140	HBB, HBD, HBBP1, HBG1, HBG2, HBE1	HBE1			3046			rs67385638-G	0	67385638	intron_variant	0	0.236	1e-25	25	(HbF, Sardinian)	0.2038	[0.17-0.24] g/dl increase	Illumina [~ 10900000] (imputed)	N	http://www.ebi.ac.uk/efo/EFO_0004509, http://www.ebi.ac.uk/efo/EFO_0004576	GCST003122
	rs174528	chr11:61543499	T	C	0.620365	0.0490101	0.00409814	4e-35	11_5_1	FALSE	arachidonic acid measurement	2016-10-12	26584805	Dorajoo R	2015-11-19	Genes Nutr	www.ncbi.nlm.nih.gov/pubmed/26584805	A genome-wide association study of n-3 and n-6 plasma fatty acids in a Singaporean Chinese population.	Plasma omega-6 polyunsaturated fatty acid levels (arachidonic acid)	717 Singaporean Chinese ancestry myocardial infarction cases, 644 Singaporean Chinese ancestry controls		11q12.2	11	61776027	NR	MYRF			745			rs174528-T	0	174528	intron_variant	0	0.3337	2e-65	64.699		0.2088	[0.19-0.23] unit increase	Illumina [up to 1980188] (imputed)	N	http://www.ebi.ac.uk/efo/EFO_0006808	GCST003236
	rs174528	chr11:61543499	T	C	0.620365	0.0490101	0.00409814	4e-35	11_5_1	FALSE	cis/trans-18:2 fatty acid measurement, trans fatty acid measurement	2015-08-09	25646338	Mozaffarian D	2014-12-10	Am J Clin Nutr	www.ncbi.nlm.nih.gov/pubmed/25646338	Genetic loci associated with circulating phospholipid trans fatty acids: a meta-analysis of genome-wide association studies from the CHARGE Consortium.	Trans fatty acid levels	8,013 European ancestry individuals	1,082 African American individuals, 669 Chinese ancestry individuals, 657 Hispanic individuals	11q12.2	11	61776027	NR	MYRF			745			rs174528-T	0	174528	intron_variant	0	0.632	4e-12	11.3979	(Cis/trans-18:2, EA)	0.003	[0.0022-0.0038] unit decrease	Affymetrix, Illumina [~ 2500000] (imputed)	N	http://www.ebi.ac.uk/efo/EFO_0006824, http://www.ebi.ac.uk/efo/EFO_0006821	GCST002721
	rs174529	chr11:61543961	T	C	0.623741	0.0489946	0.00411115	9.3e-35	11_5_1	FALSE	high density lipoprotein cholesterol measurement	2016-07-08	25961943	Surakka I	2015-05-11	Nat Genet	www.ncbi.nlm.nih.gov/pubmed/25961943	The impact of low-frequency and rare variants on lipid levels.	HDL cholesterol	up to 62,166 European ancestry individuals		11q12.2	11	61776489	FADS1, FADS2, FADS3	MYRF			745			rs174529-T	0	174529	intron_variant	0	0.61	1e-11	11		0.041	[0.029-0.053] s.d. increase	Affymetrix, Illumina, Perlegen [up to 9657952] (imputed)	N	http://www.ebi.ac.uk/efo/EFO_0004612	GCST002899
	rs174529	chr11:61543961	T	C	0.623741	0.0489946	0.00411115	9.3e-35	11_5_1	FALSE	triglyceride measurement	2016-07-08	25961943	Surakka I	2015-05-11	Nat Genet	www.ncbi.nlm.nih.gov/pubmed/25961943	The impact of low-frequency and rare variants on lipid levels.	Triglycerides	up to 62,166 European ancestry individuals		11q12.2	11	61776489	FADS1, FADS2, FADS3	MYRF			745			rs174529-C	0	174529	intron_variant	0	0.39	4e-20	19.3979		0.056	[0.044-0.068] s.d. increase	Affymetrix, Illumina, Perlegen [up to 9657952] (imputed)	N	http://www.ebi.ac.uk/efo/EFO_0004530	GCST002897
	rs108499	chr11:61547237	C	T	0.659395	0.0509508	0.00418293	5.3e-36	11_5_1	FALSE	cis/trans-18:2 fatty acid measurement, trans fatty acid measurement	2015-08-09	25646338	Mozaffarian D	2014-12-10	Am J Clin Nutr	www.ncbi.nlm.nih.gov/pubmed/25646338	Genetic loci associated with circulating phospholipid trans fatty acids: a meta-analysis of genome-wide association studies from the CHARGE Consortium.	Trans fatty acid levels	8,013 European ancestry individuals	1,082 African American individuals, 669 Chinese ancestry individuals, 657 Hispanic individuals	11q12.2	11	61779765	NR	MYRF			745			rs108499-T	0	108499	intron_variant	0	0.3345	5e-11	10.301	(Cis/trans-18:2, EA)	0.0029	[0.0021-0.0037] unit increase	Affymetrix, Illumina [~ 2500000] (imputed)	N	http://www.ebi.ac.uk/efo/EFO_0006824, http://www.ebi.ac.uk/efo/EFO_0006821	GCST002721
	rs509360	chr11:61548559	A	G	0.319913	0.0224496	0.00426009	1.8e-07	11_5_1	FALSE	alpha-linolenic acid measurement	2016-10-12	26584805	Dorajoo R	2015-11-19	Genes Nutr	www.ncbi.nlm.nih.gov/pubmed/26584805	A genome-wide association study of n-3 and n-6 plasma fatty acids in a Singaporean Chinese population.	Plasma omega-3 polyunsaturated fatty acid levels (alphalinolenic acid)	717 Singaporean Chinese ancestry myocardial infarction cases, 644 Singaporean Chinese ancestry controls		11q12.2	11	61781087	NR	MYRF			745			rs509360-G	0	509360	intron_variant	0	0.673033	3e-08	7.52288		0.1087	[0.07-0.147] unit increase	Illumina [up to 1980188] (imputed)	N	http://www.ebi.ac.uk/efo/EFO_0007759	GCST003242
	rs509360	chr11:61548559	A	G	0.319913	0.0224496	0.00426009	1.8e-07	11_5_1	FALSE	cis/trans-18:2 fatty acid measurement, trans fatty acid measurement	2015-08-09	25646338	Mozaffarian D	2014-12-10	Am J Clin Nutr	www.ncbi.nlm.nih.gov/pubmed/25646338	Genetic loci associated with circulating phospholipid trans fatty acids: a meta-analysis of genome-wide association studies from the CHARGE Consortium.	Trans fatty acid levels	8,013 European ancestry individuals	1,082 African American individuals, 669 Chinese ancestry individuals, 657 Hispanic individuals	11q12.2	11	61781087	NR	MYRF			745			rs509360-A	0	509360	intron_variant	0	0.3148	6e-10	9.22185	(Cis/trans-18:2, EA)	0.0031	[0.0021-0.0041] unit decrease	Affymetrix, Illumina [~ 2500000] (imputed)	N	http://www.ebi.ac.uk/efo/EFO_0006824, http://www.ebi.ac.uk/efo/EFO_0006821	GCST002721
	rs174534	chr11:61549458	A	G	0.648812	0.0498856	0.00417047	6.4e-35	11_5_1	FALSE	dihomo-gamma-linolenic acid measurement	2016-10-12	26584805	Dorajoo R	2015-11-19	Genes Nutr	www.ncbi.nlm.nih.gov/pubmed/26584805	A genome-wide association study of n-3 and n-6 plasma fatty acids in a Singaporean Chinese population.	Plasma omega-6 polyunsaturated fatty acid levels (dihomo-gamma-linolenic acid)	717 Singaporean Chinese ancestry myocardial infarction cases, 644 Singaporean Chinese ancestry controls		11q12.2	11	61781986	NR	MYRF			745			rs174534-G	0	174534	non_coding_transcript_exon_variant	0	0.6663	1e-29	29		0.177	[0.15-0.21] unit decrease	Illumina [up to 1980188] (imputed)	N	http://www.ebi.ac.uk/efo/EFO_0007763	GCST003237
	rs174534	chr11:61549458	A	G	0.648812	0.0498856	0.00417047	6.4e-35	11_5_1	FALSE	cis/trans-18:2 fatty acid measurement, trans fatty acid measurement	2015-08-09	25646338	Mozaffarian D	2014-12-10	Am J Clin Nutr	www.ncbi.nlm.nih.gov/pubmed/25646338	Genetic loci associated with circulating phospholipid trans fatty acids: a meta-analysis of genome-wide association studies from the CHARGE Consortium.	Trans fatty acid levels	8,013 European ancestry individuals	1,082 African American individuals, 669 Chinese ancestry individuals, 657 Hispanic individuals	11q12.2	11	61781986	NR	MYRF			745			rs174534-A	0	174534	non_coding_transcript_exon_variant	0	0.6658	4e-11	10.3979	(Cis/trans-18:2, EA)	0.0029	[0.0021-0.0037] unit decrease	Affymetrix, Illumina [~ 2500000] (imputed)	N	http://www.ebi.ac.uk/efo/EFO_0006824, http://www.ebi.ac.uk/efo/EFO_0006821	GCST002721
	rs174535	chr11:61551356	T	C	0.647725	0.0514841	0.00415688	7.5e-38	11_5_1	FALSE	phospholipid measurement	2011-09-01	21829377	Lemaitre RN	2011-07-28	PLoS Genet	www.ncbi.nlm.nih.gov/pubmed/21829377	Genetic loci associated with plasma phospholipid n-3 fatty acids: a meta-analysis of genome-wide association studies from the CHARGE Consortium.	Phospholipid levels (plasma)	8,866 European ancestry individuals		11q12.2	11	61783884	C11orf9	MYRF			745			rs174535-T	0	174535	missense_variant	0	NR	6e-58	57.2218	(Eicosapentaenoic acid)	0.08	[NR] % increase	Affymetrix, Illumina [NR]	N	http://www.ebi.ac.uk/efo/EFO_0004639	GCST001178
	rs174535	chr11:61551356	T	C	0.647725	0.0514841	0.00415688	7.5e-38	11_5_1	FALSE	phospholipid measurement	2011-09-01	21829377	Lemaitre RN	2011-07-28	PLoS Genet	www.ncbi.nlm.nih.gov/pubmed/21829377	Genetic loci associated with plasma phospholipid n-3 fatty acids: a meta-analysis of genome-wide association studies from the CHARGE Consortium.	Phospholipid levels (plasma)	8,866 European ancestry individuals		11q12.2	11	61783884	C11orf9	MYRF			745			rs174535-T	0	174535	missense_variant	0	NR	1e-151	151	(DPA)	0.07	[NR] % increase	Affymetrix, Illumina [NR]	N	http://www.ebi.ac.uk/efo/EFO_0004639	GCST001179
	rs174535	chr11:61551356	T	C	0.647725	0.0514841	0.00415688	7.5e-38	11_5_1	FALSE	blood metabolite measurement	2014-12-10	24816252	Shin SY	2014-05-11	Nat Genet	www.ncbi.nlm.nih.gov/pubmed/24816252	An atlas of genetic influences on human blood metabolites.	Blood metabolite levels	7,824 European ancestry individuals		11q12.2	11	61783884	FADS1	MYRF			745			rs174535-T	0	174535	missense_variant	0	0.66	2e-94	93.699	(1-arachidonoylglycerophosphocholine)	0.056	[0.05-0.062] unit increase	Affymetrix, Illumina [2100000] (imputed)	N	http://www.ebi.ac.uk/efo/EFO_0005664	GCST002443
	rs174535	chr11:61551356	T	C	0.647725	0.0514841	0.00415688	7.5e-38	11_5_1	FALSE	blood metabolite measurement	2014-12-10	24816252	Shin SY	2014-05-11	Nat Genet	www.ncbi.nlm.nih.gov/pubmed/24816252	An atlas of genetic influences on human blood metabolites.	Blood metabolite levels	7,824 European ancestry individuals		11q12.2	11	61783884	FADS1	MYRF			745			rs174535-T	0	174535	missense_variant	0	0.67	3e-36	35.5229	(1-linoleoylglycerophosphoethanolamine)	0.044	[0.036-0.052] unit decrease	Affymetrix, Illumina [2100000] (imputed)	N	http://www.ebi.ac.uk/efo/EFO_0005664	GCST002443
	rs174535	chr11:61551356	T	C	0.647725	0.0514841	0.00415688	7.5e-38	11_5_1	FALSE	fatty acid measurement, oleic acid measurement	2015-07-27	25500335	Tintle NL	2014-12-02	Prostaglandins Leukot Essent Fatty Acids	www.ncbi.nlm.nih.gov/pubmed/25500335	A genome-wide association study of saturated, mono- and polyunsaturated red blood cell fatty acids in the Framingham Heart Offspring Study.	Red blood cell fatty acid levels	2,633 individuals		11q12.2	11	61783884	C11orf9, C11orf10, FADS2, FADS1, FEN1	MYRF			745			rs174535-?	0	174535	missense_variant	0	0.33	2e-12	11.699	(OA)	0.138	[NR] unit increase	Affymetrix [~ 2500000] (imputed)	N	http://www.ebi.ac.uk/efo/EFO_0005110, http://www.ebi.ac.uk/efo/EFO_0006810	GCST002712
	rs174535	chr11:61551356	T	C	0.647725	0.0514841	0.00415688	7.5e-38	11_5_1	FALSE	cis/trans-18:2 fatty acid measurement, trans fatty acid measurement	2015-08-09	25646338	Mozaffarian D	2014-12-10	Am J Clin Nutr	www.ncbi.nlm.nih.gov/pubmed/25646338	Genetic loci associated with circulating phospholipid trans fatty acids: a meta-analysis of genome-wide association studies from the CHARGE Consortium.	Trans fatty acid levels	8,013 European ancestry individuals	1,082 African American individuals, 669 Chinese ancestry individuals, 657 Hispanic individuals	11q12.2	11	61783884	NR	MYRF			745			rs174535-T	0	174535	missense_variant	0	0.6692	1e-13	13	(Cis/trans-18:2, EA)	0.0031	[0.0023-0.0039] unit decrease	Affymetrix, Illumina [~ 2500000] (imputed)	N	http://www.ebi.ac.uk/efo/EFO_0006824, http://www.ebi.ac.uk/efo/EFO_0006821	GCST002721
	rs174536	chr11:61551927	A	C	0.650628	0.0513627	0.00416304	1.7e-37	11_5_1	FALSE	phospholipid measurement	2011-09-01	21829377	Lemaitre RN	2011-07-28	PLoS Genet	www.ncbi.nlm.nih.gov/pubmed/21829377	Genetic loci associated with plasma phospholipid n-3 fatty acids: a meta-analysis of genome-wide association studies from the CHARGE Consortium.	Phospholipid levels (plasma)	8,866 European ancestry individuals		11q12.2	11	61784455	C11orf9	MYRF			745			rs174536-A	0	174536	non_coding_transcript_exon_variant	0	NR	1e-63	63	(a-linolenic acid)	0.02	[NR] % decrease	Affymetrix, Illumina [NR]	N	http://www.ebi.ac.uk/efo/EFO_0004639	GCST001180
	rs174536	chr11:61551927	A	C	0.650628	0.0513627	0.00416304	1.7e-37	11_5_1	FALSE	glycerophospholipid measurement, blood metabolite measurement	2016-06-02	26068415	Draisma HH	2015-06-12	Nat Commun	www.ncbi.nlm.nih.gov/pubmed/26068415	Genome-wide association study identifies novel genetic variants contributing to variation in blood metabolite levels.	Glycerophospholipid levels	up to 7,478 European ancestry individuals	1,182 European ancestry individuals	11q12.2	11	61784455	MYRF, FADS1, FADS2, FADS3	MYRF			745			rs174536-A	0	174536	non_coding_transcript_exon_variant	0	0.673	5e-59	58.301	(Phosphatidylcholine diacyl C36:5)	0.1315	[0.12-0.15] unit increase	Affymetrix, Illumina [at least 296619] (imputed)	N	http://www.ebi.ac.uk/efo/EFO_0007630, http://www.ebi.ac.uk/efo/EFO_0005664	GCST002965
	rs174536	chr11:61551927	A	C	0.650628	0.0513627	0.00416304	1.7e-37	11_5_1	FALSE	cis/trans-18:2 fatty acid measurement, trans fatty acid measurement	2015-08-09	25646338	Mozaffarian D	2014-12-10	Am J Clin Nutr	www.ncbi.nlm.nih.gov/pubmed/25646338	Genetic loci associated with circulating phospholipid trans fatty acids: a meta-analysis of genome-wide association studies from the CHARGE Consortium.	Trans fatty acid levels	8,013 European ancestry individuals	1,082 African American individuals, 669 Chinese ancestry individuals, 657 Hispanic individuals	11q12.2	11	61784455	NR	MYRF			745			rs174536-A	0	174536	non_coding_transcript_exon_variant	0	0.6693	1e-13	13	(Cis/trans-18:2, EA)	0.0031	[0.0023-0.0039] unit decrease	Affymetrix, Illumina [~ 2500000] (imputed)	N	http://www.ebi.ac.uk/efo/EFO_0006824, http://www.ebi.ac.uk/efo/EFO_0006821	GCST002721
	rs174537	chr11:61552680	G	T	0.653131	0.0517046	0.00416785	8.1e-38	11_5_1	FALSE	colorectal cancer	2014-11-29	24836286	Zhang B	2014-05-18	Nat Genet	www.ncbi.nlm.nih.gov/pubmed/24836286	Large-scale genetic study in East Asians identifies six new loci associated with colorectal cancer risk.	Colorectal cancer	2,098 East Asian ancestry cases, 6,172 East Asian ancestry controls	12,865 East Asian ancestry cases, 25,773 East Asian ancestry controls, up to 16,984 European ancestry cases, up to 18,262 European ancestry controls	11q12.2	11	61785208	MYRF, FADS1, FADS2, FEN1	MYRF			745			rs174537-G	0	174537	non_coding_transcript_exon_variant	0	0.59	9e-21	20.0458	(East Asian)	1.16	[1.12-1.19]	Affymetrix, Illumina [2400000] (imputed)	N	http://www.ebi.ac.uk/efo/EFO_0005842	GCST002454
	rs174537	chr11:61552680	G	T	0.653131	0.0517046	0.00416785	8.1e-38	11_5_1	FALSE	Crohn's disease	2016-07-24	26192919	Liu JZ	2015-07-20	Nat Genet	www.ncbi.nlm.nih.gov/pubmed/26192919	Association analyses identify 38 susceptibility loci for inflammatory bowel disease and highlight shared genetic risk across populations.	Crohn's disease	5,956 European ancestry cases, 14,927 European ancestry controls	14,594 European ancestry cases, 26,715 European ancestry controls, 151 Iranian ancestry cases, 342 Iranian ancestry controls, 184 Indian ancestry cases, 990 Indian ancestry controls, 1,690 East Asian ancestry cases, 3,719 East Asian ancestry controls	11q12.2	11	61785208	NR	MYRF			745			rs174537-A	0	174537	non_coding_transcript_exon_variant	0	0.3313	2e-12	11.699	(EA)	1.0923	[1.07-1.12]	Affymetrix, Illumina [~ 9000000] (imputed)	N	http://www.ebi.ac.uk/efo/EFO_0000384	GCST003044
	rs174537	chr11:61552680	G	T	0.653131	0.0517046	0.00416785	8.1e-38	11_5_1	FALSE	gamma-linolenic acid measurement	2016-10-12	26584805	Dorajoo R	2015-11-19	Genes Nutr	www.ncbi.nlm.nih.gov/pubmed/26584805	A genome-wide association study of n-3 and n-6 plasma fatty acids in a Singaporean Chinese population.	Plasma omega-6 polyunsaturated fatty acid levels (gamma-linolenic acid)	717 Singaporean Chinese ancestry myocardial infarction cases, 644 Singaporean Chinese ancestry controls		11q12.2	11	61785208	NR	MYRF			745			rs174537-T	0	174537	non_coding_transcript_exon_variant	0	0.6648	4e-164	163.398		0.5254	[0.49-0.56] unit decrease	Illumina [up to 1980188] (imputed)	N	http://www.ebi.ac.uk/efo/EFO_0007762	GCST003238
	rs174537	chr11:61552680	G	T	0.653131	0.0517046	0.00416785	8.1e-38	11_5_1	FALSE	glycerophospholipid measurement, blood metabolite measurement	2016-06-02	26068415	Draisma HH	2015-06-12	Nat Commun	www.ncbi.nlm.nih.gov/pubmed/26068415	Genome-wide association study identifies novel genetic variants contributing to variation in blood metabolite levels.	Glycerophospholipid levels	up to 7,478 European ancestry individuals	1,182 European ancestry individuals	11q12.2	11	61785208	MYRF, FADS1, FADS2, FADS3	MYRF			745			rs174537-T	0	174537	non_coding_transcript_exon_variant	0	0.3202	3e-19	18.5229	(Phosphatidylcholine diacyl C36:2)	0.0356	[0.028-0.043] unit increase	Affymetrix, Illumina [at least 296619] (imputed)	N	http://www.ebi.ac.uk/efo/EFO_0007630, http://www.ebi.ac.uk/efo/EFO_0005664	GCST002965
	rs174537	chr11:61552680	G	T	0.653131	0.0517046	0.00416785	8.1e-38	11_5_1	FALSE	cis/trans-18:2 fatty acid measurement, trans fatty acid measurement	2015-08-09	25646338	Mozaffarian D	2014-12-10	Am J Clin Nutr	www.ncbi.nlm.nih.gov/pubmed/25646338	Genetic loci associated with circulating phospholipid trans fatty acids: a meta-analysis of genome-wide association studies from the CHARGE Consortium.	Trans fatty acid levels	8,013 European ancestry individuals	1,082 African American individuals, 669 Chinese ancestry individuals, 657 Hispanic individuals	11q12.2	11	61785208	NR	MYRF			745			rs174537-T	0	174537	non_coding_transcript_exon_variant	0	0.3296	8e-14	13.0969	(Cis/trans-18:2, EA)	0.0031	[0.0023-0.0039] unit increase	Affymetrix, Illumina [~ 2500000] (imputed)	N	http://www.ebi.ac.uk/efo/EFO_0006824, http://www.ebi.ac.uk/efo/EFO_0006821	GCST002721
	rs102275	chr11:61557803	T	C	0.647382	0.0516254	0.00415098	4.9e-38	11_5_1	FALSE	phospholipid measurement	2011-09-01	21829377	Lemaitre RN	2011-07-28	PLoS Genet	www.ncbi.nlm.nih.gov/pubmed/21829377	Genetic loci associated with plasma phospholipid n-3 fatty acids: a meta-analysis of genome-wide association studies from the CHARGE Consortium.	Phospholipid levels (plasma)	8,866 European ancestry individuals		11q12.2	11	61790331	C11orf10	TMEM258			746			rs102275-T	0	102275	non_coding_transcript_exon_variant	0	NR	7e-64	63.1549	(ALA)	0.02	[NR] % decrease	Affymetrix, Illumina [NR]	N	http://www.ebi.ac.uk/efo/EFO_0004639	GCST001180
	rs102275	chr11:61557803	T	C	0.647382	0.0516254	0.00415098	4.9e-38	11_5_1	FALSE	phospholipid measurement	2011-09-01	21829377	Lemaitre RN	2011-07-28	PLoS Genet	www.ncbi.nlm.nih.gov/pubmed/21829377	Genetic loci associated with plasma phospholipid n-3 fatty acids: a meta-analysis of genome-wide association studies from the CHARGE Consortium.	Phospholipid levels (plasma)	8,866 European ancestry individuals		11q12.2	11	61790331	C11orf10	TMEM258			746			rs102275-T	0	102275	non_coding_transcript_exon_variant	0	NR	8e-153	152.097	(DPA)	0.07	[NR] % increase	Affymetrix, Illumina [NR]	N	http://www.ebi.ac.uk/efo/EFO_0004639	GCST001179
	rs102275	chr11:61557803	T	C	0.647382	0.0516254	0.00415098	4.9e-38	11_5_1	FALSE	phospholipid measurement	2012-03-27	22359512	Demirkan A	2012-02-16	PLoS Genet	www.ncbi.nlm.nih.gov/pubmed/22359512	Genome-wide association study identifies novel loci associated with circulating phospho- and sphingolipid concentrations.	Phospholipid levels (plasma)	4,034 European ancestry individuals		11q12.2	11	61790331	FADS1, FADS2, FADS3	TMEM258			746			rs102275-?	0	102275	non_coding_transcript_exon_variant	0	NR	1e-203	203	(levels)	0	[0.80-23.0] % increase	Illumina [NR] (imputed)	N	http://www.ebi.ac.uk/efo/EFO_0004639	GCST001414
	rs102275	chr11:61557803	T	C	0.647382	0.0516254	0.00415098	4.9e-38	11_5_1	FALSE	coronary artery calcification	2012-11-21	22916037	Inouye M	2012-08-16	PLoS Genet	www.ncbi.nlm.nih.gov/pubmed/22916037	Novel Loci for metabolic networks and multi-tissue expression studies reveal genes for atherosclerosis.	Metabolite levels	6,608 European ancestry individuals		11q12.2	11	61790331	FADS1, FADS2, FADS3	TMEM258			746			rs102275-?	0	102275	non_coding_transcript_exon_variant	0	0.43	4e-264	263.398				Illumina [~ 2000000] (imputed)	N	http://www.ebi.ac.uk/efo/EFO_0004723	GCST001639
	rs102275	chr11:61557803	T	C	0.647382	0.0516254	0.00415098	4.9e-38	11_5_1	FALSE	omega-6 polyunsaturated fatty acid measurement	2014-11-15	24823311	Guan W	2014-05-13	Circ Cardiovasc Genet	www.ncbi.nlm.nih.gov/pubmed/24823311	Genome-wide association study of plasma N6 polyunsaturated fatty acids within the cohorts for heart and aging research in genomic epidemiology consortium.	Plasma omega-6 polyunsaturated fatty acid levels (arachidonic acid)	8,631 European ancestry individuals		11q12.2	11	61790331	FTH1, INCENP, FADS1, FADS2, SCGB2A1, SCGB1D1, SCGB2A2, RAB3IL1, AHNAK, C11orf9, DAGLA, FEN1, FADS3, SYT7, BEST1	TMEM258			746			rs102275-C	0	102275	non_coding_transcript_exon_variant	0	0.3	7e-147	146.155	(Conditioned on rs174547)	2.49	[2.29-2.69] unit decrease	Affymetrix, Illumina [~ 2500000] (imputed)	N	http://www.ebi.ac.uk/efo/EFO_0005680	GCST002449
	rs102275	chr11:61557803	T	C	0.647382	0.0516254	0.00415098	4.9e-38	11_5_1	FALSE	phospholipid measurement	2013-06-05	23362303	Wu JH	2013-01-29	Circ Cardiovasc Genet	www.ncbi.nlm.nih.gov/pubmed/23362303	Genome-wide association study identifies novel loci associated with concentrations of four plasma phospholipid fatty acids in the de novo lipogenesis pathway: results from the Cohorts for Heart and Aging Research in Genomic Epidemiology (CHARGE) consortium.	Oleic acid (18:1n-9) plasma levels	8,961 European ancestry individuals		11q12.2	11	61790331	C11orf9, FADS1, FADS2, FEN1, C11orf10, FADS3, RAB3IL1	TMEM258			746			rs102275-C	0	102275	non_coding_transcript_exon_variant	0	0.328	2e-32	31.699		0.23	[0.192-0.268] unit increase	Affymetrix, Illumina [~ 2500000] (imputed)	N	http://www.ebi.ac.uk/efo/EFO_0004639	GCST001834
	rs102275	chr11:61557803	T	C	0.647382	0.0516254	0.00415098	4.9e-38	11_5_1	FALSE	Crohn's disease	2012-10-19	21102463	Franke A	2010-11-21	Nat Genet	www.ncbi.nlm.nih.gov/pubmed/21102463	Genome-wide meta-analysis increases to 71 the number of confirmed Crohn's disease susceptibility loci.	Crohn's disease	6,333 European ancestry cases, 15,056 European ancestry controls	15,694 European ancestry cases, 14,026 European ancestry controls, 414 European ancestry trios	11q12.2	11	61790331	FADS1	TMEM258			746			rs102275-C	0	102275	non_coding_transcript_exon_variant	0	0.341	2e-11	10.699		1.08	[1.04-1.12]	Affymetrix, Illumina [953241] (imputed)	N	http://www.ebi.ac.uk/efo/EFO_0000384	GCST000879
	rs102275	chr11:61557803	T	C	0.647382	0.0516254	0.00415098	4.9e-38	11_5_1	FALSE	phospholipid measurement	2013-06-06	23362303	Wu JH	2013-01-29	Circ Cardiovasc Genet	www.ncbi.nlm.nih.gov/pubmed/23362303	Genome-wide association study identifies novel loci associated with concentrations of four plasma phospholipid fatty acids in the de novo lipogenesis pathway: results from the Cohorts for Heart and Aging Research in Genomic Epidemiology (CHARGE) consortium.	Palmitoleic acid (16:1n-7) plasma levels	8,961 European ancestry individuals		11q12.2	11	61790331	C11orf0, C11orf9, FADS1, FADS2, FEN1	TMEM258			746			rs102275-T	0	102275	non_coding_transcript_exon_variant	0	0.329	7e-13	12.1549		0.024	[0.017-0.03] unit increase	Affymetrix, Illumina [~ 2500000] (imputed)	N	http://www.ebi.ac.uk/efo/EFO_0004639	GCST001841
	rs102275	chr11:61557803	T	C	0.647382	0.0516254	0.00415098	4.9e-38	11_5_1	FALSE	phospholipid measurement	2013-06-06	23362303	Wu JH	2013-01-29	Circ Cardiovasc Genet	www.ncbi.nlm.nih.gov/pubmed/23362303	Genome-wide association study identifies novel loci associated with concentrations of four plasma phospholipid fatty acids in the de novo lipogenesis pathway: results from the Cohorts for Heart and Aging Research in Genomic Epidemiology (CHARGE) consortium.	Stearic acid (18:0) plasma levels	8,961 European ancestry individuals		11q12.2	11	61790331	FADS1, FADS2, FEN1, C11orf10, FADS3	TMEM258			746			rs102275-C	0	102275	non_coding_transcript_exon_variant	0	0.322	1e-20	20		0.1798	[0.142-0.218] unit decrease	Affymetrix, Illumina [~ 2500000] (imputed)	N	http://www.ebi.ac.uk/efo/EFO_0004639	GCST001840
	rs102275	chr11:61557803	T	C	0.647382	0.0516254	0.00415098	4.9e-38	11_5_1	FALSE	glycerophospholipid measurement, blood metabolite measurement	2016-06-02	26068415	Draisma HH	2015-06-12	Nat Commun	www.ncbi.nlm.nih.gov/pubmed/26068415	Genome-wide association study identifies novel genetic variants contributing to variation in blood metabolite levels.	Glycerophospholipid levels	up to 7,478 European ancestry individuals	1,182 European ancestry individuals	11q12.2	11	61790331	TMEM258, FADS1, FADS2, FADS3	TMEM258			746			rs102275-T	0	102275	non_coding_transcript_exon_variant	0	0.6724	2e-42	41.699	(Phosphatidylcholine diacyl C40:4)	0.0694	[0.059-0.079] unit increase	Affymetrix, Illumina [at least 296619] (imputed)	N	http://www.ebi.ac.uk/efo/EFO_0007630, http://www.ebi.ac.uk/efo/EFO_0005664	GCST002965
	rs102275	chr11:61557803	T	C	0.647382	0.0516254	0.00415098	4.9e-38	11_5_1	FALSE	glycerophospholipid measurement, blood metabolite measurement	2016-06-02	26068415	Draisma HH	2015-06-12	Nat Commun	www.ncbi.nlm.nih.gov/pubmed/26068415	Genome-wide association study identifies novel genetic variants contributing to variation in blood metabolite levels.	Glycerophospholipid levels	up to 7,478 European ancestry individuals	1,182 European ancestry individuals	11q12.2	11	61790331	TMEM258, FADS1, FADS2, FADS3	TMEM258			746			rs102275-T	0	102275	non_coding_transcript_exon_variant	0	0.6805	3e-37	36.5229	(Phosphatidylcholine diacyl C42:4)	0.0628	[0.053-0.072] unit increase	Affymetrix, Illumina [at least 296619] (imputed)	N	http://www.ebi.ac.uk/efo/EFO_0007630, http://www.ebi.ac.uk/efo/EFO_0005664	GCST002965
	rs102275	chr11:61557803	T	C	0.647382	0.0516254	0.00415098	4.9e-38	11_5_1	FALSE	glycerophospholipid measurement, blood metabolite measurement	2016-06-02	26068415	Draisma HH	2015-06-12	Nat Commun	www.ncbi.nlm.nih.gov/pubmed/26068415	Genome-wide association study identifies novel genetic variants contributing to variation in blood metabolite levels.	Glycerophospholipid levels	up to 7,478 European ancestry individuals	1,182 European ancestry individuals	11q12.2	11	61790331	TMEM258, FADS1, FADS2, FADS3	TMEM258			746			rs102275-T	0	102275	non_coding_transcript_exon_variant	0	0.6762	1e-82	82	(Phosphatidylcholine acyl-alkyl C38:4)	0.0799	[0.072-0.088] unit increase	Affymetrix, Illumina [at least 296619] (imputed)	N	http://www.ebi.ac.uk/efo/EFO_0007630, http://www.ebi.ac.uk/efo/EFO_0005664	GCST002965
	rs102275	chr11:61557803	T	C	0.647382	0.0516254	0.00415098	4.9e-38	11_5_1	FALSE	glycerophospholipid measurement, blood metabolite measurement	2016-06-02	26068415	Draisma HH	2015-06-12	Nat Commun	www.ncbi.nlm.nih.gov/pubmed/26068415	Genome-wide association study identifies novel genetic variants contributing to variation in blood metabolite levels.	Glycerophospholipid levels	up to 7,478 European ancestry individuals	1,182 European ancestry individuals	11q12.2	11	61790331	TMEM258, FADS1, FADS2, FADS3	TMEM258			746			rs102275-T	0	102275	non_coding_transcript_exon_variant	0	0.6789	1e-55	55	(Phosphatidylcholine acyl-alkyl C40:4)	0.0681	[0.06-0.077] unit increase	Affymetrix, Illumina [at least 296619] (imputed)	N	http://www.ebi.ac.uk/efo/EFO_0007630, http://www.ebi.ac.uk/efo/EFO_0005664	GCST002965
	rs102275	chr11:61557803	T	C	0.647382	0.0516254	0.00415098	4.9e-38	11_5_1	FALSE	glycerophospholipid measurement, blood metabolite measurement	2016-06-02	26068415	Draisma HH	2015-06-12	Nat Commun	www.ncbi.nlm.nih.gov/pubmed/26068415	Genome-wide association study identifies novel genetic variants contributing to variation in blood metabolite levels.	Glycerophospholipid levels	up to 7,478 European ancestry individuals	1,182 European ancestry individuals	11q12.2	11	61790331	TMEM258, FADS1, FADS2, FADS3	TMEM258			746			rs102275-T	0	102275	non_coding_transcript_exon_variant	0	0.6785	3e-44	43.5229	(Phosphatidylcholine acyl-alkyl C40:5)	0.0605	[0.052-0.069] unit increase	Affymetrix, Illumina [at least 296619] (imputed)	N	http://www.ebi.ac.uk/efo/EFO_0007630, http://www.ebi.ac.uk/efo/EFO_0005664	GCST002965
	rs102275	chr11:61557803	T	C	0.647382	0.0516254	0.00415098	4.9e-38	11_5_1	FALSE	glycerophospholipid measurement, blood metabolite measurement	2016-06-02	26068415	Draisma HH	2015-06-12	Nat Commun	www.ncbi.nlm.nih.gov/pubmed/26068415	Genome-wide association study identifies novel genetic variants contributing to variation in blood metabolite levels.	Glycerophospholipid levels	up to 7,478 European ancestry individuals	1,182 European ancestry individuals	11q12.2	11	61790331	TMEM258, FADS1, FADS2, FADS3	TMEM258			746			rs102275-T	0	102275	non_coding_transcript_exon_variant	0	0.6782	2e-38	37.699	(Phosphatidylcholine acyl-alkyl C42:5)	0.057	[0.048-0.066] unit increase	Affymetrix, Illumina [at least 296619] (imputed)	N	http://www.ebi.ac.uk/efo/EFO_0007630, http://www.ebi.ac.uk/efo/EFO_0005664	GCST002965
	rs102275	chr11:61557803	T	C	0.647382	0.0516254	0.00415098	4.9e-38	11_5_1	FALSE	glycerophospholipid measurement, blood metabolite measurement	2016-06-02	26068415	Draisma HH	2015-06-12	Nat Commun	www.ncbi.nlm.nih.gov/pubmed/26068415	Genome-wide association study identifies novel genetic variants contributing to variation in blood metabolite levels.	Glycerophospholipid levels	up to 7,478 European ancestry individuals	1,182 European ancestry individuals	11q12.2	11	61790331	TMEM258, FADS1, FADS2, FADS3	TMEM258			746			rs102275-T	0	102275	non_coding_transcript_exon_variant	0	0.6742	2e-34	33.699	(Phosphatidylcholine acyl-alkyl C44:5)	0.0636	[0.053-0.074] unit increase	Affymetrix, Illumina [at least 296619] (imputed)	N	http://www.ebi.ac.uk/efo/EFO_0007630, http://www.ebi.ac.uk/efo/EFO_0005664	GCST002965
	rs102275	chr11:61557803	T	C	0.647382	0.0516254	0.00415098	4.9e-38	11_5_1	FALSE	glycerophospholipid measurement, blood metabolite measurement	2016-06-02	26068415	Draisma HH	2015-06-12	Nat Commun	www.ncbi.nlm.nih.gov/pubmed/26068415	Genome-wide association study identifies novel genetic variants contributing to variation in blood metabolite levels.	Glycerophospholipid levels	up to 7,478 European ancestry individuals	1,182 European ancestry individuals	11q12.2	11	61790331	TMEM258, FADS1, FADS2, FADS3	TMEM258			746			rs102275-T	0	102275	non_coding_transcript_exon_variant	0	0.6734	2e-41	40.699	(Phosphatidylcholine acyl-alkyl C44:6)	0.0693	[0.059-0.079] unit increase	Affymetrix, Illumina [at least 296619] (imputed)	N	http://www.ebi.ac.uk/efo/EFO_0007630, http://www.ebi.ac.uk/efo/EFO_0005664	GCST002965
	rs102275	chr11:61557803	T	C	0.647382	0.0516254	0.00415098	4.9e-38	11_5_1	FALSE	cis/trans-18:2 fatty acid measurement, trans fatty acid measurement	2015-08-09	25646338	Mozaffarian D	2014-12-10	Am J Clin Nutr	www.ncbi.nlm.nih.gov/pubmed/25646338	Genetic loci associated with circulating phospholipid trans fatty acids: a meta-analysis of genome-wide association studies from the CHARGE Consortium.	Trans fatty acid levels	8,013 European ancestry individuals	1,082 African American individuals, 669 Chinese ancestry individuals, 657 Hispanic individuals	11q12.2	11	61790331	NR	TMEM258			746			rs102275-T	0	102275	non_coding_transcript_exon_variant	0	0.6688	2e-13	12.699	(Cis/trans-18:2, EA)	0.0031	[0.0023-0.0039] unit decrease	Affymetrix, Illumina [~ 2500000] (imputed)	N	http://www.ebi.ac.uk/efo/EFO_0006824, http://www.ebi.ac.uk/efo/EFO_0006821	GCST002721
	rs174538	chr11:61560081	G	A	0.681891	0.055026	0.00425475	1.1e-40	11_5_1	FALSE	phospholipid measurement	2011-09-01	21829377	Lemaitre RN	2011-07-28	PLoS Genet	www.ncbi.nlm.nih.gov/pubmed/21829377	Genetic loci associated with plasma phospholipid n-3 fatty acids: a meta-analysis of genome-wide association studies from the CHARGE Consortium.	Phospholipid levels (plasma)	8,866 European ancestry individuals		11q12.2	11	61792609	C11orf10	TMEM258			746			rs174538-A	0	174538	5_prime_UTR_variant	0	NR	5e-58	57.301	(EPA)	0.08	[NR] % decrease	Affymetrix, Illumina [NR]	N	http://www.ebi.ac.uk/efo/EFO_0004639	GCST001178
	rs174538	chr11:61560081	G	A	0.681891	0.055026	0.00425475	1.1e-40	11_5_1	FALSE	blood metabolite measurement	2014-12-10	24816252	Shin SY	2014-05-11	Nat Genet	www.ncbi.nlm.nih.gov/pubmed/24816252	An atlas of genetic influences on human blood metabolites.	Blood metabolite levels	7,824 European ancestry individuals		11q12.2	11	61792609	FADS1	TMEM258			746			rs174538-A	0	174538	5_prime_UTR_variant	0	0.3	9e-14	13.0458	(docosapentaenoate (n3 DPA; 22:5n3))	0.026	[0.018-0.034] unit decrease	Affymetrix, Illumina [2100000] (imputed)	N	http://www.ebi.ac.uk/efo/EFO_0005664	GCST002443
	rs174538	chr11:61560081	G	A	0.681891	0.055026	0.00425475	1.1e-40	11_5_1	FALSE	cis/trans-18:2 fatty acid measurement, trans fatty acid measurement	2015-08-09	25646338	Mozaffarian D	2014-12-10	Am J Clin Nutr	www.ncbi.nlm.nih.gov/pubmed/25646338	Genetic loci associated with circulating phospholipid trans fatty acids: a meta-analysis of genome-wide association studies from the CHARGE Consortium.	Trans fatty acid levels	8,013 European ancestry individuals	1,082 African American individuals, 669 Chinese ancestry individuals, 657 Hispanic individuals	11q12.2	11	61792609	NR	TMEM258			746			rs174538-A	0	174538	5_prime_UTR_variant	0	0.2955	1e-12	12	(Cis/trans-18:2, EA)	0.0031	[0.0023-0.0039] unit increase	Affymetrix, Illumina [~ 2500000] (imputed)	N	http://www.ebi.ac.uk/efo/EFO_0006824, http://www.ebi.ac.uk/efo/EFO_0006821	GCST002721
	rs4246215	chr11:61564299	G	T	0.638832	0.0492406	0.00413013	1.5e-35	11_5_1	FALSE	phospholipid measurement	2011-09-01	21829377	Lemaitre RN	2011-07-28	PLoS Genet	www.ncbi.nlm.nih.gov/pubmed/21829377	Genetic loci associated with plasma phospholipid n-3 fatty acids: a meta-analysis of genome-wide association studies from the CHARGE Consortium.	Phospholipid levels (plasma)	8,866 European ancestry individuals		11q12.2	11	61796827	FEN1	FEN1			2237			rs4246215-T	0	4246215	3_prime_UTR_variant	0	NR	9e-60	59.0458	(ALA)	0.02	[NR] % increase	Affymetrix, Illumina [NR]	N	http://www.ebi.ac.uk/efo/EFO_0004639	GCST001180
	rs4246215	chr11:61564299	G	T	0.638832	0.0492406	0.00413013	1.5e-35	11_5_1	FALSE	phospholipid measurement	2011-09-01	21829377	Lemaitre RN	2011-07-28	PLoS Genet	www.ncbi.nlm.nih.gov/pubmed/21829377	Genetic loci associated with plasma phospholipid n-3 fatty acids: a meta-analysis of genome-wide association studies from the CHARGE Consortium.	Phospholipid levels (plasma)	8,866 European ancestry individuals		11q12.2	11	61796827	FEN1	FEN1			2237			rs4246215-T	0	4246215	3_prime_UTR_variant	0	NR	6e-55	54.2218	(EPA)	0.08	[NR] % decrease	Affymetrix, Illumina [NR]	N	http://www.ebi.ac.uk/efo/EFO_0004639	GCST001178
	rs4246215	chr11:61564299	G	T	0.638832	0.0492406	0.00413013	1.5e-35	11_5_1	FALSE	phospholipid measurement	2011-09-01	21829377	Lemaitre RN	2011-07-28	PLoS Genet	www.ncbi.nlm.nih.gov/pubmed/21829377	Genetic loci associated with plasma phospholipid n-3 fatty acids: a meta-analysis of genome-wide association studies from the CHARGE Consortium.	Phospholipid levels (plasma)	8,866 European ancestry individuals		11q12.2	11	61796827	FEN1	FEN1			2237			rs4246215-T	0	4246215	3_prime_UTR_variant	0	NR	1e-139	139	(DPA)	0.07	[NR] % decrease	Affymetrix, Illumina [NR]	N	http://www.ebi.ac.uk/efo/EFO_0004639	GCST001179
	rs4246215	chr11:61564299	G	T	0.638832	0.0492406	0.00413013	1.5e-35	11_5_1	FALSE	platelet count	2015-05-05	22139419	Gieger C	2011-11-30	Nature	www.ncbi.nlm.nih.gov/pubmed/22139419	New gene functions in megakaryopoiesis and platelet formation.	Platelet count	47,005 European ancestry individuals, 1,661 Val Borbera individuals	Up to 18,838 European ancestry individuals	11q12.2	11	61796827	FEN1	FEN1			2237			rs4246215-T	0	4246215	3_prime_UTR_variant	0	NR	3e-10	9.52288		2.451	[1.69-3.22] 10^9/l increase	Affymetrix, Illumina [~ 2500000] (imputed)	N	http://www.ebi.ac.uk/efo/EFO_0004309	GCST001337
	rs4246215	chr11:61564299	G	T	0.638832	0.0492406	0.00413013	1.5e-35	11_5_1	FALSE	inflammatory bowel disease	2013-02-12	23128233	Jostins L	2012-11-01	Nature	www.ncbi.nlm.nih.gov/pubmed/23128233	Host-microbe interactions have shaped the genetic architecture of inflammatory bowel disease.	Inflammatory bowel disease	12,924 European ancestry cases, 21,442 European ancestry controls	25,683 European ancestry cases, 17,015 European ancestry controls	11q12.2	11	61796827	C11orf9, FADS1, FADS2	FEN1			2237			rs4246215-T	0	4246215	3_prime_UTR_variant	0	0.338	2e-15	14.699		1.079	[1.046-1.112]	Affymetrix, Illumina [1230000] (imputed)	N	http://www.ebi.ac.uk/efo/EFO_0003767	GCST001725
	rs4246215	chr11:61564299	G	T	0.638832	0.0492406	0.00413013	1.5e-35	11_5_1	FALSE	fatty acid measurement, linoleic acid measurement	2015-07-27	25500335	Tintle NL	2014-12-02	Prostaglandins Leukot Essent Fatty Acids	www.ncbi.nlm.nih.gov/pubmed/25500335	A genome-wide association study of saturated, mono- and polyunsaturated red blood cell fatty acids in the Framingham Heart Offspring Study.	Red blood cell fatty acid levels	2,633 individuals		11q12.2	11	61796827	FEN1, C11orf9, C11orf10, FADS2, FADS1	FEN1			2237			rs4246215-?	0	4246215	3_prime_UTR_variant	0	0.36	1e-09	9	(ALA)	0.113	[NR] unit increase	Affymetrix [~ 2500000] (imputed)	N	http://www.ebi.ac.uk/efo/EFO_0005110, http://www.ebi.ac.uk/efo/EFO_0006807	GCST002712
	rs4246215	chr11:61564299	G	T	0.638832	0.0492406	0.00413013	1.5e-35	11_5_1	FALSE	cis/trans-18:2 fatty acid measurement, trans fatty acid measurement	2015-08-09	25646338	Mozaffarian D	2014-12-10	Am J Clin Nutr	www.ncbi.nlm.nih.gov/pubmed/25646338	Genetic loci associated with circulating phospholipid trans fatty acids: a meta-analysis of genome-wide association studies from the CHARGE Consortium.	Trans fatty acid levels	8,013 European ancestry individuals	1,082 African American individuals, 669 Chinese ancestry individuals, 657 Hispanic individuals	11q12.2	11	61796827	NR	FEN1			2237			rs4246215-T	0	4246215	3_prime_UTR_variant	0	0.349	5e-13	12.301	(Cis/trans-18:2, EA)	0.0031	[0.0023-0.0039] unit increase	Affymetrix, Illumina [~ 2500000] (imputed)	N	http://www.ebi.ac.uk/efo/EFO_0006824, http://www.ebi.ac.uk/efo/EFO_0006821	GCST002721
	rs174541	chr11:61565908	T	C	0.638725	0.049431	0.00413218	1.3e-35	11_5_1	FALSE	insulin sensitivity measurement	2013-05-09	23378610	Xie W	2013-02-01	Diabetes	www.ncbi.nlm.nih.gov/pubmed/23378610	Genetic variants associated with glycine metabolism and their role in insulin sensitivity and type 2 diabetes.	Metabolite levels	1,004 European ancestry individuals	339 European ancestry individuals	11q12.2	11	61798436	FADS1, FADS2, FEN1, FADS3	FEN1 - FADS1	2237	3992		1192	1189	rs174541-T	0	174541	intron_variant	1	0.65	3e-09	8.52288	(adrenate)	0.28	[0.19-0.37] unit increase	Affymetrix [909508] (imputed)	N	http://www.ebi.ac.uk/efo/EFO_0004471	GCST001852
	rs174541	chr11:61565908	T	C	0.638725	0.049431	0.00413218	1.3e-35	11_5_1	FALSE	fatty acid measurement	2015-07-27	25500335	Tintle NL	2014-12-02	Prostaglandins Leukot Essent Fatty Acids	www.ncbi.nlm.nih.gov/pubmed/25500335	A genome-wide association study of saturated, mono- and polyunsaturated red blood cell fatty acids in the Framingham Heart Offspring Study.	Red blood cell fatty acid levels	2,633 individuals		11q12.2	11	61798436	FEN1, C11orf10, FADS1, C11orf9, FADS2	FEN1 - FADS1	2237	3992		1192	1189	rs174541-?	0	174541	intron_variant	1	0.36	3e-19	18.5229	(DTA)	0.177	[NR] unit decrease	Affymetrix [~ 2500000] (imputed)	N	http://www.ebi.ac.uk/efo/EFO_0005110	GCST002712
	rs174541	chr11:61565908	T	C	0.638725	0.049431	0.00413218	1.3e-35	11_5_1	FALSE	cis/trans-18:2 fatty acid measurement, trans fatty acid measurement	2015-08-09	25646338	Mozaffarian D	2014-12-10	Am J Clin Nutr	www.ncbi.nlm.nih.gov/pubmed/25646338	Genetic loci associated with circulating phospholipid trans fatty acids: a meta-analysis of genome-wide association studies from the CHARGE Consortium.	Trans fatty acid levels	8,013 European ancestry individuals	1,082 African American individuals, 669 Chinese ancestry individuals, 657 Hispanic individuals	11q12.2	11	61798436	NR	FEN1 - FADS1	2237	3992		1192	1189	rs174541-T	0	174541	intron_variant	1	0.6495	4e-13	12.3979	(Cis/trans-18:2, EA)	0.0031	[0.0023-0.0039] unit decrease	Affymetrix, Illumina [~ 2500000] (imputed)	N	http://www.ebi.ac.uk/efo/EFO_0006824, http://www.ebi.ac.uk/efo/EFO_0006821	GCST002721
	rs174545	chr11:61569306	C	G	0.653845	0.0519739	0.00416931	3.3e-38	11_5_1	FALSE	delta-6 desaturase measurement	2016-10-12	26584805	Dorajoo R	2015-11-19	Genes Nutr	www.ncbi.nlm.nih.gov/pubmed/26584805	A genome-wide association study of n-3 and n-6 plasma fatty acids in a Singaporean Chinese population.	Delta-6 desaturase activity	717 Singaporean Chinese ancestry myocardial infarction cases, 644 Singaporean Chinese ancestry controls		11q12.2	11	61801834	NR	FADS1			3992			rs174545-G	0	174545	3_prime_UTR_variant	0	0.6561	5e-37	36.301		0.2367	[0.20-0.27] unit decrease	Illumina [up to 1980188] (imputed)	N	http://www.ebi.ac.uk/efo/EFO_0007765	GCST003244
	rs174545	chr11:61569306	C	G	0.653845	0.0519739	0.00416931	3.3e-38	11_5_1	FALSE	arachidonic acid measurement, fatty acid measurement	2015-07-27	25500335	Tintle NL	2014-12-02	Prostaglandins Leukot Essent Fatty Acids	www.ncbi.nlm.nih.gov/pubmed/25500335	A genome-wide association study of saturated, mono- and polyunsaturated red blood cell fatty acids in the Framingham Heart Offspring Study.	Red blood cell fatty acid levels	2,633 individuals		11q12.2	11	61801834	FADS1, C11orf10, C11orf9, FADS2, FEN1, FADS3, RAB3IL1	FADS1			3992			rs174545-?	0	174545	3_prime_UTR_variant	0	0.33	8e-90	89.0969	(AA)	0.374	[NR] unit decrease	Affymetrix [~ 2500000] (imputed)	N	http://www.ebi.ac.uk/efo/EFO_0006808, http://www.ebi.ac.uk/efo/EFO_0005110	GCST002712
	rs174545	chr11:61569306	C	G	0.653845	0.0519739	0.00416931	3.3e-38	11_5_1	FALSE	cis/trans-18:2 fatty acid measurement, trans fatty acid measurement	2015-08-09	25646338	Mozaffarian D	2014-12-10	Am J Clin Nutr	www.ncbi.nlm.nih.gov/pubmed/25646338	Genetic loci associated with circulating phospholipid trans fatty acids: a meta-analysis of genome-wide association studies from the CHARGE Consortium.	Trans fatty acid levels	8,013 European ancestry individuals	1,082 African American individuals, 669 Chinese ancestry individuals, 657 Hispanic individuals	11q12.2	11	61801834	NR	FADS1			3992			rs174545-C	0	174545	3_prime_UTR_variant	0	0.6702	7e-14	13.1549	(Cis/trans-18:2, EA)	0.0031	[0.0023-0.0039] unit decrease	Affymetrix, Illumina [~ 2500000] (imputed)	N	http://www.ebi.ac.uk/efo/EFO_0006824, http://www.ebi.ac.uk/efo/EFO_0006821	GCST002721
	rs174546	chr11:61569830	C	T	0.653772	0.0518822	0.00416906	4.1e-38	11_5_1	FALSE	high density lipoprotein cholesterol measurement	2012-01-25	20686565	Teslovich TM	2010-08-05	Nature	www.ncbi.nlm.nih.gov/pubmed/20686565	Biological, clinical and population relevance of 95 loci for blood lipids.	HDL cholesterol	99,900 European ancestry individuals		11q12.2	11	61802358	FADS1, FADS2, FADS3	FADS1			3992			rs174546 -T	0	174546	3_prime_UTR_variant	0	0.36	2e-22	21.699		0.73	[0.57-0.89] mg/dL decrease	Affymetrix, Illumina, Perlegen [~ 2600000] (imputed)	N	http://www.ebi.ac.uk/efo/EFO_0004612	GCST000755
	rs174546	chr11:61569830	C	T	0.653772	0.0518822	0.00416906	4.1e-38	11_5_1	FALSE	low density lipoprotein cholesterol measurement	2012-01-25	20686565	Teslovich TM	2010-08-05	Nature	www.ncbi.nlm.nih.gov/pubmed/20686565	Biological, clinical and population relevance of 95 loci for blood lipids.	LDL cholesterol	95,454 European ancestry individuals		11q12.2	11	61802358	FADS1, FADS2, FADS3	FADS1			3992			rs174546-T	0	174546	3_prime_UTR_variant	0	0.35	1e-21	21		1.71	[1.34-2.08] mg/dL decrease	Affymetrix, Illumina, Perlegen [~ 2600000] (imputed)	N	http://www.ebi.ac.uk/efo/EFO_0004611	GCST000759
	rs174546	chr11:61569830	C	T	0.653772	0.0518822	0.00416906	4.1e-38	11_5_1	FALSE	triglyceride measurement	2012-01-25	20686565	Teslovich TM	2010-08-05	Nature	www.ncbi.nlm.nih.gov/pubmed/20686565	Biological, clinical and population relevance of 95 loci for blood lipids.	Triglycerides	96,598 European ancestry individuals		11q12.2	11	61802358	FADS1, FADS2, FADS3	FADS1			3992			rs174546-T	0	174546	3_prime_UTR_variant	0	0.34	5e-24	23.301		3.82	[3.08-4.56] mg/dL increase	Affymetrix, Illumina, Perlegen [~ 2600000] (imputed)	N	http://www.ebi.ac.uk/efo/EFO_0004530	GCST000758
	rs174546	chr11:61569830	C	T	0.653772	0.0518822	0.00416906	4.1e-38	11_5_1	FALSE	total cholesterol measurement	2012-01-25	20686565	Teslovich TM	2010-08-05	Nature	www.ncbi.nlm.nih.gov/pubmed/20686565	Biological, clinical and population relevance of 95 loci for blood lipids.	Cholesterol, total	100,184 European ancestry individuals		11q12.2	11	61802358	FADS1, FADS2, FADS3	FADS1			3992			rs174546-C	0	174546	3_prime_UTR_variant	0	0.34	2e-22	21.699		1.78	[1.39-2.17] mg/dL decrease	Affymetrix, Illumina, Perlegen [~ 2600000] (imputed)	N	http://www.ebi.ac.uk/efo/EFO_0004574	GCST000760
	rs174546	chr11:61569830	C	T	0.653772	0.0518822	0.00416906	4.1e-38	11_5_1	FALSE	high density lipoprotein cholesterol measurement	2014-05-12	24097068	Willer CJ	2013-10-06	Nat Genet	www.ncbi.nlm.nih.gov/pubmed/24097068	Discovery and refinement of loci associated with lipid levels.	HDL cholesterol	94,595 European ancestry individuals	93,982 European ancestry individuals	11q12.2	11	61802358	FADS1, FADS2, FADS3	FADS1			3992			rs174546-T	0	174546	3_prime_UTR_variant	0	0.36	8e-28	27.0969		0.039	[NR] unit decrease	NR [NR] (imputed)	N	http://www.ebi.ac.uk/efo/EFO_0004612	GCST002223
	rs174546	chr11:61569830	C	T	0.653772	0.0518822	0.00416906	4.1e-38	11_5_1	FALSE	low density lipoprotein cholesterol measurement	2014-05-12	24097068	Willer CJ	2013-10-06	Nat Genet	www.ncbi.nlm.nih.gov/pubmed/24097068	Discovery and refinement of loci associated with lipid levels.	LDL cholesterol	94,595 European ancestry individuals	93,982 European ancestry individuals	11q12.2	11	61802358	FADS1, FADS2, FADS3	FADS1			3992			rs174546-T	0	174546	3_prime_UTR_variant	0	0.36	2e-39	38.699		0.051	[NR] unit decrease	NR [NR] (imputed)	N	http://www.ebi.ac.uk/efo/EFO_0004611	GCST002222
	rs174546	chr11:61569830	C	T	0.653772	0.0518822	0.00416906	4.1e-38	11_5_1	FALSE	total cholesterol measurement	2014-05-12	24097068	Willer CJ	2013-10-06	Nat Genet	www.ncbi.nlm.nih.gov/pubmed/24097068	Discovery and refinement of loci associated with lipid levels.	Cholesterol, total	94,595 European ancestry individuals	93,982 European ancestry individuals	11q12.2	11	61802358	FADS1, FADS2, FADS3	FADS1			3992			rs174546-T	0	174546	3_prime_UTR_variant	0	0.36	3e-37	36.5229		0.048	[NR] unit decrease	NR [NR] (imputed)	N	http://www.ebi.ac.uk/efo/EFO_0004574	GCST002221
	rs174546	chr11:61569830	C	T	0.653772	0.0518822	0.00416906	4.1e-38	11_5_1	FALSE	triglyceride measurement	2014-05-12	24097068	Willer CJ	2013-10-06	Nat Genet	www.ncbi.nlm.nih.gov/pubmed/24097068	Discovery and refinement of loci associated with lipid levels.	Triglycerides	94,595 European ancestry individuals	93,982 European ancestry individuals	11q12.2	11	61802358	FADS1, FADS2, FADS3	FADS1			3992			rs174546-T	0	174546	3_prime_UTR_variant	0	0.36	7e-38	37.1549		0.045	[NR] mg/dL increase	NR [NR] (imputed)	N	http://www.ebi.ac.uk/efo/EFO_0004530	GCST002216
	rs174546	chr11:61569830	C	T	0.653772	0.0518822	0.00416906	4.1e-38	11_5_1	FALSE	gamma-linolenic acid measurement	2016-10-12	26584805	Dorajoo R	2015-11-19	Genes Nutr	www.ncbi.nlm.nih.gov/pubmed/26584805	A genome-wide association study of n-3 and n-6 plasma fatty acids in a Singaporean Chinese population.	Plasma omega-6 polyunsaturated fatty acid levels (gamma-linolenic acid)	717 Singaporean Chinese ancestry myocardial infarction cases, 644 Singaporean Chinese ancestry controls		11q12.2	11	61802358	NR	FADS1			3992			rs174546-T	0	174546	3_prime_UTR_variant	0	0.662	5e-171	170.301		0.5227	[0.49-0.56] unit decrease	Illumina [up to 1980188] (imputed)	N	http://www.ebi.ac.uk/efo/EFO_0007762	GCST003238
	rs174546	chr11:61569830	C	T	0.653772	0.0518822	0.00416906	4.1e-38	11_5_1	FALSE	glycerophospholipid measurement, blood metabolite measurement	2016-06-02	26068415	Draisma HH	2015-06-12	Nat Commun	www.ncbi.nlm.nih.gov/pubmed/26068415	Genome-wide association study identifies novel genetic variants contributing to variation in blood metabolite levels.	Glycerophospholipid levels	up to 7,478 European ancestry individuals	1,182 European ancestry individuals	11q12.2	11	61802358	FADS1, FADS2, FADS3	FADS1			3992			rs174546-T	0	174546	3_prime_UTR_variant	0	0.3216	3e-95	94.5229	(Phosphatidylcholine diacyl C38:5)	0.1041	[0.094-0.114] unit decrease	Affymetrix, Illumina [at least 296619] (imputed)	N	http://www.ebi.ac.uk/efo/EFO_0007630, http://www.ebi.ac.uk/efo/EFO_0005664	GCST002965
	rs174546	chr11:61569830	C	T	0.653772	0.0518822	0.00416906	4.1e-38	11_5_1	FALSE	glycerophospholipid measurement, blood metabolite measurement	2016-06-02	26068415	Draisma HH	2015-06-12	Nat Commun	www.ncbi.nlm.nih.gov/pubmed/26068415	Genome-wide association study identifies novel genetic variants contributing to variation in blood metabolite levels.	Glycerophospholipid levels	up to 7,478 European ancestry individuals	1,182 European ancestry individuals	11q12.2	11	61802358	FADS1, FADS2, FADS3	FADS1			3992			rs174546-T	0	174546	3_prime_UTR_variant	0	0.3239	6e-20	19.2218	(Phosphatidylcholine diacyl C40:6)	0.0592	[0.046-0.072] unit decrease	Affymetrix, Illumina [at least 296619] (imputed)	N	http://www.ebi.ac.uk/efo/EFO_0007630, http://www.ebi.ac.uk/efo/EFO_0005664	GCST002965
	rs174546	chr11:61569830	C	T	0.653772	0.0518822	0.00416906	4.1e-38	11_5_1	FALSE	cis/trans-18:2 fatty acid measurement, trans fatty acid measurement	2015-08-09	25646338	Mozaffarian D	2014-12-10	Am J Clin Nutr	www.ncbi.nlm.nih.gov/pubmed/25646338	Genetic loci associated with circulating phospholipid trans fatty acids: a meta-analysis of genome-wide association studies from the CHARGE Consortium.	Trans fatty acid levels	8,013 European ancestry individuals	1,082 African American individuals, 669 Chinese ancestry individuals, 657 Hispanic individuals	11q12.2	11	61802358	NR	FADS1			3992			rs174546-T	0	174546	3_prime_UTR_variant	0	0.3302	6e-14	13.2218	(Cis/trans-18:2, EA)	0.0032	[0.0024-0.004] unit increase	Affymetrix, Illumina [~ 2500000] (imputed)	N	http://www.ebi.ac.uk/efo/EFO_0006824, http://www.ebi.ac.uk/efo/EFO_0006821	GCST002721
	rs174546	chr11:61569830	C	T	0.653772	0.0518822	0.00416906	4.1e-38	11_5_1	FALSE	triglyceride measurement, C-reactive protein measurement	2017-02-25	27286809	Ligthart S	2016-06-10	BMC Genomics	www.ncbi.nlm.nih.gov/pubmed/27286809	Bivariate genome-wide association study identifies novel pleiotropic loci for lipids and inflammation.	C-reactive protein levels or triglyceride levels (pleiotropy)	65,000 individuals (C-reactive protein), 96,598 individuals (triglycerides)		11q12.2	11	61802358	FADS1	FADS1			3992			rs174546-T	0	174546	3_prime_UTR_variant	0	NR	5e-27	26.301				NR [25015711] (imputed)	N	http://www.ebi.ac.uk/efo/EFO_0004530, http://www.ebi.ac.uk/efo/EFO_0004458	GCST003681
	rs174546	chr11:61569830	C	T	0.653772	0.0518822	0.00416906	4.1e-38	11_5_1	FALSE	C-reactive protein measurement, high density lipoprotein cholesterol measurement	2017-02-25	27286809	Ligthart S	2016-06-10	BMC Genomics	www.ncbi.nlm.nih.gov/pubmed/27286809	Bivariate genome-wide association study identifies novel pleiotropic loci for lipids and inflammation.	C-reactive protein levels or HDL-cholesterol levels (pleiotropy)	65,000 individuals (C-reactive protein), 99,900 individuals (HDL-cholesterol)		11q12.2	11	61802358	FADS1	FADS1			3992			rs174546-T	0	174546	3_prime_UTR_variant	0	NR	2e-24	23.699				NR [2501543] (imputed)	N	http://www.ebi.ac.uk/efo/EFO_0004458, http://www.ebi.ac.uk/efo/EFO_0004612	GCST003680
	rs174547	chr11:61570783	T	C	0.653597	0.0514801	0.00417055	1.2e-37	11_5_1	FALSE	high density lipoprotein cholesterol measurement	2009-01-12	19060906	Kathiresan S	2008-12-07	Nat Genet	www.ncbi.nlm.nih.gov/pubmed/19060906	Common variants at 30 loci contribute to polygenic dyslipidemia.	HDL cholesterol	19,840 European ancestry individuals	Up to 20,623 European ancestry individuals	11q12.2	11	61803311	FADS1, FADS2, FADS3	FADS1			3992			rs174547-C	0	174547	intron_variant	0	0.33	2e-12	11.699		0.09	[0.05-0.13] s.d. decrease	Affymetrix, Illumina [~ 2600000] (imputed)	N	http://www.ebi.ac.uk/efo/EFO_0004612	GCST000290
	rs174547	chr11:61570783	T	C	0.653597	0.0514801	0.00417055	1.2e-37	11_5_1	FALSE	triglyceride measurement	2009-01-12	19060906	Kathiresan S	2008-12-07	Nat Genet	www.ncbi.nlm.nih.gov/pubmed/19060906	Common variants at 30 loci contribute to polygenic dyslipidemia.	Triglycerides	19,840 European ancestry individuals	Up to 20,623 European ancestry individuals	11q12.2	11	61803311	FADS1, FADS2, FADS3	FADS1			3992			rs174547-C	0	174547	intron_variant	0	0.33	2e-14	13.699		0.06	[0.02-0.10] s.d. increase	Affymetrix, Illumina [~ 2600000] (imputed)	N	http://www.ebi.ac.uk/efo/EFO_0004530	GCST000286
	rs174547	chr11:61570783	T	C	0.653597	0.0514801	0.00417055	1.2e-37	11_5_1	FALSE	phospholipid measurement	2011-09-01	21829377	Lemaitre RN	2011-07-28	PLoS Genet	www.ncbi.nlm.nih.gov/pubmed/21829377	Genetic loci associated with plasma phospholipid n-3 fatty acids: a meta-analysis of genome-wide association studies from the CHARGE Consortium.	Phospholipid levels (plasma)	8,866 European ancestry individuals		11q12.2	11	61803311	FADS1	FADS1			3992			rs174547-T	0	174547	intron_variant	0	NR	3e-64	63.5229	(ALA)	0.02	[NR] % decrease	Affymetrix, Illumina [NR]	N	http://www.ebi.ac.uk/efo/EFO_0004639	GCST001180
	rs174547	chr11:61570783	T	C	0.653597	0.0514801	0.00417055	1.2e-37	11_5_1	FALSE	phospholipid measurement	2011-09-01	21829377	Lemaitre RN	2011-07-28	PLoS Genet	www.ncbi.nlm.nih.gov/pubmed/21829377	Genetic loci associated with plasma phospholipid n-3 fatty acids: a meta-analysis of genome-wide association studies from the CHARGE Consortium.	Phospholipid levels (plasma)	8,866 European ancestry individuals		11q12.2	11	61803311	FADS1	FADS1			3992			rs174547-T	0	174547	intron_variant	0	NR	4e-154	153.398	(DPA)	0.07	[NR] % increase	Affymetrix, Illumina [NR]	N	http://www.ebi.ac.uk/efo/EFO_0004639	GCST001179
	rs174547	chr11:61570783	T	C	0.653597	0.0514801	0.00417055	1.2e-37	11_5_1	FALSE	resting heart rate	2010-09-02	20639392	Eijgelsheim M	2010-07-16	Hum Mol Genet	www.ncbi.nlm.nih.gov/pubmed/20639392	Genome-wide association analysis identifies multiple loci related to resting heart rate.	Resting heart rate	38,991 European ancestry individuals		11q12.2	11	61803311	FADS1	FADS1			3992			rs174547-C	0	174547	intron_variant	0	0.33	2e-09	8.69897		6.2	[4.22-8.18] ms decrease	Affymetrix, Illumina [~ 2500000] (imputed)	N	http://www.ebi.ac.uk/efo/EFO_0004351	GCST000731
	rs174547	chr11:61570783	T	C	0.653597	0.0514801	0.00417055	1.2e-37	11_5_1	FALSE	metabolite measurement	2012-02-24	21886157	Suhre K	2011-08-31	Nature	www.ncbi.nlm.nih.gov/pubmed/21886157	Human metabolic individuality in biomedical and pharmaceutical research.	Metabolic traits	2,820 European ancestry individuals		11q12.2	11	61803311	FADS1	FADS1			3992			rs174547-C	0	174547	intron_variant	0	0.32	9e-116	115.046	(SM-3 + 152 other traits)	0.178	[NR] unit decrease	Affymetrix, Illumina [534665]	N	http://www.ebi.ac.uk/efo/EFO_0004725	GCST001217
	rs174547	chr11:61570783	T	C	0.653597	0.0514801	0.00417055	1.2e-37	11_5_1	FALSE	lipid measurement	2012-02-28	22286219	Kettunen J	2012-01-29	Nat Genet	www.ncbi.nlm.nih.gov/pubmed/22286219	Genome-wide association study identifies multiple loci influencing human serum metabolite levels.	Lipid metabolism phenotypes	8,330 European ancestry individuals		11q12.2	11	61803311	FADS1, FADS2, FADS3	FADS1			3992			rs174547-?	0	174547	intron_variant	0	NR	8e-262	261.097	(LA/PUFA)	0.57	[0.53-0.61] unit increase	Illumina [~ 7700000] (imputed)	N	http://www.ebi.ac.uk/efo/EFO_0004529	GCST001392
	rs174547	chr11:61570783	T	C	0.653597	0.0514801	0.00417055	1.2e-37	11_5_1	FALSE	metabolite measurement	2010-01-13	20037589	Illig T	2009-12-27	Nat Genet	www.ncbi.nlm.nih.gov/pubmed/20037589	A genome-wide perspective of genetic variation in human metabolism.	Metabolite levels	1,029 European ancestry individuals	1,202 European ancestry individuals	11q12.2	11	61803311	FADS1	FADS1			3992			rs174547-C	0	174547	intron_variant	0	0.3	7e-179	178.155	(PC aa C36:3/PC aa C36:4)	36.3	[NR] % variance	Affymetrix [517480]	N	http://www.ebi.ac.uk/efo/EFO_0004725	GCST000550
	rs174547	chr11:61570783	T	C	0.653597	0.0514801	0.00417055	1.2e-37	11_5_1	FALSE	omega-6 polyunsaturated fatty acid measurement	2014-11-15	24823311	Guan W	2014-05-13	Circ Cardiovasc Genet	www.ncbi.nlm.nih.gov/pubmed/24823311	Genome-wide association study of plasma N6 polyunsaturated fatty acids within the cohorts for heart and aging research in genomic epidemiology consortium.	Plasma omega-6 polyunsaturated fatty acid levels (gamma-linolenic acid)	8,631 European ancestry individuals		11q12.2	11	61803311	FTH1, C11orf9, FADS1, DAGLA, FADS2, FEN1, C11orf10, FADS3, RAB3IL1, BEST1	FADS1			3992			rs174547-T	0	174547	intron_variant	0	0.674	2e-72	71.699		0.02	[0.018-0.022] unit increase	Affymetrix, Illumina [~ 2500000] (imputed)	N	http://www.ebi.ac.uk/efo/EFO_0005680	GCST002450
	rs174547	chr11:61570783	T	C	0.653597	0.0514801	0.00417055	1.2e-37	11_5_1	FALSE	omega-6 polyunsaturated fatty acid measurement	2014-11-15	24823311	Guan W	2014-05-13	Circ Cardiovasc Genet	www.ncbi.nlm.nih.gov/pubmed/24823311	Genome-wide association study of plasma N6 polyunsaturated fatty acids within the cohorts for heart and aging research in genomic epidemiology consortium.	Plasma omega-6 polyunsaturated fatty acid levels (arachidonic acid)	8,631 European ancestry individuals		11q12.2	11	61803311	FTH1, INCENP, FADS1, FADS2, SCGB2A1, SCGB1D1, SCGB2A2, RAB3IL1, AHNAK, C11orf9, DAGLA, FEN1, FADS3, SYT7, BEST1	FADS1			3992			rs174547-C	0	174547	intron_variant	0	0.33	0	970.523		1.69	[1.65-1.73] unit decrease	Affymetrix, Illumina [~ 2500000] (imputed)	N	http://www.ebi.ac.uk/efo/EFO_0005680	GCST002449
	rs174547	chr11:61570783	T	C	0.653597	0.0514801	0.00417055	1.2e-37	11_5_1	FALSE	lipid measurement, blood metabolite measurement	2017-02-24	27005778	Kettunen J	2016-03-23	Nat Commun	www.ncbi.nlm.nih.gov/pubmed/27005778	Genome-wide study for circulating metabolites identifies 62 loci and reveals novel systemic effects of LPA.	Metabolite levels (lipid measures)	2,118 Erasmus Rucphen (founder/genetic isolate), 22,807 European ancestry individuals		11q12.2	11	61803311	FADS2, FADS1	FADS1			3992			rs174547-C	0	174547	intron_variant	0	0.4	7e-23	22.1549	(other polyunsaturated fatty acids than 18:2)	0.4	[0.38-0.42] unit decrease	Affymetrix, Illumina, Perlegen [12133295] (imputed)	N	http://www.ebi.ac.uk/efo/EFO_0004529, http://www.ebi.ac.uk/efo/EFO_0005664	GCST003664
	rs174547	chr11:61570783	T	C	0.653597	0.0514801	0.00417055	1.2e-37	11_5_1	FALSE	linoleic acid measurement	2016-10-12	26584805	Dorajoo R	2015-11-19	Genes Nutr	www.ncbi.nlm.nih.gov/pubmed/26584805	A genome-wide association study of n-3 and n-6 plasma fatty acids in a Singaporean Chinese population.	Plasma omega-6 polyunsaturated fatty acid levels (linoleic acid)	717 Singaporean Chinese ancestry myocardial infarction cases, 644 Singaporean Chinese ancestry controls		11q12.2	11	61803311	NR	FADS1			3992			rs174547-T	0	174547	intron_variant	0	0.3382	1e-16	16		0.048	[0.037-0.059] unit decrease	Illumina [up to 1980188] (imputed)	N	http://www.ebi.ac.uk/efo/EFO_0006807	GCST003239
	rs174547	chr11:61570783	T	C	0.653597	0.0514801	0.00417055	1.2e-37	11_5_1	FALSE	glycerophospholipid measurement, blood metabolite measurement	2016-06-02	26068415	Draisma HH	2015-06-12	Nat Commun	www.ncbi.nlm.nih.gov/pubmed/26068415	Genome-wide association study identifies novel genetic variants contributing to variation in blood metabolite levels.	Glycerophospholipid levels	up to 7,478 European ancestry individuals	1,182 European ancestry individuals	11q12.2	11	61803311	FADS1, FADS2, FADS3	FADS1			3992			rs174547-T	0	174547	intron_variant	0	0.678	2e-175	174.699	(lysoPhosphatidylcholine acyl C20:4)	0.1652	[0.15-0.18] unit increase	Affymetrix, Illumina [at least 296619] (imputed)	N	http://www.ebi.ac.uk/efo/EFO_0007630, http://www.ebi.ac.uk/efo/EFO_0005664	GCST002965
	rs174547	chr11:61570783	T	C	0.653597	0.0514801	0.00417055	1.2e-37	11_5_1	FALSE	glycerophospholipid measurement, blood metabolite measurement	2016-06-02	26068415	Draisma HH	2015-06-12	Nat Commun	www.ncbi.nlm.nih.gov/pubmed/26068415	Genome-wide association study identifies novel genetic variants contributing to variation in blood metabolite levels.	Glycerophospholipid levels	up to 7,478 European ancestry individuals	1,182 European ancestry individuals	11q12.2	11	61803311	FADS1, FADS2, FADS3	FADS1			3992			rs174547-T	0	174547	intron_variant	0	0.6756	2e-40	39.699	(Phosphatidylcholine diacyl C34:4)	0.0884	[0.075-0.101] unit increase	Affymetrix, Illumina [at least 296619] (imputed)	N	http://www.ebi.ac.uk/efo/EFO_0007630, http://www.ebi.ac.uk/efo/EFO_0005664	GCST002965
	rs174547	chr11:61570783	T	C	0.653597	0.0514801	0.00417055	1.2e-37	11_5_1	FALSE	glycerophospholipid measurement, blood metabolite measurement	2016-06-02	26068415	Draisma HH	2015-06-12	Nat Commun	www.ncbi.nlm.nih.gov/pubmed/26068415	Genome-wide association study identifies novel genetic variants contributing to variation in blood metabolite levels.	Glycerophospholipid levels	up to 7,478 European ancestry individuals	1,182 European ancestry individuals	11q12.2	11	61803311	FADS1, FADS2, FADS3	FADS1			3992			rs174547-T	0	174547	intron_variant	0	0.6803	9e-141	140.046	(Phosphatidylcholine diacyl C36:4)	0.1157	[0.11-0.12] unit increase	Affymetrix, Illumina [at least 296619] (imputed)	N	http://www.ebi.ac.uk/efo/EFO_0007630, http://www.ebi.ac.uk/efo/EFO_0005664	GCST002965
	rs174547	chr11:61570783	T	C	0.653597	0.0514801	0.00417055	1.2e-37	11_5_1	FALSE	glycerophospholipid measurement, blood metabolite measurement	2016-06-02	26068415	Draisma HH	2015-06-12	Nat Commun	www.ncbi.nlm.nih.gov/pubmed/26068415	Genome-wide association study identifies novel genetic variants contributing to variation in blood metabolite levels.	Glycerophospholipid levels	up to 7,478 European ancestry individuals	1,182 European ancestry individuals	11q12.2	11	61803311	FADS1, FADS2, FADS3	FADS1			3992			rs174547-T	0	174547	intron_variant	0	0.6793	9e-172	171.046	(Phosphatidylcholine diacyl C38:4)	0.1408	[0.13-0.15] unit increase	Affymetrix, Illumina [at least 296619] (imputed)	N	http://www.ebi.ac.uk/efo/EFO_0007630, http://www.ebi.ac.uk/efo/EFO_0005664	GCST002965
	rs174547	chr11:61570783	T	C	0.653597	0.0514801	0.00417055	1.2e-37	11_5_1	FALSE	glycerophospholipid measurement, blood metabolite measurement	2016-06-02	26068415	Draisma HH	2015-06-12	Nat Commun	www.ncbi.nlm.nih.gov/pubmed/26068415	Genome-wide association study identifies novel genetic variants contributing to variation in blood metabolite levels.	Glycerophospholipid levels	up to 7,478 European ancestry individuals	1,182 European ancestry individuals	11q12.2	11	61803311	FADS1, FADS2, FADS3	FADS1			3992			rs174547-T	0	174547	intron_variant	0	0.6775	3e-42	41.5229	(Phosphatidylcholine acyl-alkyl C36:4)	0.0663	[0.057-0.076] unit increase	Affymetrix, Illumina [at least 296619] (imputed)	N	http://www.ebi.ac.uk/efo/EFO_0007630, http://www.ebi.ac.uk/efo/EFO_0005664	GCST002965
	rs174547	chr11:61570783	T	C	0.653597	0.0514801	0.00417055	1.2e-37	11_5_1	FALSE	glycerophospholipid measurement, blood metabolite measurement	2016-06-02	26068415	Draisma HH	2015-06-12	Nat Commun	www.ncbi.nlm.nih.gov/pubmed/26068415	Genome-wide association study identifies novel genetic variants contributing to variation in blood metabolite levels.	Glycerophospholipid levels	up to 7,478 European ancestry individuals	1,182 European ancestry individuals	11q12.2	11	61803311	FADS1, FADS2, FADS3	FADS1			3992			rs174547-T	0	174547	intron_variant	0	0.6783	5e-84	83.301	(Phosphatidylcholine acyl-alkyl C36:5)	0.0992	[0.089-0.109] unit increase	Affymetrix, Illumina [at least 296619] (imputed)	N	http://www.ebi.ac.uk/efo/EFO_0007630, http://www.ebi.ac.uk/efo/EFO_0005664	GCST002965
	rs174547	chr11:61570783	T	C	0.653597	0.0514801	0.00417055	1.2e-37	11_5_1	FALSE	glycerophospholipid measurement, blood metabolite measurement	2016-06-02	26068415	Draisma HH	2015-06-12	Nat Commun	www.ncbi.nlm.nih.gov/pubmed/26068415	Genome-wide association study identifies novel genetic variants contributing to variation in blood metabolite levels.	Glycerophospholipid levels	up to 7,478 European ancestry individuals	1,182 European ancestry individuals	11q12.2	11	61803311	FADS1, FADS2, FADS3	FADS1			3992			rs174547-T	0	174547	intron_variant	0	0.6792	2e-70	69.699	(Phosphatidylcholine acyl-alkyl C38:5)	0.0764	[0.068-0.085] unit increase	Affymetrix, Illumina [at least 296619] (imputed)	N	http://www.ebi.ac.uk/efo/EFO_0007630, http://www.ebi.ac.uk/efo/EFO_0005664	GCST002965
[truncated: 331 more rows]
