# Supplementary material for: Red blood cell distribution width: Genetic evidence for aging pathways in 116,666 volunteers
Source: PLoS One. 2017 Sep 28;12(9):e0185083. doi: 10.1371/journal.pone.0185083 (PMC5619771; doi:10.1371/journal.pone.0185083)
Supplement: S5 Table — This analysis using the MAGENTA software included all genetic variants used in the analysis, not just the significant independent signals. (XLSX) [file pone.0185083.s005.xlsx]

## Sheet: MAGENTA (IMP)
Pathways enriched in the genetic variants associated with RDW in the UK Biobank study
MAGENTA Gene Set Enrichment Analysis (GSEA) on Genome-wide association study (GWAS) variant results						Cols:	ORIG_GS_SIZE=Original number of genes per gene set.
	RBC_DW_all_qn (residuals)	16889199 variants from BOLT-LMM GWAS					EFF_GS_SIZE=Effective number of genes per gene set analyzed by GSEA, after removing genes that were not assigned a gene score (e.g. no SNPs in their region), or after adjusting for physcial clustering of genes in a given gene set (removing all but one gene from a subset of genes assigned the same best SNP, keeping the gene with the most significant gene score).
		(HWE P>=1e-6, MAF>=1%, missing<1.5%)					#_GENES_ABS_LIST = number of genes absent from the full human genes list used for the analysis.
	GO_PANTHER_INGENUITY_KEGG_REACTOME_BIOCARTA						#_GENES_WO_SCORE = number of genes that did not get assigned a score since they had no SNPs with association statistics in their extended gene region boundaries.
	Number of gene sets with at least 10 genes is 3216	0.05 / 3216	1.55473e-05				#_GENES_REM_PROXIM = Number of genes removed due to physical proximity adjustment (See above).
							MED_GENE_SIZE_KB = median gene size of all genes in gene set in kilobase units.
	Gene boundaries used for mapping SNPs onto genes are:	110kb upstream to most extreme					MEAN_GENE_SIZE_KB = mean gene size of all genes in gene set in kilobase units.
		gene transcript start position, and					NOMINAL_GSEA_PVAL_95PERC_CUTOFF = GSEA p-value using 95 percentile of all gene scores for the enrichment cutoff.
		40kb downstream to most extreme					FDR_95PERC_CUTOFF = Estimated false discovery rate (q-value) using 95 percentile cutoff.
		gene transcript end position, taking					EXP_#_GENES_ABOVE_95PERC_CUTOFF = Expected number of genes with a corrected gene p-value above the 95 percentile enrichment cutoff.
		gene orientation into account.					OBS_#_GENES_ABOVE_95PERC_CUTOFF = Observed number of genes with a corrected gene p-value above the 95 percentile enrichment cutoff.
DB	GS	ORIG_GS_SIZE	EFF_GS_SIZE	#_GENES_ABS_LIST	#_GENES_WO_SCORE	#_GENES_REM_PROXIM	MED_GENE_SIZE_KB	MEAN_GENE_SIZE_KB	NOMINAL_GSEA_PVAL_95PERC_CUTOFF	FDR_95PERC_CUTOFF	EXP_#_GENES_ABOVE_95PERC_CUTOFF	OBS_#_GENES_ABOVE_95PERC_CUTOFF	NOMINAL_GSEA_PVAL_75PERC_CUTOFF	FDR_75PERC_CUTOFF	EXP_#_GENES_ABOVE_75PERC_CUTOFF	OBS_#_GENES_ABOVE_75PERC_CUTOFF	#_GENES_FLAGGED	FLAGGED_GENE_NAMES
PANTHER_MOLECULAR_FUNCTION	Histone	86	33	18	3	32	1	12	9.9e-07	0	2	13	0.021279	0.373375	8	14	0
REACTOME	PACKAGING_OF_TELOMERE_ENDS	49	23	3	0	23	1	10	9.9e-07	0	1	11	0.000266	0.0276	6	14	0
REACTOME	RNA_POLYMERASE_I_PROMOTER_CLEARANCE	82	44	6	0	32	9	27	9.9e-07	0	2	14	0.113742	0.5788	11	15	0
REACTOME	RNA_POLYMERASE_I_PROMOTER_OPENING	59	23	4	0	32	0	6	9.9e-07	0	1	14	6.5e-05	0.0072	6	15	0
KEGG	KEGG_SYSTEMIC_LUPUS_ERYTHEMATOSUS	140	60	30	3	47	9	35	9.9e-07	0.0001	3	15	0.09129	0.546824	15	20	0
REACTOME	RNA_POLYMERASE_I_CHAIN_ELONGATION	34	30	2	0	2	12	28	7e-06	0.00075	2	9	0.328679	0.776317	8	9	0
REACTOME	TELOMERE_MAINTENANCE	77	49	3	2	23	12	31	5e-06	0.00086	2	12	0.000709	0.0846333	12	23	0
PANTHER_BIOLOGICAL_PROCESS	Olfaction	198	105	6	1	86	1	3	4e-06	0.0039	5	18	0.078604	0.423209	26	33	0
GOTERM	chylomicron	12	9	0	0	3	5	14	3.4e-05	0.004	0	5	0.009872	0.289805	2	6	0
REACTOME	RNA_POLYMERASE_I_III_AND_MITOCHONDRIAL_TRANSCRIPTION	120	82	6	0	32	18	41	1.2e-05	0.00421667	4	15	0.152369	0.668168	21	25	0
REACTOME	APOPTOSIS_INDUCED_DNA_FRAGMENTATION	11	9	0	0	2	12	21	0.0004	0.00547143	0	4	0.0487	0.414687	2	5	0
REACTOME	CHYLOMICRON_MEDIATED_LIPID_TRANSPORT	17	15	0	0	2	25	36	0.0006	0.0076	1	5	0.0182	0.302108	4	8	0
PANTHER_BIOLOGICAL_PROCESS	Chromatin_packaging_and_remodeling	237	142	48	12	35	35	64	2.4e-05	0.01045	7	20	0.000326	0.033	36	54	0
GOTERM	cellular iron ion homeostasis	28	25	1	2	0	21	28	2.8e-05	0.0118667	1	8	0.003267	0.242771	6	13	0
GOTERM	phospholipid efflux	10	8	0	0	2	4	35	0.0002	0.014075	0	4	0.0037	0.2479	2	6	0
GOTERM	nucleosome	64	31	6	2	25	2	21	1.7e-05	0.01665	2	9	0.064508	0.462662	8	12	0
GOTERM	nucleosome assembly	80	43	6	8	23	4	24	0.0001	0.02046	2	10	0.0914	0.540781	11	15	0
GOTERM	very-low-density lipoprotein particle	20	14	1	1	4	10	14	0.0002	0.0320667	1	5	0.0002	0.0682667	4	10	0
PANTHER_BIOLOGICAL_PROCESS	Lactation,_mammary_development	13	8	0	1	4	13	47	0.0045	0.0329667	0	3	0.1121	0.415676	2	4	0
PANTHER_BIOLOGICAL_PROCESS	Apoptotic_processes	18	15	3	0	0	12	31	0.0057	0.057125	1	4	0.0154	0.231457	4	8	0
GOTERM	olfactory receptor activity	419	179	53	1	186	1	2	1.9e-05	0.0615714	9	23	0.509715	0.827485	45	45	0
GOTERM	sensory perception of smell	433	196	49	2	186	1	18	3.2e-05	0.0689875	10	24	0.458257	0.796643	49	50	0
REACTOME	LYSOSOME_VESICLE_BIOGENESIS	24	22	1	1	0	25	50	0.0041	0.0761111	1	5	0.1527	0.651035	6	8	0
PANTHER_BIOLOGICAL_PROCESS	MHCI-mediated_immunity	22	10	12	0	0	10	16	0.0112	0.07634	1	3	0.0197	0.268	3	6	0
KEGG	KEGG_OLFACTORY_TRANSDUCTION	389	202	8	2	177	1	19	0.00033	0.09545	10	22	0.556873	0.856508	51	50	0
GOTERM	transcription repressor binding	12	12	0	0	0	65	187	0.0016	0.0966556	1	4	0.013	0.350614	3	7	0
REACTOME	PYRIMIDINE_CATABOLISM	10	10	0	0	0	38	114	0.0113	0.10043	1	3	0.2207	0.677994	3	4	0
GOTERM	antigen processing and presentation	32	18	9	0	5	7	26	0.0016	0.10467	1	5	0.0014	0.18308	5	11	0
REACTOME	LIPOPROTEIN_METABOLISM	27	25	0	0	2	28	53	0.0071	0.108585	1	5	0.0688	0.541561	6	10	0
REACTOME	OLFACTORY_SIGNALING_PATHWAY	371	166	32	0	173	1	4	0.0015	0.10875	8	18	0.7038	0.925609	42	39	0
REACTOME	APOPTOTIC_EXECUTION_PHASE	48	42	0	3	3	50	67	0.0038	0.116945	2	7	0.142	0.656787	11	14	0
PANTHER_BIOLOGICAL_PROCESS	Blood_circulation_and_gas_exchange	29	19	1	0	9	19	46	0.0137	0.139783	1	4	0.5244	0.795632	5	5	0
REACTOME	CLATHRIN_DERIVED_VESICLE_BUDDING	61	56	1	4	0	37	61	0.0059	0.157014	3	8	0.0107	0.300569	14	22	0
PANTHER_MOLECULAR_FUNCTION	Peroxidase	27	24	0	1	2	12	47	0.0057	0.175567	1	5	0.0237	0.396443	6	11	0
GOTERM	reverse cholesterol transport	16	14	1	0	1	20	41	0.0039	0.191518	1	4	0.0371	0.385053	4	7	0
PANTHER_MOLECULAR_FUNCTION	Major_histocompatibility_complex_antigen	46	11	34	0	1	11	26	0.0151	0.1944	1	3	0.1117	0.468245	3	5	0
PANTHER_MOLECULAR_FUNCTION	Chromatin/chromatin-binding_protein	163	113	41	6	3	33	64	0.0011	0.19995	6	14	0.0011	0.2395	28	43	0
GOTERM	antioxidant activity	9	9	0	0	0	6	8	0.0082	0.219677	0	3	0.166	0.554181	2	4	0
REACTOME	GOLGI_ASSOCIATED_VESICLE_BIOGENESIS	54	49	1	4	0	55	65	0.0084	0.224767	2	7	0.011	0.297964	12	20	0
GOTERM	response to stimulus	612	342	52	12	206	1	45	0.000277	0.2283	17	32	0.287294	0.72061	86	90	0
REACTOME	CLASSICAL_ANTIBODY_MEDIATED_COMPLEMENT_ACTIVATION	35	2	30	0	3	7	7	0.0978	0.246777	0	1	0.0608	0.321829	1	2	0
GOTERM	spindle assembly	17	15	1	1	0	21	56	0.005	0.247221	1	4	0.0179	0.341942	4	8	0
GOTERM	negative regulation of translation	16	16	0	0	0	38	80	0.0056	0.253706	1	4	0.0776	0.463203	4	7	0
REACTOME	PYRIMIDINE_METABOLISM	22	22	0	0	0	27	67	0.0207	0.253856	1	4	0.2918	0.784521	6	7	0
GOTERM	iron ion transport	25	22	1	2	0	23	28	0.0051	0.255113	1	5	0.2977	0.694897	6	7	0
REACTOME	MEMBRANE_TRAFFICKING	78	72	1	4	1	32	57	0.0092	0.256231	4	9	0.0238	0.388532	18	26	0
GOTERM	antigen processing and presentation of peptide antigen via MHC class I	11	5	6	0	0	8	19	0.0212	0.263394	0	2	0.1017	0.445836	1	3	0
GOTERM	glutathione peroxidase activity	10	10	0	0	0	8	7	0.0109	0.268833	1	3	0.0044	0.259811	3	7	0
GOTERM	low-density lipoprotein particle	13	10	1	1	1	13	39	0.0112	0.276979	1	3	0.0734	0.437779	3	5	0
GOTERM	MHC class I protein complex	22	10	8	0	4	7	9	0.0112	0.277285	1	3	0.0834	0.453168	3	5	0
REACTOME	TRANSCRIPTION	197	155	7	3	32	19	38	0.0088	0.282116	8	15	0.3617	0.771841	39	41	0
GOTERM	hemoglobin complex	12	5	0	0	7	2	8	0.0243	0.290938	0	2	0.1074	0.457056	1	3	0
GOTERM	acyl-CoA dehydrogenase activity	11	11	0	0	0	39	77	0.0128	0.293496	1	3	0.2946	0.665631	3	4	0
KEGG	KEGG_ENDOCYTOSIS	183	169	10	3	1	44	87	0.0037	0.299033	8	17	0.0981	0.527772	42	50	0
GOTERM	centrosome organization	13	11	0	2	0	26	43	0.0138	0.302613	1	3	0.116	0.521202	3	5	0
GOTERM	high-density lipoprotein particle remodeling	13	11	1	0	1	5	36	0.0138	0.307546	1	3	0.0315	0.357221	3	6	0
GOTERM	lipid homeostasis	11	11	0	0	0	22	70	0.015	0.308896	1	3	0.1195	0.530271	3	5	0
PANTHER_BIOLOGICAL_PROCESS	Detoxification	71	55	7	0	9	14	37	0.0167	0.311862	3	7	0.0002	0.0395	14	26	0
REACTOME	BASIGIN_INTERACTIONS	25	24	0	1	0	34	33	0.0281	0.314125	1	4	0.3892	0.776996	6	7	0
PANTHER_BIOLOGICAL_PROCESS	Purine_metabolism	65	56	7	2	0	32	58	0.0219	0.319911	3	7	0.32	0.713267	14	16	0
GOTERM	chromatin organization	21	18	1	2	0	10	67	0.0107	0.322704	1	4	0.062	0.436486	5	8	0
PANTHER_BIOLOGICAL_PROCESS	Antioxidation_and_free_radical_removal	38	33	3	1	1	12	36	0.0224	0.344129	2	5	0.0492	0.348235	8	13	0
REACTOME	BRANCHED_CHAIN_AMINO_ACID_CATABOLISM	17	16	0	1	0	56	75	0.0463	0.369643	1	3	0.6021	0.857623	4	4	0
GOTERM	oxygen transport	13	6	0	0	7	8	40	0.0323	0.386363	0	2	0.1675	0.541547	2	3	0
REACTOME	GAMMA_CARBOXYLATION_TRANSPORT_AND_AMINO_TERMINAL_CLEAVAGE_OF_PROTEINS	10	9	0	1	0	15	29	0.07	0.405068	0	2	0.7046	0.88065	2	2	0
PANTHER_BIOLOGICAL_PROCESS	Pyrimidine_metabolism	42	38	1	1	2	22	54	0.0379	0.414054	2	5	0.6282	0.858879	10	9	0
GOTERM	oxygen transporter activity	13	6	0	0	7	8	40	0.0344	0.426177	0	2	0.1742	0.543571	2	3	0
GOTERM	positive regulation of transcription, DNA-dependent	117	115	1	0	1	38	73	0.0045	0.430565	6	13	0.0321	0.399718	29	38	0
PANTHER_BIOLOGICAL_PROCESS	Acyl-CoA_metabolism	22	18	1	3	0	33	42	0.0576	0.4365	1	3	0.6888	0.87388	5	4	0
GOTERM	post-Golgi vesicle-mediated transport	40	38	1	1	0	37	57	0.0105	0.437555	2	6	0.0029	0.236585	10	18	0
GOTERM	nucleoside metabolic process	16	12	0	4	0	19	37	0.0203	0.442246	1	3	0.0153	0.383007	3	7	0
REACTOME	POST_TRANSLATIONAL_PROTEIN_MODIFICATION	40	38	0	2	0	15	46	0.0396	0.444239	2	5	0.0713	0.546143	10	14	0
PANTHER_BIOLOGICAL_PROCESS	DNA_degradation	12	9	2	1	0	22	21	0.0746	0.45145	0	2	0.1698	0.541722	2	4	0
GOTERM	response to mechanical stimulus	30	29	1	0	0	18	52	0.0141	0.453313	1	5	0.0374	0.388157	7	12	0
PANTHER_BIOLOGICAL_PROCESS	Transport	509	386	77	15	31	32	57	0.0223	0.456377	19	28	0.0051	0.28265	97	118	0
GOTERM	positive regulation of phagocytosis	13	13	0	0	0	13	17	0.0255	0.49297	1	3	0.2107	0.609504	3	5	0
REACTOME	APOPTOSIS	129	117	3	5	4	27	46	0.0321	0.498667	6	11	0.177	0.71506	29	34	0
REACTOME	GAP_JUNCTION_DEGRADATION	10	10	0	0	0	53	65	0.0845	0.512428	1	2	0.4708	0.778408	3	3	0
PANTHER_MOLECULAR_FUNCTION	Lipase	21	16	2	0	3	25	35	0.042	0.513186	1	3	0.1906	0.716738	4	6	0
REACTOME	GLUCOSE_AND_OTHER_SUGAR_SLC_TRANSPORTERS	82	78	1	1	2	37	55	0.0402	0.528423	4	8	0.293	0.779893	20	22	0
PANTHER_MOLECULAR_FUNCTION	Cation_transporter	118	104	6	5	3	38	72	0.0121	0.53206	5	11	0.0433	0.443374	26	34	0
PANTHER_MOLECULAR_FUNCTION	Myelin_protein	12	8	0	3	1	31	85	0.0597	0.545083	0	2	0.6328	0.911513	2	2	0
PANTHER_MOLECULAR_FUNCTION	Apolipoprotein	23	17	0	0	6	10	25	0.0509	0.569538	1	3	0.039	0.374058	4	8	0
GOTERM	leukocyte cell-cell adhesion	27	22	0	4	1	33	70	0.0223	0.575062	1	4	0.4776	0.791362	6	6	0
REACTOME	METABLISM_OF_NUCLEOTIDES	71	67	0	2	2	27	57	0.0483	0.579667	3	7	0.1419	0.666389	17	21	0
GOTERM	protein amino acid N-linked glycosylation	15	15	0	0	0	31	66	0.0356	0.583591	1	3	0.3184	0.695741	4	5	0
GOTERM	cellular membrane organization	58	55	1	1	1	32	55	0.0176	0.584737	3	7	0.0692	0.473461	14	19	0
GOTERM	triglyceride metabolic process	24	22	0	0	2	16	31	0.0235	0.589123	1	4	0.2957	0.691461	6	7	0
GOTERM	beta-amyloid binding	16	15	0	1	0	24	90	0.0366	0.592458	1	3	0.3126	0.693697	4	5	0
GOTERM	hydrogen peroxide catabolic process	17	15	0	0	2	11	59	0.0346	0.593785	1	3	0.0161	0.351353	4	8	0
GOTERM	triglyceride lipase activity	17	15	0	1	1	26	35	0.0332	0.601612	1	3	0.0549	0.418942	4	7	0
GOTERM	lipoprotein metabolic process	19	14	1	0	4	23	32	0.0338	0.602317	1	3	0.0396	0.38691	4	7	0
GOTERM	defense response to virus	19	15	1	2	1	21	58	0.0342	0.603613	1	3	0.1443	0.55127	4	6	0
GOTERM	microtubule organizing center	96	92	1	2	1	31	77	0.0155	0.608298	5	10	0.4451	0.794094	23	24	0
GOTERM	ribosome biogenesis	25	23	1	1	0	16	30	0.0258	0.618741	1	4	0.5238	0.818222	6	6	0
Ingenuity	LXR.RXR.Activation	40	35	1	0	4	18	36	0.029	0.6192	2	5	0.2383	0.456124	9	11	0
KEGG	KEGG_PYRIMIDINE_METABOLISM	98	92	1	3	2	23	46	0.0165	0.623725	5	10	0.1973	0.64335	23	27	0
REACTOME	FACILITATIVE_NA_INDEPENDENT_GLUCOSE_TRANSPORTERS	12	11	0	0	1	29	45	0.103	0.627564	1	2	0.2826	0.750226	3	4	0
GOTERM	high-density lipoprotein particle	19	16	0	1	2	4	21	0.0429	0.645581	1	3	0.1837	0.580996	4	6	0
GOTERM	transcription elongation regulator activity	10	8	0	2	0	42	39	0.0613	0.645902	0	2	0.6212	0.831839	2	2	0
GOTERM	response to inorganic substance	16	16	0	0	0	29	45	0.0416	0.646571	1	3	0.0781	0.470292	4	7	0
GOTERM	defense response to Gram-positive bacterium	17	16	0	0	1	17	34	0.0419	0.648315	1	3	0.1869	0.585079	4	6	0
GOTERM	cholesterol efflux	20	16	1	0	3	29	40	0.0412	0.64882	1	3	0.0281	0.379764	4	8	0
GOTERM	actin filament capping	17	17	0	0	0	57	67	0.0476	0.656448	1	3	0.4315	0.76926	4	5	0
GOTERM	histone methyltransferase complex	16	16	0	0	0	31	106	0.0427	0.658358	1	3	0.0068	0.289	4	9	0
PANTHER_MOLECULAR_FUNCTION	G-protein_coupled_receptor	571	403	35	21	112	6	37	0.037	0.659161	20	28	0.9491	0.99819	101	87	0
PANTHER_MOLECULAR_FUNCTION	Non-receptor_tyrosine_protein_kinase	40	34	2	2	2	64	90	0.089	0.661041	2	4	0.0596	0.46371	9	13	0
GOTERM	androgen receptor binding	26	26	0	0	0	45	69	0.0401	0.665114	1	4	0.3215	0.708876	7	8	0
GOTERM	ribonuclease P activity	10	9	1	0	0	9	14	0.0706	0.667211	0	2	0.1687	0.555262	2	4	0
GOTERM	histone H3-K4 methylation	9	9	0	0	0	28	32	0.0676	0.669268	0	2	0.0523	0.37798	2	5	0
PANTHER_MOLECULAR_FUNCTION	Endodeoxyribonuclease	29	25	2	2	0	17	26	0.1259	0.675091	1	3	0.2766	0.795989	6	8	0
GOTERM	ferric iron binding	11	9	1	1	0	8	19	0.0683	0.675678	0	2	0.3962	0.733301	2	3	0
GOTERM	non-membrane spanning protein tyrosine kinase activity	40	36	0	2	2	66	92	0.0316	0.676506	2	5	0.0224	0.345656	9	15	0
PANTHER_MOLECULAR_FUNCTION	DNA_glycosylase	12	12	0	0	0	12	16	0.1181	0.678653	1	2	0.3559	0.827644	3	4	0
GOTERM	protein import into nucleus, translocation	18	17	1	0	0	19	28	0.0513	0.680659	1	3	0.1074	0.537221	4	7	0
GOTERM	aspartic-type endopeptidase activity	18	17	1	0	0	12	31	0.0488	0.680987	1	3	0.2356	0.63415	4	6	0
PANTHER_BIOLOGICAL_PROCESS	mRNA_transcription_elongation	44	22	11	10	1	25	35	0.0944	0.681313	1	3	0.4891	0.789619	6	6	0
PANTHER_BIOLOGICAL_PROCESS	Peroxisome_transport	14	14	0	0	0	30	51	0.1528	0.692319	1	2	0.4843	0.796889	4	4	0
PANTHER_MOLECULAR_FUNCTION	Carbohydrate_transporter	34	30	2	0	2	28	56	0.0609	0.69391	2	4	0.4872	0.918633	8	8	0
PANTHER_MOLECULAR_FUNCTION	Actin_binding_motor_protein	52	46	4	0	2	94	140	0.0822	0.693925	2	5	0.2427	0.774981	12	14	0
PANTHER_BIOLOGICAL_PROCESS	Tumor_suppressor	102	71	20	10	1	45	89	0.061	0.694171	4	7	0.2257	0.655031	18	21	0
PANTHER_MOLECULAR_FUNCTION	Esterase	55	44	6	3	2	26	38	0.063	0.695858	2	5	0.4175	0.851817	11	12	0
PANTHER_MOLECULAR_FUNCTION	Aspartic_protease	27	22	3	0	2	13	29	0.0909	0.697664	1	3	0.482	0.90626	6	6	0
PANTHER_MOLECULAR_FUNCTION	Cell_junction_protein	13	11	0	2	0	32	63	0.0987	0.698573	1	2	0.2915	0.782817	3	4	0
KEGG	KEGG_SPHINGOLIPID_METABOLISM	40	36	2	1	1	38	48	0.0336	0.69864	2	5	0.0814	0.627122	9	13	0
PANTHER_MOLECULAR_FUNCTION	Damaged_DNA-binding_protein	27	24	3	0	0	31	53	0.1194	0.70207	1	3	0.235	0.752856	6	8	0
PANTHER_MOLECULAR_FUNCTION	Other_G-protein_modulator	239	187	44	4	4	58	101	0.0797	0.702819	9	14	0.0476	0.452057	47	57	0
PANTHER_BIOLOGICAL_PROCESS	Cell_cycle_control	418	345	41	13	19	28	73	0.0586	0.710638	17	24	0.0244	0.334263	86	102	0
PANTHER_BIOLOGICAL_PROCESS	Other_sensory_perception	15	14	1	0	0	83	210	0.1439	0.711847	1	2	0.4784	0.791246	4	4	0
GOTERM	oxidoreductase activity, acting on the CH-OH group of donors, NAD or NADP as acceptor	10	9	0	1	0	21	40	0.0739	0.713152	0	2	0.7055	0.876155	2	2	0
PANTHER_BIOLOGICAL_PROCESS	Phosphate_transport	17	14	1	0	2	25	38	0.1513	0.71986	1	2	0.4851	0.79081	4	4	0
GOTERM	lipid binding	116	99	0	3	14	20	52	0.0271	0.724124	5	10	0.0222	0.389148	25	34	0
PANTHER_MOLECULAR_FUNCTION	Basal_transcription_factor	63	41	16	3	3	39	66	0.0493	0.731967	2	5	0.7288	0.933996	10	9	0
PANTHER_BIOLOGICAL_PROCESS	Phospholipid_metabolism	151	122	14	11	4	38	72	0.0854	0.7327	6	10	0.067	0.411273	31	38	0
GOTERM	myosin complex	41	38	0	0	3	79	126	0.0379	0.733223	2	5	0.1316	0.5662	10	13	0
PANTHER_MOLECULAR_FUNCTION	Dehydrogenase	225	184	23	5	13	28	52	0.0675	0.733972	9	14	0.7723	0.943017	46	42	0
PANTHER_MOLECULAR_FUNCTION	HMG_box_transcription_factor	36	24	9	3	0	6	78	0.1208	0.734347	1	3	0.0543	0.419428	6	10	0
GOTERM	respiratory burst	12	9	0	3	0	15	31	0.0754	0.735308	0	2	0.0491	0.374644	2	5	0
GOTERM	Golgi lumen	10	10	0	0	0	31	94	0.0808	0.73749	1	2	0.4624	0.777013	3	3	0
GOTERM	transport vesicle membrane	12	10	1	1	0	111	95	0.0845	0.741929	1	2	0.2182	0.601555	3	4	0
GOTERM	fatty acid binding	18	18	0	0	0	14	27	0.0599	0.742232	1	3	0.694	0.886604	5	4	0
PANTHER_BIOLOGICAL_PROCESS	Mitochondrial_transport	27	24	2	1	0	19	71	0.1166	0.744641	1	3	0.2348	0.645869	6	8	0
GOTERM	regulation of calcium ion transport	10	10	0	0	0	18	140	0.0801	0.745406	1	2	0.2194	0.601333	3	4	0
GOTERM	structural constituent of cytoskeleton	74	64	1	2	7	27	79	0.0384	0.745644	3	7	0.0091	0.366367	16	25	0
GOTERM	histone methyltransferase activity (H3-K4 specific)	10	10	0	0	0	26	38	0.083	0.747263	1	2	0.0199	0.349284	3	6	0
GOTERM	GTPase activator activity	160	144	6	9	1	83	121	0.0249	0.747797	7	13	0.1009	0.542367	36	43	0
GOTERM	chromatin silencing	10	10	0	0	0	16	19	0.0851	0.748582	1	2	0.4774	0.778502	3	3	0
GOTERM	glucose transmembrane transporter activity	11	10	0	0	1	18	39	0.0837	0.748937	1	2	0.2222	0.609835	3	4	0
GOTERM	focal adhesion	97	91	2	3	1	47	98	0.0353	0.749133	5	9	0.0188	0.384398	23	32	0
GOTERM	carbohydrate binding	20	18	0	2	0	23	44	0.0597	0.752658	1	3	0.1405	0.552914	5	7	0
Ingenuity	Antigen.Presentation.Pathway	11	7	4	0	0	9	12	0.0424	0.7669	0	2	0.0691	0.23292	2	4	0
PANTHER_BIOLOGICAL_PROCESS	Lipid_and_fatty_acid_transport	131	99	19	2	11	30	64	0.1207	0.794292	5	8	0.0355	0.33929	25	33	0
PANTHER_BIOLOGICAL_PROCESS	G-protein_mediated_signaling	834	630	50	24	130	13	52	0.1003	0.800248	32	38	0.8535	0.998162	158	146	0
REACTOME	RETROGRADE_NEUROTROPHIN_SIGNALLING	12	12	0	0	0	52	66	0.1206	0.815721	1	2	0.3564	0.78495	3	4	0
PANTHER_BIOLOGICAL_PROCESS	JNK_cascade	61	58	2	0	1	19	43	0.1602	0.818413	3	5	0.6034	0.850965	15	14	0
PANTHER_BIOLOGICAL_PROCESS	Other_protein_targeting_and_localization	18	17	1	0	0	26	28	0.2089	0.820924	1	2	0.2336	0.638793	4	6	0
PANTHER_BIOLOGICAL_PROCESS	Stress_response	200	167	25	3	5	24	54	0.1239	0.821333	8	12	0.0541	0.397946	42	51	0
PANTHER_BIOLOGICAL_PROCESS	mRNA_transcription_regulation	1459	1054	184	55	166	22	59	0.0893	0.825983	53	60	0.0431	0.383877	264	282	0
PANTHER_MOLECULAR_FUNCTION	Transporter	89	68	10	4	7	35	59	0.1198	0.827252	3	6	0.0353	0.429971	17	24	0
PANTHER_BIOLOGICAL_PROCESS	Ion_transport	44	42	1	1	0	22	54	0.1583	0.831173	2	4	0.2313	0.659498	11	13	0
GOTERM	cholesterol catabolic process	10	10	0	0	0	27	54	0.0895	0.832378	1	2	0.0036	0.232927	3	7	0
GOTERM	translation elongation factor activity	21	20	1	0	0	17	41	0.0724	0.839533	1	3	0.2127	0.626812	5	7	0
GOTERM	myelination	30	30	0	0	0	26	65	0.0595	0.844368	2	4	0.1938	0.629503	8	10	0
PANTHER_BIOLOGICAL_PROCESS	Vitamin_metabolism	20	17	1	1	1	24	37	0.2014	0.844654	1	2	0.2335	0.62149	4	6	0
GOTERM	cellular response to starvation	10	10	0	0	0	26	52	0.0896	0.844707	1	2	0.4829	0.782344	3	3	0
PANTHER_BIOLOGICAL_PROCESS	Oncogene	122	83	27	11	1	40	81	0.1204	0.850904	4	7	0.0138	0.232755	21	30	0
GOTERM	catalytic activity	122	110	3	6	3	29	92	0.0402	0.851078	6	10	0.0249	0.379156	28	37	0
GOTERM	spindle microtubule	22	20	0	2	0	31	62	0.0754	0.854861	1	3	0.0135	0.387112	5	10	0
GOTERM	chromosome	147	108	7	6	26	26	40	0.0423	0.858483	5	10	0.1108	0.555877	27	33	0
PANTHER_MOLECULAR_FUNCTION	Lyase	16	16	0	0	0	20	28	0.1805	0.859267	1	2	0.5942	0.911543	4	4	0
KEGG	KEGG_FC_GAMMA_R_MEDIATED_PHAGOCYTOSIS	97	92	2	1	2	61	102	0.0379	0.8662	5	9	0.0366	0.7941	23	31	0
GOTERM	positive regulation of protein catabolic process	11	11	0	0	0	46	80	0.0986	0.875635	1	2	0.8051	0.918815	3	2	0
GOTERM	general RNA polymerase II transcription factor activity	22	21	0	1	0	19	36	0.0836	0.88469	1	3	0.642	0.855403	5	5	0
GOTERM	erythrocyte differentiation	23	20	1	2	0	22	37	0.078	0.887202	1	3	0.1042	0.537684	5	8	0
GOTERM	defense response to bacterium	90	58	15	1	16	5	17	0.0707	0.888632	3	6	0.3652	0.758957	15	16	0
GOTERM	melanosome	87	85	2	0	0	28	44	0.0561	0.890445	4	8	0.0579	0.47178	21	28	0
GOTERM	cytoplasmic membrane-bounded vesicle	87	85	1	1	0	40	69	0.0603	0.890631	4	8	0.1453	0.577622	21	26	0
GOTERM	HOPS complex	12	12	0	0	0	28	50	0.1165	0.890979	1	2	0.1534	0.554852	3	5	0
GOTERM	specific RNA polymerase II transcription factor activity	32	32	0	0	0	23	57	0.0712	0.8935	2	4	0.4073	0.770154	8	9	0
GOTERM	cholesterol transporter activity	12	11	0	0	1	22	36	0.1038	0.894177	1	2	0.0071	0.265163	3	7	0
GOTERM	response to bacterium	12	12	0	0	0	14	29	0.1177	0.894679	1	2	0.0529	0.402247	3	6	0
GOTERM	mesoderm formation	22	22	0	0	0	61	86	0.0955	0.896539	1	3	0.4833	0.791678	6	6	0
GOTERM	nitric oxide mediated signal transduction	14	12	1	1	0	6	41	0.1155	0.896609	1	2	0.6131	0.840405	3	3	0
GOTERM	mitochondrial respiratory chain	14	12	1	1	0	11	31	0.1193	0.897516	1	2	0.0005	0.08805	3	9	0
GOTERM	low-density lipoprotein receptor activity	11	11	0	0	0	44	231	0.099	0.897666	1	2	0.1139	0.511176	3	5	0
GOTERM	aging	61	58	1	2	0	31	58	0.0658	0.898124	3	6	0.0104	0.357619	15	23	0
GOTERM	proteasome core complex	14	11	2	0	1	18	23	0.1053	0.901003	1	2	0.2843	0.663351	3	4	0
GOTERM	cell-matrix adhesion	71	70	0	1	0	47	67	0.0596	0.90135	4	7	0.3753	0.760654	18	19	0
GOTERM	negative regulation of lipid catabolic process	13	11	1	0	1	6	30	0.1034	0.902435	1	2	0.2879	0.664225	3	4	0
GOTERM	response to oxidative stress	103	98	1	1	3	17	50	0.0567	0.903252	5	9	0.0012	0.222683	25	39	0
GOTERM	lysosphingolipid and lysophosphatidic acid receptor activity	13	12	0	1	0	5	25	0.1187	0.90421	1	2	0.1548	0.553205	3	5	0
GOTERM	cell adhesion molecule binding	13	12	0	1	0	68	121	0.1205	0.904881	1	2	0.3504	0.707684	3	4	0
PANTHER_MOLECULAR_FUNCTION	Nucleotide_kinase	58	43	10	3	2	54	137	0.1657	0.90565	2	4	0.7889	0.936096	11	9	0
GOTERM	cytoskeleton	687	615	12	34	26	50	99	0.0322	0.906139	31	40	0.0109	0.36729	154	177	0
GOTERM	positive regulation of interferon-gamma production	11	11	0	0	0	16	19	0.1011	0.906191	1	2	0.2922	0.663735	3	4	0
GOTERM	low-density lipoprotein receptor binding	11	11	0	0	0	18	70	0.105	0.908048	1	2	0.2868	0.667567	3	4	0
GOTERM	response to insulin stimulus	35	32	0	3	0	16	41	0.0726	0.908222	2	4	0.2621	0.666378	8	10	0
GOTERM	synapse assembly	31	21	0	1	9	98	237	0.086	0.908672	1	3	0.0572	0.441533	5	9	0
GOTERM	nBAF complex	12	12	0	0	0	43	81	0.1203	0.910713	1	2	0.1599	0.550574	3	5	0
GOTERM	oxidation reduction	537	459	10	23	45	25	52	0.0436	0.911314	23	31	0.0962	0.552535	115	126	0
GOTERM	COPI vesicle coat	11	11	0	0	0	31	51	0.1058	0.912718	1	2	0.2907	0.664139	3	4	0
GOTERM	positive regulation of cell cycle	13	12	0	1	0	11	26	0.1205	0.913413	1	2	0.3428	0.701651	3	4	0
GOTERM	cytoskeleton organization	62	58	0	2	2	55	117	0.0655	0.914462	3	6	0.0098	0.326157	15	23	0
GOTERM	negative regulation of cell adhesion	23	23	0	0	0	27	207	0.0975	0.916821	1	3	0.3468	0.724127	6	7	0
GOTERM	response to organic substance	36	34	0	2	0	23	68	0.0866	0.918842	2	4	0.2114	0.636663	9	11	0
GOTERM	phosphoinositide-mediated signaling	35	34	1	0	0	46	76	0.0845	0.920729	2	4	0.2084	0.633335	9	11	0
GOTERM	enzyme regulator activity	14	12	0	2	0	25	45	0.1198	0.924646	1	2	0.8378	0.934184	3	2	0
GOTERM	chromatin	85	74	3	7	1	33	68	0.0732	0.927334	4	7	0.0552	0.458572	19	25	0
REACTOME	METABOLISM_OF_NITRIC_OXIDE	13	13	0	0	0	36	47	0.1369	0.92759	1	2	0.8749	0.96604	3	2	0
REACTOME	SYNTHESIS_OF_GLYCOSYLPHOSPHATIDYLINOSITOL	17	16	0	1	0	13	65	0.1923	0.92916	1	2	0.3728	0.760102	4	5	0
PANTHER_BIOLOGICAL_PROCESS	Calcium_ion_homeostasis	38	33	2	2	1	35	79	0.2286	0.929624	2	3	0.6064	0.828044	8	8	0
PANTHER_MOLECULAR_FUNCTION	Glycosidase	51	43	4	0	4	20	55	0.1636	0.937736	2	4	0.1654	0.700507	11	14	0
REACTOME	SYNTHESIS_AND_INTERCONVERSION_OF_NUCLEOTIDE_DI_AND_TRIPHOSPHATES	18	16	0	1	1	21	45	0.1859	0.938231	1	2	0.3684	0.7703	4	5	0
GOTERM	response to toxin	49	47	0	2	0	35	54	0.0866	0.938832	2	5	0.0065	0.342176	12	20	0
PANTHER_BIOLOGICAL_PROCESS	Vision	199	161	15	10	13	19	69	0.1781	0.940039	8	11	0.2659	0.724078	40	44	0
REACTOME	METABOLISM_OF_AMINO_ACIDS	162	149	2	9	2	26	41	0.1215	0.941422	7	11	0.3972	0.784106	37	39	0
REACTOME	G1_PHASE	16	16	0	0	0	34	69	0.1859	0.941684	1	2	0.5965	0.847642	4	4	0
GOTERM	positive regulation of transforming growth factor beta receptor signaling pathway	14	13	0	1	0	15	49	0.1314	0.941847	1	2	0.2137	0.604288	3	5	0
GOTERM	ATP catabolic process	14	13	0	0	1	28	47	0.1335	0.941993	1	2	0.2053	0.603717	3	5	0
REACTOME	METABOLISM_OF_LIPIDS_AND_LIPOPROTEINS	228	214	2	5	7	36	60	0.1096	0.945514	11	15	0.0117	0.378047	54	68	0
GOTERM	NF-kappaB binding	14	13	0	1	0	41	101	0.1286	0.946713	1	2	0.0729	0.451081	3	6	0
GOTERM	T cell proliferation	13	13	0	0	0	14	31	0.1334	0.947483	1	2	0.2008	0.597372	3	5	0
GOTERM	positive regulation of macrophage derived foam cell differentiation	13	13	0	0	0	28	40	0.1335	0.948049	1	2	0.4194	0.756399	3	4	0
GOTERM	spindle organization	13	13	0	0	0	41	50	0.1344	0.948071	1	2	0.2041	0.587148	3	5	0
PANTHER_BIOLOGICAL_PROCESS	Carbohydrate_transport	50	47	0	1	2	32	61	0.2056	0.948716	2	4	0.2708	0.711573	12	14	0
PANTHER_BIOLOGICAL_PROCESS	mRNA_transcription_termination	10	7	3	0	0	10	13	0.3022	0.949761	0	1	0.8654	0.957681	2	1	0
REACTOME	CELL_SURFACE_INTERACTIONS_AT_THE_VASCULAR_WALL	94	92	0	1	1	38	49	0.0847	0.953859	5	8	0.632	0.884637	23	22	0
GOTERM	autophagic vacuole membrane	13	13	0	0	0	12	12	0.1358	0.955113	1	2	0.4108	0.753492	3	4	0
GOTERM	estrogen receptor binding	13	13	0	0	0	104	78	0.133	0.955308	1	2	0.081	0.458432	3	6	0
PANTHER_BIOLOGICAL_PROCESS	Other_carbohydrate_metabolism	56	49	2	1	4	28	55	0.2322	0.95552	2	4	0.2284	0.648805	12	15	0
GOTERM	epidermal growth factor receptor binding	13	13	0	0	0	48	87	0.134	0.957727	1	2	0.6716	0.860649	3	3	0
REACTOME	IMMUNOREGULATORY_INTERACTIONS_BETWEEN_A_LYMPHOID_AND_A_NON_LYMPHOID_CELL	106	49	44	1	12	18	27	0.0985	0.957842	2	5	0.2241	0.736569	12	15	0
GOTERM	histone mRNA catabolic process	14	14	0	0	0	42	61	0.1492	0.961444	1	2	0.0385	0.386981	4	7	0
GOTERM	chemokine receptor activity	19	14	0	1	4	9	17	0.1497	0.963278	1	2	0.4817	0.785793	4	4	0
GOTERM	lamellipodium assembly	14	14	0	0	0	116	193	0.1538	0.96439	1	2	0.2624	0.653333	4	5	0
GOTERM	neurotransmitter:sodium symporter activity	14	13	0	1	0	41	44	0.1353	0.964572	1	2	0.8792	0.952039	3	2	0
GOTERM	phosphatase activity	16	14	0	2	0	48	102	0.1534	0.964691	1	2	0.1103	0.539686	4	6	0
GOTERM	eukaryotic cell surface binding	17	14	0	1	2	17	31	0.1514	0.964841	1	2	0.4826	0.782092	4	4	0
REACTOME	ADHERENS_JUNCTIONS_INTERACTIONS	29	28	0	0	1	131	256	0.1602	0.96494	1	3	0.3985	0.77912	7	8	0
REACTOME	SYNTHESIS_OF_GPI_ANCHORED_PROTEINS	26	25	0	1	0	18	59	0.1303	0.964977	1	3	0.0743	0.534215	6	10	0
GOTERM	cholesterol homeostasis	40	36	1	1	2	25	42	0.1002	0.96546	2	4	0.1703	0.590458	9	12	0
GOTERM	MLL1 complex	27	24	0	3	0	31	51	0.1156	0.965705	1	3	0.1226	0.544875	6	9	0
GOTERM	lysosome	135	121	5	7	2	23	41	0.0799	0.967576	6	10	0.1832	0.636656	30	35	0
GOTERM	enzyme binding	111	107	0	2	2	27	66	0.0824	0.968746	5	9	0.0983	0.54237	27	33	0
GOTERM	substrate-specific transmembrane transporter activity	15	13	0	0	2	31	68	0.1366	0.968981	1	2	0.2024	0.602474	3	5	0
GOTERM	focal adhesion assembly	15	14	1	0	0	72	118	0.1497	0.969502	1	2	0.2541	0.640171	4	5	0
BIOCARTA	41BB_PATHWAY	17	17	0	0	0	40	57	0.5821	0.96969	1	1	0.6447	0.779347	4	4	0
GOTERM	cellular metabolic process	14	14	0	0	0	21	78	0.1578	0.970142	1	2	0.0416	0.383791	4	7	0
GOTERM	peptide binding	25	25	0	0	0	26	52	0.1283	0.970864	1	3	0.2689	0.664257	6	8	0
REACTOME	CRMPS_IN_SEMA3A_SIGNALING	16	15	0	1	0	119	143	0.1799	0.971439	1	2	0.5343	0.819111	4	4	0
GOTERM	nucleotide metabolic process	26	25	0	0	1	23	95	0.1253	0.972799	1	3	0.2734	0.674896	6	8	0
GOTERM	NuA4 histone acetyltransferase complex	14	14	0	0	0	25	42	0.1485	0.972889	1	2	0.4797	0.781573	4	4	0
REACTOME	SEMA3A_PAK_DEPENDENT_AXON_REPULSION	15	14	0	1	0	76	128	0.1488	0.974445	1	2	0.0086	0.253925	4	8	0
GOTERM	acyl-CoA binding	15	14	0	0	1	24	48	0.1512	0.97543	1	2	0.1141	0.538956	4	6	0
BIOCARTA	EPO_PATHWAY	19	17	0	1	1	24	45	0.5829	0.976484	1	1	0.1075	0.599916	4	7	0
GOTERM	ER-Golgi intermediate compartment	37	37	0	0	0	30	52	0.1099	0.977033	2	4	0.3129	0.710627	9	11	0
GOTERM	transport	534	449	16	32	37	26	65	0.0735	0.977515	22	29	0.3223	0.750113	112	116	0
REACTOME	AMINO_ACID_AND_OLIGOPEPTIDE_SLC_TRANSPORTERS	48	44	0	3	1	45	50	0.1671	0.978404	2	4	0.1091	0.594892	11	15	0
BIOCARTA	IL2RB_PATHWAY	38	36	0	1	1	31	50	0.5389	0.979083	2	2	0.1644	0.5987	9	12	0
GOTERM	protein phosphatase type 2A complex	20	19	1	0	0	76	105	0.2482	0.98044	1	2	0.1751	0.581888	5	7	0
GOTERM	transcription repressor activity	162	156	1	4	1	24	67	0.0827	0.981109	8	12	0.3105	0.73815	39	42	0
GOTERM	phospholipid binding	50	47	0	2	1	29	76	0.2051	0.981277	2	4	0.3889	0.76605	12	13	0
GOTERM	phagocytosis	25	25	0	0	0	30	44	0.1244	0.982558	1	3	0.1485	0.570195	6	9	0
BIOCARTA	TOLL_PATHWAY	37	33	0	4	0	33	41	0.4849	0.982793	2	2	0.4501	0.735879	8	9	0
BIOCARTA	RANKL_PATHWAY	14	14	0	0	0	28	32	0.5112	0.983478	1	1	0.2579	0.620261	4	5	0
BIOCARTA	STEM_PATHWAY	15	14	0	0	1	5	13	0.5163	0.98369	1	1	0.1148	0.565276	4	6	0
GOTERM	DNA metabolic process	20	19	0	1	0	18	30	0.2494	0.983996	1	2	0.0805	0.473095	5	8	0
BIOCARTA	DC_PATHWAY	22	20	0	1	1	8	11	0.6413	0.984387	1	1	0.0997	0.609943	5	8	0
BIOCARTA	STATHMIN_PATHWAY	19	18	0	0	1	66	86	0.6006	0.985277	1	1	0.6867	0.755456	5	4	0
GOTERM	lactation	21	19	0	1	1	36	46	0.2465	0.985407	1	2	0.0327	0.387693	5	9	0
REACTOME	AMINE_COMPOUND_SLC_TRANSPORTERS	29	27	1	1	0	42	62	0.1485	0.985433	1	3	0.3566	0.770991	7	8	0
GOTERM	attachment of GPI anchor to protein	7	7	0	0	0	24	57	0.303	0.986108	0	1	0.0694	0.416339	2	4	0
BIOCARTA	ERK5_PATHWAY	18	18	0	0	0	46	61	0.6005	0.986687	1	1	0.8624	0.857533	5	3	0
BIOCARTA	CK1_PATHWAY	17	17	0	0	0	31	130	0.5851	0.98729	1	1	0.1053	0.575026	4	7	0
GOTERM	phospholipid metabolic process	31	26	1	0	4	21	37	0.1336	0.987365	1	3	0.4761	0.794292	7	7	0
GOTERM	retrograde transport, endosome to Golgi	18	15	3	0	0	49	100	0.1749	0.987489	1	2	0.5386	0.812481	4	4	0
BIOCARTA	CARM_ER_PATHWAY	35	32	0	3	0	41	113	0.4778	0.987593	2	2	0.0822	0.600243	8	12	0
BIOCARTA	TGFB_PATHWAY	19	19	0	0	0	87	81	0.6288	0.987765	1	1	0.5407	0.770027	5	5	0
GOTERM	heterophilic cell-cell adhesion	21	19	0	2	0	19	87	0.2449	0.988185	1	2	0.3309	0.708148	5	6	0
GOTERM	mismatch repair	22	19	3	0	0	38	59	0.2469	0.988602	1	2	0.5403	0.822887	5	5	0
GOTERM	muscle organ development	93	84	0	7	2	32	86	0.1216	0.989701	4	7	0.5342	0.832956	21	21	0
BIOCARTA	HCMV_PATHWAY	17	17	0	0	0	76	72	0.5882	0.990031	1	1	0.1065	0.587015	4	7	0
BIOCARTA	DREAM_PATHWAY	14	14	0	0	0	53	64	0.5169	0.990118	1	1	0.2637	0.625576	4	5	0
GOTERM	coenzyme binding	16	15	0	1	0	44	147	0.1657	0.990567	1	2	0.1439	0.553086	4	6	0
GOTERM	positive regulation of neuron apoptosis	17	16	1	0	0	20	69	0.1886	0.990636	1	2	0.3751	0.740034	4	5	0
REACTOME	TRAFFICKING_OF_GLUR2_CONTAINING_AMPA_RECEPTORS	16	15	0	1	0	139	174	0.1768	0.990698	1	2	0.3211	0.779868	4	5	0
GOTERM	protein phosphatase type 2A regulator activity	17	15	1	1	0	76	107	0.1752	0.990738	1	2	0.3171	0.694042	4	5	0
GOTERM	sarcoplasmic reticulum	21	21	0	0	0	70	166	0.2872	0.991271	1	2	0.6286	0.853494	5	5	0
BIOCARTA	RELA_PATHWAY	16	14	1	1	0	30	44	0.51	0.991412	1	1	0.2528	0.634181	4	5	0
GOTERM	ribonuclease activity	17	16	0	0	1	12	37	0.1869	0.99174	1	2	0.0795	0.470473	4	7	0
GOTERM	base-excision repair	20	19	0	0	1	17	29	0.2499	0.991769	1	2	0.5446	0.822545	5	5	0
GOTERM	G1 phase of mitotic cell cycle	10	7	1	2	0	16	51	0.308	0.992045	0	1	0.2462	0.610946	2	3	0
BIOCARTA	CARDIACEGF_PATHWAY	18	18	0	0	0	49	111	0.598	0.992068	1	1	0.689	0.762415	5	4	0
GOTERM	chromatin remodeling	46	44	0	2	0	40	80	0.1786	0.992245	2	4	0.2992	0.702214	11	13	0
BIOCARTA	ERYTH_PATHWAY	15	14	0	0	1	9	32	0.5086	0.992628	1	1	0.4795	0.736778	4	4	0
GOTERM	NADPH oxidase complex	9	7	0	2	0	15	21	0.3066	0.992981	0	1	0.2433	0.620187	2	3	0
GOTERM	interleukin-1 receptor binding	10	7	0	1	2	6	16	0.3023	0.993184	0	1	0.2436	0.610827	2	3	0
GOTERM	release of cytochrome c from mitochondria	21	21	0	0	0	12	33	0.2821	0.993187	1	2	0.6225	0.853471	5	5	0
GOTERM	receptor-mediated endocytosis	41	39	1	0	1	27	102	0.1286	0.993237	2	4	0.152	0.582023	10	13	0
GOTERM	endocytosis	103	95	1	5	2	64	89	0.1006	0.993354	5	8	0.0866	0.541811	24	30	0
GOTERM	nuclear chromosome	24	21	1	2	0	28	38	0.2846	0.993662	1	2	0.435	0.779104	5	6	0
GOTERM	interspecies interaction between organisms	287	260	9	10	8	33	54	0.1439	0.993987	13	17	0.1619	0.623729	65	72	0
GOTERM	lamellipodium	69	67	0	2	0	75	141	0.232	0.994021	3	5	0.0573	0.455272	17	23	0
BIOCARTA	ACTINY_PATHWAY	20	19	0	1	0	44	54	0.6296	0.994045	1	1	0.3364	0.652109	5	6	0
GOTERM	microtubule binding	58	54	0	3	1	47	86	0.1307	0.99411	3	5	0.365	0.755501	14	15	0
GOTERM	transcriptional repressor complex	28	26	0	2	0	48	110	0.1469	0.994186	1	3	0.3146	0.705937	7	8	0
GOTERM	cell division	241	230	0	7	4	33	58	0.1682	0.994551	12	15	0.1362	0.578241	58	65	0
GOTERM	oxygen binding	41	30	0	0	11	16	23	0.1908	0.995142	2	3	0.1021	0.534532	8	11	0
BIOCARTA	MET_PATHWAY	37	36	0	1	0	78	100	1	0.995329	2	0	0.166	0.578298	9	12	0
GOTERM	mesoderm development	26	23	0	2	1	20	52	0.3202	0.995497	1	2	0.8629	0.953658	6	4	0
GOTERM	enzyme activator activity	42	39	1	0	2	30	42	0.1259	0.995578	2	4	0.1534	0.577936	10	13	0
GOTERM	protein binding, bridging	45	41	1	0	3	20	50	0.1454	0.995906	2	4	0.1953	0.634608	10	13	0
GOTERM	activation of adenylate cyclase activity	24	23	0	1	0	31	57	0.3185	0.995927	1	2	0.5265	0.821694	6	6	0
Panther	Inflammation_mediated_by_chemokine_and_cytokine_signaling_pathway	98	86	1	3	8	19	64	0.9887	0.996168	4	1	0.396	0.844137	22	23	0
GOTERM	rRNA binding	24	21	0	3	0	5	18	0.2724	0.996284	1	2	0.6325	0.852919	5	5	0
GOTERM	response to organic cyclic substance	73	71	0	2	0	24	53	0.2753	0.996358	4	5	0.0093	0.333632	18	27	0
GOTERM	condensed chromosome kinetochore	53	51	0	2	0	39	55	0.2542	0.996478	3	4	0.1846	0.627698	13	16	0
GOTERM	killing of cells of another organism	12	8	2	0	2	3	5	0.3358	0.996584	0	1	0.6352	0.840962	2	2	0
GOTERM	lipopolysaccharide binding	9	8	0	0	1	37	36	0.3407	0.996587	0	1	0.329	0.682634	2	3	0
REACTOME	NA_CL_DEPENDENT_NEUROTRANSMITTER_TRANSPORTERS	18	17	0	1	0	42	47	0.2069	0.996652	1	2	0.84	0.971454	4	3	0
REACTOME	THE_ROLE_OF_NEF_IN_HIV1_REPLICATION_AND_DISEASE_PATHOGENESIS	28	26	1	1	0	48	98	0.1391	0.996653	1	3	0.0046	0.200933	7	13	0
GOTERM	arylsulfatase activity	12	8	0	4	0	104	104	0.3335	0.996859	0	1	0.1146	0.483935	2	4	0
GOTERM	clathrin adaptor complex	20	19	0	1	0	31	55	0.2441	0.99687	1	2	0.5344	0.82014	5	5	0
GOTERM	lipid biosynthetic process	25	21	1	3	0	38	65	0.2734	0.99694	1	2	0.0581	0.439955	5	9	0
GOTERM	proteolysis involved in cellular protein catabolic process	24	21	2	0	1	27	36	0.2819	0.99707	1	2	0.1266	0.543818	5	8	0
GOTERM	retrograde vesicle-mediated transport, Golgi to ER	21	21	0	0	0	31	51	0.2844	0.997079	1	2	0.2679	0.663332	5	7	0
BIOCARTA	MTA3_PATHWAY	19	17	0	0	2	16	51	0.5799	0.997256	1	1	0.8407	0.832483	4	3	0
GOTERM	NAD metabolic process	15	15	0	0	0	29	53	0.1763	0.997284	1	2	0.921	0.966429	4	2	0
GOTERM	phagocytic vesicle membrane	10	8	1	0	1	24	30	0.3415	0.99758	0	1	0.3267	0.677356	2	3	0
GOTERM	lens development in camera-type eye	12	9	0	1	2	6	11	0.377	0.997742	0	1	0.1694	0.551365	2	4	0
GOTERM	cAMP-dependent protein kinase complex	10	9	0	1	0	97	107	0.3778	0.997964	0	1	0.1721	0.562167	2	4	0
Ingenuity	VDR.RXR.Activation	63	61	0	1	1	15	44	1	0.99797	3	0	0.101	0.299996	15	20	0
GOTERM	specific transcriptional repressor activity	34	31	0	3	0	39	95	0.194	0.998167	2	3	0.1319	0.54886	8	11	0
GOTERM	cell cortex	78	75	0	3	0	69	105	0.1753	0.99822	4	6	0.5088	0.825995	19	19	0
GOTERM	lipid metabolic process	211	190	3	5	13	30	47	0.1451	0.998309	10	13	0.0007	0.2191	48	67	0
GOTERM	GTP biosynthetic process	10	8	0	1	1	21	51	0.3344	0.998437	0	1	0.6338	0.836112	2	2	0
BIOCARTA	INTEGRIN_PATHWAY	38	37	1	0	0	55	76	1	0.99854	2	0	0.4469	0.734418	9	10	0
GOTERM	FAD binding	71	66	1	3	1	38	66	0.234	0.998602	3	5	0.961	0.994663	17	11	0
GOTERM	negative regulation of endothelial cell proliferation	15	15	0	0	0	17	88	0.1726	0.998703	1	2	0.5435	0.814058	4	4	0
GOTERM	anion transport	18	18	0	0	0	21	73	0.2247	0.998755	1	2	0.8703	0.955357	5	3	0
GOTERM	negative regulation of transcription factor activity	29	26	0	3	0	27	57	0.1392	0.999003	1	3	0.4839	0.795484	7	7	0
GOTERM	defense response to fungus	12	8	2	0	2	3	10	0.3441	0.999202	0	1	0.9018	0.954259	2	1	0
Panther	Opioid_proopiomelanocortin_pathway	18	17	0	0	1	52	75	1	0.999207	1	0	0.2301	0.716609	4	6	0
GOTERM	WASH complex	11	8	3	0	0	64	66	0.3361	0.999245	0	1	0.902	0.953546	2	1	0
BIOCARTA	P53_PATHWAY	16	16	0	0	0	13	51	0.5566	0.999264	1	1	0.1905	0.586785	4	6	0
GOTERM	DNA synthesis during DNA repair	9	8	0	1	0	47	63	0.3385	0.999278	0	1	0.8986	0.954795	2	1	0
Ingenuity	Hepatic.Fibrosis.Hepatic.Stellate.Cell.Activation	83	77	1	2	3	27	50	0.9813	0.999299	4	1	0.768	0.852028	19	17	0
GOTERM	nucleoside diphosphate kinase activity	10	8	0	1	1	21	51	0.3431	0.999466	0	1	0.6326	0.834954	2	2	0
Panther	Heterotrimeric_G-protein_signaling_pathway-Gi_alpha_and_Gs_alpha_mediated_pathway	82	77	0	4	1	24	90	0.9808	0.999515	4	1	0.9812	1	19	12	0
GOTERM	cytoplasmic vesicle	224	211	1	7	5	32	76	0.1654	0.999523	11	14	0.0092	0.339388	53	68	0
GOTERM	UTP biosynthetic process	10	8	0	1	1	21	51	0.335	0.999534	0	1	0.6361	0.84125	2	2	0
GOTERM	mitochondrial inner membrane presequence translocase complex	12	8	3	1	0	13	12	0.3351	0.999591	0	1	0.9034	0.952822	2	1	0
GOTERM	nervous system development	376	338	2	17	19	37	117	0.9981	0.999791	17	7	0.5291	0.839803	85	84	0
GOTERM	thyroid hormone receptor binding	24	22	0	2	0	27	63	0.2989	0.999812	1	2	0.3004	0.696921	6	7	0
REACTOME	GENE_EXPRESSION	425	385	9	19	12	19	43	0.9986	0.999819	19	9	0.2378	0.79949	96	102	0
PANTHER_BIOLOGICAL_PROCESS	Cell_surface_receptor_mediated_signal_transduction	169	144	16	3	6	34	96	1	0.999871	7	0	0.5275	0.814038	36	36	0
PANTHER_MOLECULAR_FUNCTION	Transcription_factor	198	129	39	29	1	44	100	1	0.999878	6	0	0.7091	0.93573	32	30	0
KEGG	KEGG_CALCIUM_SIGNALING_PATHWAY	178	163	2	9	4	50	124	0.9998	0.999899	8	1	0.9071	0.992181	41	34	0
GOTERM	ER-Golgi intermediate compartment membrane	17	15	0	2	0	25	46	0.1757	0.999913	1	2	0.3144	0.696113	4	5	0
GOTERM	microtubule	237	220	4	9	4	40	89	0.2104	0.999922	11	14	0.2836	0.717285	55	59	0
GOTERM	cell-cell junction	56	54	1	0	1	47	113	0.2801	0.999942	3	4	0.615	0.862283	14	13	0
GOTERM	binding of sperm to zona pellucida	15	15	0	0	0	14	32	0.165	0.999969	1	2	0.1472	0.556557	4	6	0
Panther	De_novo_purine_biosynthesis	26	24	0	0	2	31	56	0.0286	1	1	4	0.3915	0.852794	6	7	0
BIOCARTA	PPARA_PATHWAY	58	53	3	0	2	44	79	0.0481	1	3	6	0.0028	0.2528	13	23	0
BIOCARTA	PROTEASOME_PATHWAY	19	17	0	2	0	25	35	0.0508	1	1	3	0.2356	0.632405	4	6	0
Panther	p53_pathway	59	55	0	1	3	21	42	0.0586	1	3	6	0.1263	0.677429	14	18	0
KEGG	KEGG_ANTIGEN_PROCESSING_AND_PRESENTATION	89	42	31	0	16	10	19	0.0638	1	2	5	0.2378	0.657389	11	13	0
Panther	p38_MAPK_pathway	20	19	0	1	0	37	49	0.0661	1	1	3	0.3279	0.781674	5	6	0
BIOCARTA	RAS_PATHWAY	23	21	0	2	0	51	59	0.0808	1	1	3	0.0553	0.547553	5	9	0
BIOCARTA	RNA_PATHWAY	10	10	0	0	0	34	46	0.0816	1	1	2	0.4774	0.748268	3	3	0
BIOCARTA	AHSP_PATHWAY	13	10	0	2	1	11	14	0.0827	1	1	2	0.0048	0.235	3	7	0
BIOCARTA	CELLCYCLE_PATHWAY	23	21	0	0	2	17	44	0.0847	1	1	3	0.2544	0.628933	5	7	0
Ingenuity	14-3-3-mediated.Signaling	24	22	1	1	0	53	62	0.0926	1	1	3	0.0792	0.2905	6	9	0
BIOCARTA	STRESS_PATHWAY	25	22	2	1	0	41	56	0.0928	1	1	3	0.3019	0.648727	6	7	0
REACTOME	SLC_MEDIATED_TRANSMEMBRANE_TRANSPORT	169	159	1	5	4	42	68	0.0972	1	8	12	0.0767	0.548022	40	48	0
KEGG	KEGG_FATTY_ACID_METABOLISM	42	36	0	1	5	28	33	0.1007	1	2	4	0.4176	0.852233	9	10	0
BIOCARTA	EPONFKB_PATHWAY	11	11	0	0	0	14	41	0.1035	1	1	2	0.5497	0.755378	3	3	0
KEGG	KEGG_LYSOSOME	121	113	2	5	1	25	40	0.1058	1	6	9	0.2387	0.646392	28	32	0
GOTERM	G-protein coupled receptor protein signaling pathway	948	612	63	23	250	5	36	0.1059	1	31	37	0.9074	0.980716	153	139	0
GOTERM	perinuclear region of cytoplasm	299	286	1	7	5	42	88	0.1107	1	14	19	0.0099	0.33488	72	89	0
KEGG	KEGG_ARACHIDONIC_ACID_METABOLISM	58	52	1	0	5	20	30	0.1117	1	3	5	0.041	0.915133	13	19	0
KEGG	KEGG_GLYCOSYLPHOSPHATIDYLINOSITOL_GPI_ANCHOR_BIOSYNTHESIS	25	24	0	1	0	16	38	0.1131	1	1	3	0.1198	0.535743	6	9	0
GOTERM	promoter binding	74	68	1	5	0	36	63	0.119	1	3	6	0.1611	0.58665	17	21	0
GOTERM	nuclear membrane	86	83	1	2	0	45	73	0.119	1	4	7	0.4053	0.781272	21	22	0
BIOCARTA	PARKIN_PATHWAY	12	12	0	0	0	66	198	0.1198	1	1	2	0.6129	0.766775	3	3	0
GOTERM	cholesterol metabolic process	57	53	0	2	2	25	51	0.1226	1	3	5	0.1536	0.575984	13	17	0
GOTERM	mitosis	192	183	1	5	3	30	46	0.1245	1	9	13	0.0276	0.419187	46	57	0
BIOCARTA	BAD_PATHWAY	26	25	1	0	0	75	80	0.1262	1	1	3	0.0299	0.543037	6	11	0
Panther	Nicotinic_acetylcholine_receptor_signaling_pathway	42	39	0	1	2	40	80	0.1268	1	2	4	0.2417	0.6789	10	12	0
GOTERM	transporter activity	291	256	6	10	19	30	71	0.1304	1	13	17	0.3361	0.754357	64	67	0
GOTERM	transcription factor binding	148	135	1	9	3	35	74	0.1308	1	7	10	0.2219	0.664272	34	38	0
BIOCARTA	CD40_PATHWAY	15	13	0	2	0	41	48	0.1329	1	1	2	0.2035	0.590035	3	5	0
Ingenuity	FXR.RXR.Activation	57	54	1	0	2	26	47	0.133	1	3	5	0.1087	0.292292	14	18	0
GOTERM	symporter activity	113	103	1	4	5	37	62	0.1343	1	5	8	0.5195	0.828155	26	26	0
GOTERM	nuclear envelope	95	88	3	4	0	41	79	0.1428	1	4	7	0.4356	0.793121	22	23	0
REACTOME	TRANSMEMBRANE_TRANSPORT_OF_SMALL_MOLECULES	218	206	1	6	5	42	66	0.1438	1	10	14	0.0357	0.485909	52	63	0
GOTERM	transcription factor complex	139	136	1	1	1	26	65	0.1453	1	7	10	0.5307	0.833741	34	34	0
GOTERM	oxidoreductase activity	438	372	14	22	30	27	56	0.1467	1	19	23	0.4462	0.794995	93	94	0
GOTERM	sodium ion transport	129	121	0	5	3	47	93	0.147	1	6	9	0.6347	0.885027	30	29	0
GOTERM	integrin complex	28	27	0	0	1	79	92	0.1481	1	1	3	0.5268	0.822171	7	7	0
REACTOME	AMINO_ACID_TRANSPORT_ACROSS_THE_PLASMA_MEMBRANE	31	27	0	3	1	41	48	0.1502	1	1	3	0.0515	0.4853	7	11	0
GOTERM	caveola	46	42	2	1	1	35	133	0.1515	1	2	4	0.0816	0.489868	11	15	0
GOTERM	nucleobase, nucleoside, nucleotide and nucleic acid metabolic process	64	57	2	3	2	37	66	0.1526	1	3	5	0.3521	0.748127	14	16	0
BIOCARTA	PS1_PATHWAY	14	14	0	0	0	58	78	0.1535	1	1	2	0.2571	0.623262	4	5	0
PANTHER_MOLECULAR_FUNCTION	Other_transporter	334	282	27	6	19	38	62	0.1556	1	14	18	0.3748	0.849479	71	73	0
KEGG	KEGG_VALINE_LEUCINE_AND_ISOLEUCINE_DEGRADATION	44	42	0	1	1	38	64	0.156	1	2	4	0.485	0.888241	11	11	0
Ingenuity	Erythropoietin.Signaling	15	14	0	1	0	36	46	0.1565	1	1	2	0.0129	0.22635	4	8	0
KEGG	KEGG_HEMATOPOIETIC_CELL_LINEAGE	88	73	11	0	4	24	34	0.1572	1	4	6	0.1258	0.542277	18	23	0
KEGG	KEGG_GLUTATHIONE_METABOLISM	50	42	0	2	6	13	18	0.158	1	2	4	0.1367	0.543919	11	14	0
GOTERM	chaperone binding	29	28	0	0	1	14	92	0.1629	1	1	3	0.1406	0.565151	7	10	0
BIOCARTA	TALL1_PATHWAY	15	15	0	0	0	37	44	0.1653	1	1	2	0.3137	0.659499	4	5	0
BIOCARTA	HIF_PATHWAY	15	15	0	0	0	19	45	0.1674	1	1	2	0.7619	0.785693	4	3	0
GOTERM	actin filament binding	49	44	1	4	0	85	125	0.1679	1	2	4	0.2931	0.696779	11	13	0
PANTHER_MOLECULAR_FUNCTION	Other_transcription_factor	349	302	23	12	12	26	60	0.1693	1	15	19	0.0657	0.511728	76	87	0
GOTERM	iron ion binding	65	59	0	4	2	32	56	0.1695	1	3	5	0.2048	0.636241	15	18	0
GOTERM	cell fate commitment	29	29	0	0	0	13	127	0.1703	1	1	3	0.1654	0.579647	7	10	0
GOTERM	preassembly of GPI anchor in ER membrane	16	15	0	1	0	11	30	0.1705	1	1	2	0.3114	0.69348	4	5	0
REACTOME	REMOVAL_OF_DNA_PATCH_CONTAINING_ABASIC_RESIDUE	15	15	0	0	0	9	15	0.1711	1	1	2	0.3068	0.789929	4	5	0
GOTERM	lateral plasma membrane	15	15	0	0	0	47	65	0.1724	1	1	2	0.3113	0.69417	4	5	0
GOTERM	regulation of ARF GTPase activity	32	29	3	0	0	39	88	0.1731	1	1	3	0.2909	0.692534	7	9	0
KEGG	KEGG_STEROID_BIOSYNTHESIS	17	15	0	2	0	22	25	0.1731	1	1	2	0.1448	0.527655	4	6	0
BIOCARTA	CDMAC_PATHWAY	16	15	1	0	0	14	140	0.1738	1	1	2	0.3117	0.646181	4	5	0
GOTERM	negative regulation of MAP kinase activity	15	15	0	0	0	15	41	0.1743	1	1	2	0.3101	0.693917	4	5	0
Panther	Adrenaline_and_noradrenaline_biosynthesis	15	15	0	0	0	41	44	0.1753	1	1	2	0.3147	0.735237	4	5	0
GOTERM	external side of plasma membrane	121	109	1	6	5	28	69	0.1774	1	5	8	0.4574	0.795118	27	28	0
KEGG	KEGG_APOPTOSIS	88	76	3	5	4	40	57	0.1781	1	4	6	0.1776	0.64676	19	23	0
GOTERM	response to nutrient	62	60	1	1	0	28	72	0.1806	1	3	5	0.0076	0.365165	15	24	0
KEGG	KEGG_N_GLYCAN_BIOSYNTHESIS	46	45	0	1	0	24	61	0.1825	1	2	4	0.2112	0.641353	11	14	0
Panther	Proline_biosynthesis	4	4	0	0	0	5	11	0.1836	1	0	1	0.2656	0.773019	1	2	0
GOTERM	basolateral plasma membrane	99	93	0	5	1	49	111	0.186	1	5	7	0.1533	0.587824	23	28	0
GOTERM	ARF GTPase activator activity	33	30	3	0	0	45	90	0.187	1	2	3	0.3228	0.71947	8	9	0
Panther	P53_pathway_feedback_loops_1	4	4	0	0	0	59	100	0.188	1	0	1	0.0483	1	1	3	0
GOTERM	motor activity	64	61	0	1	2	62	123	0.1881	1	3	5	0.3533	0.753241	15	17	0
Ingenuity	Apoptosis.Signaling	31	30	0	1	0	30	52	0.1884	1	2	3	0.1074	0.315165	8	11	0
Ingenuity	RAR.Activation	48	46	1	1	0	45	63	0.1887	1	2	4	0.0209	0.28158	12	18	0
GOTERM	gene silencing by RNA	30	30	0	0	0	53	68	0.1891	1	2	3	0.2013	0.627722	8	10	0
GOTERM	sphingolipid metabolic process	18	16	1	0	1	40	51	0.1896	1	1	2	0.3659	0.737456	4	5	0
GOTERM	magnesium ion binding	157	147	1	8	1	43	84	0.1898	1	7	10	0.2211	0.664721	37	41	0
GOTERM	positive regulation of protein ubiquitination	16	16	0	0	0	34	45	0.1901	1	1	2	0.0801	0.472058	4	7	0
PANTHER_MOLECULAR_FUNCTION	Other_transfer/carrier_protein	130	95	19	0	16	20	56	0.1919	1	5	7	0.1829	0.76093	24	28	0
GOTERM	chromosome, centromeric region	47	45	0	2	0	26	38	0.192	1	2	4	0.4623	0.791267	11	12	0
GOTERM	guanyl nucleotide binding	18	16	0	0	2	54	91	0.192	1	1	2	0.3744	0.744649	4	5	0
GOTERM	hippocampus development	17	16	0	1	0	44	44	0.1931	1	1	2	0.8083	0.922451	4	3	0
GOTERM	phosphatidylinositol binding	16	16	0	0	0	99	153	0.1932	1	1	2	0.1884	0.577029	4	6	0
GOTERM	integral to Golgi membrane	45	45	0	0	0	50	109	0.1944	1	2	4	0.1359	0.564753	11	15	0
BIOCARTA	TNFR2_PATHWAY	18	16	1	1	0	42	52	0.1947	1	1	2	0.0756	0.627881	4	7	0
BIOCARTA	DEATH_PATHWAY	33	31	0	1	1	34	44	0.1966	1	2	3	0.2231	0.631302	8	10	0
GOTERM	transcription activator activity	219	201	2	11	5	35	66	0.1972	1	10	13	0.6018	0.870172	50	49	0
GOTERM	kinetochore	47	46	0	1	0	42	65	0.1978	1	2	4	0.1556	0.58208	12	15	0
KEGG	KEGG_BASE_EXCISION_REPAIR	35	31	2	1	1	12	23	0.1988	1	2	3	0.5261	0.884447	8	8	0
GOTERM	endoplasmic reticulum	895	795	14	33	53	29	56	0.1992	1	40	44	0.0118	0.374209	199	223	0
GOTERM	Wnt receptor signaling pathway through beta-catenin	18	17	0	1	0	52	79	0.2034	1	1	2	0.842	0.94101	4	3	0
GOTERM	hyaluronic acid binding	19	17	1	0	1	40	73	0.2057	1	1	2	0.8375	0.938235	4	3	0
GOTERM	carbohydrate transport	33	31	0	0	2	27	36	0.2057	1	2	3	0.1282	0.550777	8	11	0
GOTERM	protein ubiquitination during ubiquitin-dependent protein catabolic process	17	17	0	0	0	81	152	0.2059	1	1	2	0.2313	0.63545	4	6	0
GOTERM	DNA fragmentation involved in apoptosis	18	17	0	1	0	22	29	0.2063	1	1	2	0.23	0.636956	4	6	0
GOTERM	gamma-aminobutyric acid signaling pathway	20	17	0	2	1	88	152	0.2063	1	1	2	0.2434	0.635992	4	6	0
Panther	Ubiquitin_proteasome_pathway	52	47	1	4	0	53	75	0.2065	1	2	4	0.6533	0.897978	12	11	0
GOTERM	lipid catabolic process	93	81	1	1	10	29	65	0.207	1	4	6	0.1901	0.635546	20	24	0
GOTERM	lipid transporter activity	19	17	1	0	1	20	28	0.2073	1	1	2	0.0035	0.237192	4	10	0
GOTERM	cortical cytoskeleton	18	17	0	1	0	54	77	0.2095	1	1	2	0.6487	0.855033	4	4	0
GOTERM	ADP binding	19	17	0	2	0	80	103	0.2105	1	1	2	0.2361	0.632334	4	6	0
PANTHER_MOLECULAR_FUNCTION	Other_extracellular_matrix	37	32	1	0	4	12	40	0.211	1	2	3	0.0792	0.520617	8	12	0
GOTERM	negative regulation of transcription, DNA-dependent	85	81	0	4	0	34	76	0.2123	1	4	6	0.4628	0.79521	20	21	0
GOTERM	threonine-type endopeptidase activity	20	17	2	0	1	18	42	0.2126	1	1	2	0.245	0.636372	4	6	0
GOTERM	chromatin assembly or disassembly	38	32	2	3	1	39	74	0.2144	1	2	3	0.0404	0.396426	8	13	0
GOTERM	spindle pole	48	48	0	0	0	30	42	0.215	1	2	4	0.5547	0.835845	12	12	0
GOTERM	peptidyl-prolyl cis-trans isomerase activity	34	32	1	1	0	18	34	0.2158	1	2	3	0.1578	0.578093	8	11	0
GOTERM	B cell activation	19	17	1	1	0	15	118	0.2174	1	1	2	0.6465	0.856239	4	4	0
GOTERM	liver development	48	48	0	0	0	38	67	0.2204	1	2	4	0.0183	0.376332	12	19	0
GOTERM	response to wounding	52	48	2	0	2	21	47	0.2207	1	2	4	0.4369	0.781985	12	13	0
GOTERM	cell cycle arrest	104	99	2	1	2	29	60	0.2218	1	5	7	0.6851	0.89426	25	23	0
REACTOME	GENES_INVOLVED_IN_APOPTOTIC_CLEAVAGE_OF_CELLULAR_PROTEINS	37	33	0	3	1	54	78	0.2225	1	2	3	0.6067	0.858025	8	8	0
Panther	Muscarinic_acetylcholine_receptor_2_and_4_signaling_pathway	5	5	0	0	0	41	131	0.2229	1	0	1	0.7619	0.900969	1	1	0
REACTOME	BASE_EXCISION_REPAIR	18	18	0	0	0	10	19	0.2246	1	1	2	0.4758	0.783294	5	5	0
GOTERM	establishment or maintenance of cell polarity	18	18	0	0	0	132	159	0.227	1	1	2	0.8633	0.954789	5	3	0
BIOCARTA	TEL_PATHWAY	18	18	0	0	0	47	116	0.227	1	1	2	0.0225	0.53286	5	9	0
BIOCARTA	ETS_PATHWAY	18	18	0	0	0	27	50	0.2271	1	1	2	0.1379	0.5719	5	7	0
GOTERM	ATP biosynthetic process	53	49	0	4	0	44	100	0.2314	1	2	4	0.2246	0.651611	12	15	0
KEGG	KEGG_PPAR_SIGNALING_PATHWAY	69	66	0	2	1	19	41	0.2316	1	3	5	0.4992	0.902554	17	17	0
GOTERM	nuclear outer membrane	20	18	0	2	0	23	98	0.2322	1	1	2	0.4863	0.791161	5	5	0
GOTERM	protein catabolic process	36	33	0	1	2	21	37	0.2325	1	2	3	0.9789	0.99428	8	4	0
GOTERM	hemopoiesis	52	49	1	2	0	41	78	0.2337	1	2	4	0.0455	0.44031	12	18	0
BIOCARTA	MITOCHONDRIA_PATHWAY	21	18	0	2	1	25	39	0.2376	1	1	2	0.1375	0.558144	5	7	0
PANTHER_MOLECULAR_FUNCTION	mRNA_splicing_factor	104	84	18	2	0	20	43	0.2378	1	4	6	0.1879	0.737361	21	25	0
GOTERM	binding	523	438	18	19	48	36	74	0.2379	1	22	25	0.691	0.905742	110	105	0
GOTERM	fatty acid beta-oxidation	20	19	0	0	1	29	55	0.2379	1	1	2	0.3274	0.709244	5	6	0
GOTERM	positive regulation of nitric oxide biosynthetic process	21	19	1	1	0	16	58	0.2379	1	1	2	0.0288	0.36295	5	9	0
PANTHER_BIOLOGICAL_PROCESS	Other_intracellular_signaling_cascade	225	192	20	10	3	55	131	0.2406	1	10	12	0.0264	0.306861	48	60	0
KEGG	KEGG_P53_SIGNALING_PATHWAY	69	67	1	1	0	25	41	0.2409	1	3	5	0.0012	0.2787	17	28	0
BIOCARTA	MPR_PATHWAY	34	34	0	0	0	42	55	0.2412	1	2	3	0.334	0.641776	9	10	0
GOTERM	neuron projection development	37	35	0	2	0	58	130	0.2423	1	2	3	0.1466	0.5716	9	12	0
PANTHER_MOLECULAR_FUNCTION	Extracellular_matrix_glycoprotein	111	84	22	2	3	59	135	0.2443	1	4	6	0.5398	0.913856	21	21	0
BIOCARTA	GCR_PATHWAY	20	19	1	0	0	26	57	0.2459	1	1	2	0.5438	0.763779	5	5	0
REACTOME	NEF_MEDIATES_DOWN_MODULATION_OF_CELL_SURFACE_RECEPTORS_BY_RECRUITING_THEM_TO_CLATHRIN_ADAPTERS	21	19	1	1	0	37	55	0.248	1	1	2	0.0778	0.535968	5	8	0
GOTERM	endosome membrane	74	68	0	6	0	34	53	0.2517	1	3	5	0.0102	0.357386	17	26	0
PANTHER_BIOLOGICAL_PROCESS	Steroid_metabolism	61	51	3	1	6	20	43	0.2528	1	3	4	0.184	0.629108	13	16	0
PANTHER_BIOLOGICAL_PROCESS	Other_carbon_metabolism	82	68	5	3	6	28	39	0.2529	1	3	5	0.3233	0.707529	17	19	0
PANTHER_BIOLOGICAL_PROCESS	Carbohydrate_metabolism	152	121	20	5	6	17	59	0.255	1	6	8	0.3083	0.713228	30	33	0
GOTERM	endoplasmic reticulum unfolded protein response	20	20	0	0	0	15	38	0.2582	1	1	2	0.9764	0.994736	5	2	0
PANTHER_MOLECULAR_FUNCTION	Other_select_calcium_binding_proteins	41	36	4	1	0	32	122	0.2593	1	2	3	0.7032	0.938474	9	8	0
BIOCARTA	AKT_PATHWAY	22	20	0	2	0	41	61	0.2623	1	1	2	0.7775	0.80168	5	4	0
BIOCARTA	ATM_PATHWAY	20	20	0	0	0	51	59	0.2626	1	1	2	0.0418	0.615033	5	9	0
GOTERM	protein amino acid ADP-ribosylation	22	20	0	0	2	33	67	0.2634	1	1	2	0.7772	0.918643	5	4	0
GOTERM	phosphate metabolic process	21	20	0	0	1	40	177	0.2645	1	1	2	0.384	0.749913	5	6	0
GOTERM	MHC class I receptor activity	14	6	7	0	1	12	14	0.2646	1	0	1	0.8143	0.908443	2	1	0
BIOCARTA	NFKB_PATHWAY	23	20	1	2	0	24	34	0.265	1	1	2	0.3844	0.681367	5	6	0
BIOCARTA	P53HYPOXIA_PATHWAY	23	20	2	1	0	32	48	0.2675	1	1	2	0.099	0.635041	5	8	0
BIOCARTA	ALK_PATHWAY	37	36	0	0	1	55	72	0.2688	1	2	3	0.4044	0.725141	9	10	0
Panther	Pyrimidine_Metabolism	6	6	0	0	0	27	160	0.2689	1	0	1	0.8302	0.967825	2	1	0
PANTHER_BIOLOGICAL_PROCESS	Amino_acid_metabolism	62	53	8	0	1	23	35	0.2693	1	3	4	0.584	0.834944	13	13	0
GOTERM	ubiquitin ligase complex	55	53	0	1	1	45	67	0.2695	1	3	4	0.1538	0.578756	13	17	0
GOTERM	transcription factor activity	947	801	27	36	83	21	60	0.2697	1	40	43	0.1389	0.586187	200	211	0
GOTERM	endoplasmic reticulum lumen	74	70	2	0	2	26	39	0.2704	1	4	5	0.276	0.696182	18	20	0
REACTOME	INORGANIC_CATION_ANION_SLC_TRANSPORTERS	94	87	0	5	2	47	79	0.2709	1	4	6	0.0759	0.5636	22	28	0
GOTERM	chromatin modification	199	178	2	16	3	42	83	0.272	1	9	11	0.0175	0.379824	45	57	0
PANTHER_MOLECULAR_FUNCTION	Reductase	184	142	26	1	15	22	42	0.2744	1	7	9	0.3396	0.831934	36	38	0
BIOCARTA	CERAMIDE_PATHWAY	22	21	0	1	0	38	54	0.2745	1	1	2	0.0515	0.648817	5	9	0
GOTERM	biological_process	630	522	33	42	33	22	60	0.2746	1	26	29	0.345	0.760651	131	134	0
BIOCARTA	NFAT_PATHWAY	54	53	1	0	0	33	68	0.275	1	3	4	0.1529	0.613879	13	17	0
GOTERM	neurotransmitter transport	39	37	0	2	0	42	69	0.2753	1	2	3	0.8465	0.954271	9	7	0
GOTERM	protein kinase binding	111	107	1	2	1	32	80	0.276	1	5	7	0.334	0.747255	27	29	0
Panther	B_cell_activation	24	21	1	2	0	97	166	0.277	1	1	2	0.1229	0.7785	5	8	0
REACTOME	SIGNALING_BY_WNT	58	54	2	1	1	21	42	0.2783	1	3	4	0.4918	0.817559	14	14	0
Ingenuity	Protein.Ubiquitination.Pathway	24	21	2	1	0	11	22	0.2789	1	1	2	0.4269	0.576185	5	6	0
Ingenuity	GM-CSF.Signaling	23	21	1	1	0	58	81	0.2795	1	1	2	0.0073	0.3208	5	11	0
PANTHER_MOLECULAR_FUNCTION	Membrane_traffic_protein	60	53	3	2	2	38	105	0.2802	1	3	4	0.3333	0.844229	13	15	0
Ingenuity	Integrin.Signaling	38	37	1	0	0	88	116	0.282	1	2	3	0.1101	0.311718	9	13	0
GOTERM	late endosome	41	37	0	4	0	27	41	0.2831	1	2	3	0.0104	0.341067	9	16	0
GOTERM	response to lipopolysaccharide	76	72	2	2	0	15	41	0.2841	1	4	5	0.2424	0.665607	18	21	0
GOTERM	regulation of cell cycle	41	38	0	2	1	19	51	0.2917	1	2	3	0.125	0.553604	10	13	0
REACTOME	SIGNALING_IN_IMMUNE_SYSTEM	366	275	60	10	21	33	50	0.2921	1	14	16	0.5575	0.859065	69	68	0
PANTHER_MOLECULAR_FUNCTION	Hydrolase	215	181	20	4	10	30	67	0.2925	1	9	11	0.0785	0.519257	45	54	0
PANTHER_BIOLOGICAL_PROCESS	Neurotransmitter_release	107	90	11	6	0	80	160	0.2929	1	5	6	0.1625	0.597234	23	27	0
REACTOME	CELL_CELL_ADHESION_SYSTEMS	59	55	0	1	3	41	164	0.2952	1	3	4	0.6423	0.883672	14	13	0
GOTERM	integrin-mediated signaling pathway	57	55	0	1	1	59	103	0.2953	1	3	4	0.7539	0.921109	14	12	0
PANTHER_MOLECULAR_FUNCTION	Tubulin	30	22	6	0	2	7	10	0.2955	1	1	2	0.8415	0.941872	6	4	0
REACTOME	INITIAL_TRIGGERING_OF_COMPLEMENT	43	7	33	0	3	10	23	0.2966	1	0	1	0.238	0.682209	2	3	0
REACTOME	P75_NTR_RECEPTOR_MEDIATED_SIGNALLING	82	74	0	8	0	58	108	0.2973	1	4	5	0.0074	0.29907	19	28	0
Panther	Fructose_galactose_metabolism	7	7	0	0	0	14	34	0.2976	1	0	1	0.5574	0.832293	2	2	0
Panther	De_novo_pyrimidine_deoxyribonucleotide_biosynthesis	7	7	0	0	0	12	184	0.2978	1	0	1	0.2364	0.708261	2	3	0
BIOCARTA	VITCB_PATHWAY	11	7	1	1	2	34	80	0.2979	1	0	1	0.5512	0.759384	2	2	0
PANTHER_MOLECULAR_FUNCTION	Other_actin_family_cytoskeletal_protein	31	22	7	1	1	18	40	0.2982	1	1	2	0.0029	0.1283	6	12	0
GOTERM	negative regulation of transforming growth factor beta receptor signaling pathway	23	22	1	0	0	29	64	0.3003	1	1	2	0.6773	0.886025	6	5	0
PANTHER_MOLECULAR_FUNCTION	Other_ion_channel	47	39	6	1	1	44	100	0.3014	1	2	3	0.5091	0.891658	10	10	0
GOTERM	peroxisome	95	92	0	2	1	22	42	0.302	1	5	6	0.2703	0.696029	23	26	0
PANTHER_BIOLOGICAL_PROCESS	Protein_complex_assembly	68	56	11	1	0	21	38	0.304	1	3	4	0.4259	0.795075	14	15	0
GOTERM	Golgi stack	24	22	0	2	0	51	64	0.3045	1	1	2	0.9373	0.978796	6	3	0
GOTERM	cytochrome-c oxidase activity	27	22	4	1	0	7	23	0.3051	1	1	2	0.0098	0.359489	6	11	0
PANTHER_MOLECULAR_FUNCTION	Deacetylase	24	22	0	2	0	30	87	0.306	1	1	2	0.033	0.358791	6	10	0
BIOCARTA	PTDINS_PATHWAY	23	22	0	1	0	39	92	0.306	1	1	2	0.2995	0.647857	6	7	0
PANTHER_MOLECULAR_FUNCTION	Actin_binding_cytoskeletal_protein	106	74	26	3	3	54	106	0.3065	1	4	5	0.1341	0.667611	19	23	0
GOTERM	SH3 domain binding	97	92	0	5	0	60	120	0.3083	1	5	6	0.0558	0.471817	23	30	0
BIOCARTA	RAC1_PATHWAY	23	22	1	0	0	66	90	0.3107	1	1	2	0.0767	0.642089	6	9	0
GOTERM	guanyl-nucleotide exchange factor activity	119	110	0	7	2	115	148	0.314	1	6	7	0.0144	0.373425	28	38	0
GOTERM	tRNA processing	62	57	1	2	2	15	40	0.3146	1	3	4	0.4516	0.790917	14	15	0
BIOCARTA	NTHI_PATHWAY	24	23	1	0	0	54	59	0.3156	1	1	2	0.5359	0.761953	6	6	0
REACTOME	EGFR_DOWNREGULATION	24	23	0	1	0	73	77	0.3161	1	1	2	0.1933	0.676456	6	8	0
REACTOME	P53_INDEPENDENT_DNA_DAMAGE_RESPONSE	43	40	2	1	0	16	25	0.3162	1	2	3	0.7031	0.901909	10	9	0
BIOCARTA	MTOR_PATHWAY	23	23	0	0	0	41	59	0.3167	1	1	2	0.3464	0.650321	6	7	0
GOTERM	cell surface	200	185	4	8	3	32	86	0.3174	1	9	11	0.7856	0.939817	46	42	0
KEGG	KEGG_BLADDER_CANCER	42	40	0	2	0	22	56	0.3182	1	2	3	0.4133	0.845278	10	11	0
GOTERM	protein targeting to mitochondrion	25	23	1	1	0	15	18	0.3184	1	1	2	0.7196	0.890945	6	5	0
GOTERM	protein oligomerization	26	23	0	3	0	33	41	0.3192	1	1	2	0.0921	0.500042	6	9	0
BIOCARTA	PGC1A_PATHWAY	24	23	1	0	0	59	90	0.3201	1	1	2	0.7133	0.770773	6	5	0
GOTERM	NAD+ ADP-ribosyltransferase activity	26	23	0	0	3	34	51	0.3214	1	1	2	0.7209	0.892095	6	5	0
GOTERM	regulation of transcription	991	859	21	54	57	29	65	0.322112	1	43	45	4.2e-05	0.1367	215	260	0
GOTERM	coated pit	41	40	0	1	0	42	75	0.3226	1	2	3	0.0252	0.3809	10	16	0
PANTHER_MOLECULAR_FUNCTION	Extracellular_matrix_structural_protein	87	75	8	3	1	42	95	0.3228	1	4	5	0.8651	0.985175	19	15	0
PANTHER_MOLECULAR_FUNCTION	Acetyltransferase	84	75	5	3	1	41	67	0.3232	1	4	5	0.3091	0.815414	19	21	0
GOTERM	protein polymerization	29	23	1	0	5	7	10	0.3233	1	1	2	0.7152	0.892909	6	5	0
KEGG	KEGG_NICOTINATE_AND_NICOTINAMIDE_METABOLISM	24	23	0	0	1	42	54	0.3239	1	1	2	0.7183	0.90124	6	5	0
REACTOME	GAP_JUNCTION_TRAFFICKING	28	23	0	1	4	17	35	0.3242	1	1	2	0.5376	0.830939	6	6	0
Panther	Parkinson_disease	43	40	3	0	0	20	70	0.3252	1	2	3	0.1764	0.68976	10	13	0
PANTHER_BIOLOGICAL_PROCESS	tRNA_metabolism	42	40	2	0	0	20	26	0.3264	1	2	3	0.8216	0.960018	10	8	0
GOTERM	membrane coat	24	24	0	0	0	45	64	0.3278	1	1	2	0.3899	0.756586	6	7	0
GOTERM	positive regulation of nitric-oxide synthase activity	9	8	0	1	0	36	36	0.3282	1	0	1	0.8921	0.948806	2	1	0
GOTERM	aldo-keto reductase activity	10	8	0	0	2	14	17	0.3289	1	0	1	0.621	0.829827	2	2	0
REACTOME	REGULATION_OF_LIPID_METABOLISM_BY_PEROXISOME_PROLIFERATOR_ACTIVATED_RECEPTOR_ALPHA	61	59	0	1	1	38	71	0.329	1	3	4	0.1248	0.644352	15	19	0
KEGG	KEGG_PEROXISOME	78	76	0	2	0	22	37	0.3302	1	4	5	0.2497	0.659125	19	22	0
PANTHER_BIOLOGICAL_PROCESS	Spermatogenesis_and_motility	129	94	20	7	8	19	62	0.3303	1	5	6	0.3014	0.718489	24	26	0
GOTERM	cell-cell adherens junction	26	24	0	1	1	94	188	0.3304	1	1	2	0.7568	0.910416	6	5	0
REACTOME	M_G1_TRANSITION	61	58	2	1	0	17	29	0.3308	1	3	4	0.3752	0.78224	15	16	0
GOTERM	fat cell differentiation	24	24	0	0	0	30	65	0.3317	1	1	2	0.2358	0.642589	6	8	0
BIOCARTA	FREE_PATHWAY	10	8	1	1	0	18	37	0.3318	1	0	1	0.1152	0.623715	2	4	0
GOTERM	response to DNA damage stimulus	83	76	2	5	0	33	59	0.332	1	4	5	0.0133	0.362495	19	28	0
PANTHER_MOLECULAR_FUNCTION	Exoribonuclease	35	24	10	0	1	17	34	0.3321	1	1	2	0.2321	0.762858	6	8	0
GOTERM	laminin binding	10	8	1	0	1	26	42	0.3338	1	0	1	0.6379	0.842716	2	2	0
GOTERM	chromosome, telomeric region	24	24	0	0	0	47	65	0.3342	1	1	2	0.0175	0.365376	6	11	0
KEGG	KEGG_VALINE_LEUCINE_AND_ISOLEUCINE_BIOSYNTHESIS	11	8	2	1	0	62	66	0.3348	1	0	1	0.6304	0.876016	2	2	0
GOTERM	dolichyl-diphosphooligosaccharide-protein glycotransferase activity	9	8	0	1	0	30	63	0.335	1	0	1	0.1148	0.477668	2	4	0
PANTHER_MOLECULAR_FUNCTION	Nucleotide_phosphatase	26	24	2	0	0	31	97	0.3355	1	1	2	0.3982	0.829177	6	7	0
GOTERM	MHC class I protein binding	11	8	3	0	0	19	20	0.3357	1	0	1	0.6369	0.840243	2	2	0
BIOCARTA	BLYMPHOCYTE_PATHWAY	11	8	2	0	1	35	41	0.3359	1	0	1	0.6335	0.764364	2	2	0
GOTERM	positive regulation vascular endothelial growth factor production	10	8	0	1	1	54	52	0.3362	1	0	1	0.3252	0.677148	2	3	0
GOTERM	lipid transport	70	60	1	1	8	39	74	0.3369	1	3	4	0.028	0.380455	15	22	0
BIOCARTA	CHREBP2_PATHWAY	44	41	3	0	0	37	80	0.3374	1	2	3	0.5919	0.773122	10	10	0
PANTHER_BIOLOGICAL_PROCESS	Amino_acid_biosynthesis	46	41	4	1	0	29	41	0.3379	1	2	3	0.2003	0.620546	10	13	0
GOTERM	positive regulation of DNA replication	26	24	1	0	1	22	60	0.3383	1	1	2	0.1194	0.544563	6	9	0
BIOCARTA	CLASSIC_PATHWAY	14	8	3	0	3	68	61	0.3384	1	0	1	0.3145	0.627041	2	3	0
REACTOME	HOST_INTERACTIONS_OF_HIV_FACTORS	120	113	4	3	0	27	52	0.3397	1	6	7	0.0378	0.47419	28	37	0
GOTERM	calcium-transporting ATPase activity	9	8	0	1	0	83	96	0.3404	1	0	1	0.9068	0.955252	2	1	0
GOTERM	organ regeneration	25	24	0	1	0	18	49	0.3404	1	1	2	0.391	0.758533	6	7	0
GOTERM	peptidase activity	490	404	16	15	55	33	73	0.342	1	20	22	0.3102	0.747404	101	105	0
REACTOME	METABOLISM_OF_VITAMINS_AND_COFACTORS	42	41	0	0	1	27	44	0.3423	1	2	3	0.6029	0.860716	10	10	0
REACTOME	NEF_MEDIATED_DOWNREGULATION_OF_MHC_CLASS_I_COMPLEX_CELL_SURFACE_EXPRESSION	10	8	1	1	0	49	58	0.3424	1	0	1	0.109	0.5338	2	4	0
KEGG	KEGG_REGULATION_OF_AUTOPHAGY	35	24	1	1	9	14	45	0.3428	1	1	2	0.5816	0.843781	6	6	0
GOTERM	negative regulation of ubiquitin-protein ligase activity during mitotic cell cycle	62	59	2	1	0	16	29	0.343	1	3	4	0.833	0.952937	15	12	0
PANTHER_BIOLOGICAL_PROCESS	Chromosome_segregation	121	95	19	5	2	25	43	0.343	1	5	6	0.5248	0.813616	24	24	0
KEGG	KEGG_PROTEASOME	48	41	6	0	1	16	28	0.3436	1	2	3	0.7327	0.898068	10	9	0
PANTHER_BIOLOGICAL_PROCESS	Cholesterol_metabolism	68	60	3	2	3	23	53	0.3459	1	3	4	0.1508	0.595642	15	19	0
GOTERM	regulation of protein metabolic process	45	42	0	3	0	44	62	0.3479	1	2	3	0.7597	0.919954	11	9	0
GOTERM	heterotrimeric G-protein complex	27	25	0	0	2	53	103	0.3497	1	1	2	0.2717	0.669961	6	8	0
PANTHER_BIOLOGICAL_PROCESS	Hematopoiesis	75	60	11	2	2	25	52	0.3505	1	3	4	0.0556	0.364152	15	21	0
GOTERM	manganese ion binding	26	25	0	1	0	44	61	0.3508	1	1	2	0.4404	0.778814	6	7	0
GOTERM	embryo implantation	26	25	0	1	0	10	47	0.3516	1	1	2	0.4315	0.778746	6	7	0
KEGG	KEGG_SPLICEOSOME	128	116	8	3	1	16	24	0.3524	1	6	7	0.0086	0.63755	29	41	0
Ingenuity	Wnt.beta-catenin.Signaling	25	25	0	0	0	33	64	0.3525	1	1	2	0.0306	0.225671	6	11	0
Panther	Alzheimer_disease-amyloid_secretase_pathway	25	25	0	0	0	26	64	0.3541	1	1	2	0.1464	0.663367	6	9	0
REACTOME	CDC20_PHOSPHO_APC_MEDIATED_DEGRADATION_OF_CYCLIN_A	63	60	2	1	0	16	29	0.3551	1	3	4	0.9088	1	15	11	0
GOTERM	histone deacetylase complex	28	25	0	3	0	47	144	0.3555	1	1	2	0.003	0.22714	6	13	0
PANTHER_MOLECULAR_FUNCTION	Interleukin_receptor	40	25	7	5	3	37	45	0.3561	1	1	2	0.148	0.685415	6	9	0
PANTHER_MOLECULAR_FUNCTION	Other_isomerase	91	60	29	2	0	24	33	0.3563	1	3	4	0.031	0.359415	15	22	0
GOTERM	anaphase-promoting complex-dependent proteasomal ubiquitin-dependent protein catabolic process	63	60	2	1	0	16	29	0.3567	1	3	4	0.917	0.982832	15	11	0
GOTERM	carbohydrate metabolic process	211	193	7	6	5	23	50	0.3602	1	10	11	0.5317	0.842299	48	48	0
GOTERM	cytokine-mediated signaling pathway	48	43	0	1	4	24	34	0.3607	1	2	3	0.0235	0.381374	11	17	0
GOTERM	positive regulation of epithelial to mesenchymal transition	9	9	0	0	0	24	50	0.3625	1	0	1	0.9266	0.961495	2	1	0
GOTERM	neuron development	25	25	0	0	0	14	58	0.3626	1	1	2	0.4423	0.782361	6	7	0
GOTERM	cytoplasmic vesicle membrane	63	61	0	2	0	28	88	0.3634	1	3	4	0.1616	0.58941	15	19	0
GOTERM	cellular copper ion homeostasis	10	9	0	1	0	16	56	0.3637	1	0	1	0.6936	0.863438	2	2	0
GOTERM	regulation of actin cytoskeleton organization	10	9	1	0	0	42	66	0.3637	1	0	1	0.0503	0.379675	2	5	0
BIOCARTA	ETC_PATHWAY	12	9	2	1	0	20	37	0.3639	1	0	1	0.169	0.559097	2	4	0
REACTOME	MITOCHONDRIAL_FATTY_ACID_BETA_OXIDATION	10	9	0	0	1	38	29	0.3642	1	0	1	0.6942	0.872793	2	2	0
GOTERM	regulation of blood vessel size	10	9	0	0	1	3	12	0.3643	1	0	1	0.4	0.738873	2	3	0
GOTERM	amino acid transport	48	43	0	4	1	39	45	0.3644	1	2	3	0.2565	0.677968	11	13	0
GOTERM	endodeoxyribonuclease activity	9	9	0	0	0	22	34	0.3645	1	0	1	0.9263	0.960861	2	1	0
KEGG	KEGG_COLORECTAL_CANCER	62	61	0	1	0	53	97	0.3652	1	3	4	0.098	0.551704	15	20	0
REACTOME	CALCITONIN_LIKE_LIGAND_RECEPTORS	10	9	0	0	1	7	40	0.3655	1	0	1	0.9263	0.984676	2	1	0
GOTERM	very-long-chain fatty acid metabolic process	11	9	0	0	2	38	39	0.3656	1	0	1	0.4047	0.743482	2	3	0
Panther	GABA-B_receptor_II_signaling	9	9	0	0	0	149	158	0.366	1	0	1	0.1657	0.801964	2	4	0
GOTERM	regulation of translation	64	61	1	1	1	34	57	0.3663	1	3	4	0.1702	0.608794	15	19	0
GOTERM	poly(A) RNA binding	9	9	0	0	0	19	103	0.3663	1	0	1	0.1647	0.552354	2	4	0
GOTERM	triglyceride biosynthetic process	9	9	0	0	0	28	30	0.3663	1	0	1	0.4015	0.744373	2	3	0
GOTERM	apoptotic mitochondrial changes	11	9	0	2	0	27	37	0.3665	1	0	1	0.1668	0.551268	2	4	0
GOTERM	lysozyme activity	10	9	1	0	0	13	15	0.3669	1	0	1	0.3986	0.737739	2	3	0
PANTHER_BIOLOGICAL_PROCESS	Tricarboxylic_acid_pathway	36	25	10	1	0	36	65	0.3669	1	1	2	0.9656	1	6	3	0
PANTHER_MOLECULAR_FUNCTION	Oxidase	68	61	2	4	1	15	35	0.3669	1	3	4	0.0102	0.4787	15	24	0
GOTERM	long-chain-fatty-acid-CoA ligase activity	10	9	0	1	0	58	58	0.3673	1	0	1	0.3989	0.736792	2	3	0
GOTERM	CTP biosynthetic process	11	9	0	1	1	24	49	0.3677	1	0	1	0.7075	0.875529	2	2	0
PANTHER_BIOLOGICAL_PROCESS	General_vesicle_transport	251	214	14	18	5	34	73	0.3679	1	11	12	0.6754	0.917758	54	51	0
GOTERM	endoplasmic reticulum membrane	531	469	9	20	33	29	51	0.368	1	23	25	0.0082	0.369689	117	138	0
GOTERM	hydrolase activity, acting on acid anhydrides, catalyzing transmembrane movement of substances	47	43	1	3	0	66	106	0.368	1	2	3	0.3815	0.759692	11	12	0
GOTERM	Rac GTPase binding	11	9	0	2	0	32	107	0.3685	1	0	1	0.3992	0.738033	2	3	0
REACTOME	NF_KB_IS_ACTIVATED_AND_SIGNALS_SURVIVAL	10	9	0	1	0	21	35	0.3691	1	0	1	0.3953	0.762928	2	3	0
GOTERM	response to interferon-gamma	10	9	0	1	0	48	64	0.3692	1	0	1	0.9266	0.960826	2	1	0
GOTERM	response to starvation	10	9	0	1	0	15	56	0.3695	1	0	1	0.4022	0.743828	2	3	0
GOTERM	mitochondrial transport	11	9	0	1	1	27	36	0.3697	1	0	1	0.0477	0.385726	2	5	0
GOTERM	damaged DNA binding	44	43	1	0	0	30	45	0.3698	1	2	3	0.8818	0.962427	11	8	0
GOTERM	insulin-like growth factor receptor signaling pathway	9	9	0	0	0	71	123	0.3698	1	0	1	0.0513	0.377672	2	5	0
GOTERM	Rho GTPase binding	10	9	0	1	0	48	85	0.3699	1	0	1	0.1683	0.548521	2	4	0
PANTHER_BIOLOGICAL_PROCESS	RNA_catabolism	65	43	15	1	6	13	49	0.3699	1	2	3	0.0918	0.436929	11	15	0
GOTERM	regulation of gene-specific transcription from RNA polymerase II promoter	9	9	0	0	0	14	23	0.3703	1	0	1	0.925	0.961202	2	1	0
GOTERM	glycine binding	11	9	0	2	0	30	97	0.3709	1	0	1	0.1662	0.548848	2	4	0
GOTERM	positive regulation of protein amino acid phosphorylation	27	26	1	0	0	47	73	0.3712	1	1	2	0.4915	0.794999	7	7	0
PANTHER_BIOLOGICAL_PROCESS	Protein_ADP-ribosylation	10	9	0	0	1	14	54	0.3716	1	0	1	0.924	1	2	1	0
GOTERM	DNA binding	1480	1147	54	51	228	26	55	0.372	1	57	58	0.0926	0.556623	287	300	0
REACTOME	REGULATION_OF_ORNITHINE_DECARBOXYLASE	47	44	2	1	0	16	24	0.3723	1	2	3	0.6815	0.893419	11	10	0
GOTERM	cyclin-dependent protein kinase inhibitor activity	11	9	0	0	2	6	22	0.3724	1	0	1	0.402	0.737149	2	3	0
GOTERM	oligosaccharyltransferase complex	10	9	0	1	0	29	56	0.3724	1	0	1	0.0483	0.381856	2	5	0
GOTERM	outer kinetochore of condensed chromosome	9	9	0	0	0	60	61	0.3726	1	0	1	0.049	0.381464	2	5	0
REACTOME	G_PROTEIN_ACTIVATION	28	26	0	0	2	31	57	0.3729	1	1	2	0.1747	0.675525	7	9	0
GOTERM	positive regulation of cell-matrix adhesion	10	9	0	1	0	77	253	0.373	1	0	1	0.165	0.559153	2	4	0
REACTOME	STABILIZATION_OF_P53	46	43	2	1	0	16	34	0.373	1	2	3	0.6568	0.882403	11	10	0
GOTERM	hormone biosynthetic process	10	9	0	0	1	36	100	0.3732	1	0	1	0.4011	0.738583	2	3	0
GOTERM	response to organic nitrogen	26	26	0	0	0	14	40	0.3735	1	1	2	0.0903	0.487551	7	10	0
GOTERM	RNA polymerase II transcription mediator activity	28	26	0	2	0	24	70	0.3735	1	1	2	0.4895	0.795581	7	7	0
PANTHER_MOLECULAR_FUNCTION	Transcription_cofactor	168	138	20	6	4	40	70	0.3735	1	7	8	0.0099	0.336683	35	47	0
GOTERM	trans-Golgi network transport vesicle	10	9	0	1	0	24	35	0.3736	1	0	1	0.9232	0.958971	2	1	0
GOTERM	protein amino acid N-linked glycosylation via asparagine	10	9	0	1	0	29	56	0.3738	1	0	1	0.1688	0.54928	2	4	0
GOTERM	sodium:potassium-exchanging ATPase activity	10	9	0	1	0	28	25	0.3739	1	0	1	0.3953	0.738131	2	3	0
REACTOME	VIF_MEDIATED_DEGRADATION_OF_APOBEC3G	47	44	2	1	0	16	26	0.374	1	2	3	0.5583	0.850766	11	11	0
GOTERM	Rab GTPase activator activity	51	44	4	2	1	70	121	0.3748	1	2	3	0.2889	0.695455	11	13	0
Panther	Axon_guidance_mediated_by_semaphorins	27	26	0	1	0	95	122	0.3754	1	1	2	0.1796	0.732618	7	9	0
Panther	Toll_receptor_signaling_pathway	30	26	0	3	1	16	21	0.3759	1	1	2	0.4782	0.840242	7	7	0
BIOCARTA	VIP_PATHWAY	27	26	1	0	0	50	83	0.3766	1	1	2	0.4882	0.759398	7	7	0
GOTERM	positive regulation of tyrosine phosphorylation of Stat5 protein	10	9	0	0	1	9	68	0.3768	1	0	1	0.168	0.55203	2	4	0
GOTERM	kinase binding	27	26	0	1	0	32	96	0.3773	1	1	2	0.9186	0.979754	7	4	0
GOTERM	isomerase activity	106	98	1	5	2	21	36	0.3776	1	5	6	0.0511	0.457237	25	32	0
BIOCARTA	GSK3_PATHWAY	27	26	0	1	0	33	53	0.3778	1	1	2	0.8098	0.827596	7	5	0
GOTERM	phospholipase inhibitor activity	10	9	1	0	0	18	25	0.3779	1	0	1	0.6985	0.871752	2	2	0
GOTERM	hydrolase activity, acting on glycosyl bonds	48	44	3	0	1	17	46	0.378	1	2	3	0.6887	0.893024	11	10	0
PANTHER_BIOLOGICAL_PROCESS	Regulation_of_lipid,_fatty_acid_and_steroid_metabolism	27	26	0	1	0	26	43	0.378	1	1	2	0.0391	0.322976	7	11	0
PANTHER_MOLECULAR_FUNCTION	Amino_acid_transporter	31	26	2	3	0	36	39	0.3781	1	1	2	0.6693	0.92012	7	6	0
GOTERM	small GTPase regulator activity	28	26	0	2	0	63	113	0.3782	1	1	2	0.3172	0.702196	7	8	0
PANTHER_BIOLOGICAL_PROCESS	Protein_acetylation	29	26	1	1	1	27	54	0.3782	1	1	2	0.3143	0.718138	7	8	0
GOTERM	calcium ion binding	614	491	10	19	94	45	113	0.379	1	25	26	0.1184	0.580083	123	133	0
PANTHER_MOLECULAR_FUNCTION	G-protein_modulator	35	26	6	3	0	48	190	0.3795	1	1	2	0.0929	0.482204	7	10	0
GOTERM	nucleotide-excision repair	26	26	0	0	0	32	42	0.3796	1	1	2	0.8146	0.935691	7	5	0
GOTERM	protein import into nucleus	27	26	1	0	0	34	66	0.3797	1	1	2	0.1848	0.601661	7	9	0
GOTERM	induction of apoptosis by extracellular signals	92	81	1	9	1	54	104	0.3812	1	4	5	0.0113	0.336168	20	30	0
GOTERM	protein tyrosine kinase activity	105	101	0	4	0	58	91	0.3813	1	5	6	0.0029	0.253144	25	38	0
GOTERM	negative regulation of cell growth	88	81	1	4	2	25	60	0.3824	1	4	5	0.4619	0.796637	20	21	0
GOTERM	regulation of Rab GTPase activity	51	44	4	2	1	70	120	0.384	1	2	3	0.2994	0.701536	11	13	0
KEGG	KEGG_ADIPOCYTOKINE_SIGNALING_PATHWAY	67	63	1	3	0	39	64	0.3844	1	3	4	0.2075	0.632792	16	19	0
KEGG	KEGG_TGF_BETA_SIGNALING_PATHWAY	86	81	2	0	3	38	62	0.3847	1	4	5	0.2018	0.625726	20	24	0
GOTERM	early endosome	89	81	3	4	1	38	68	0.3849	1	4	5	0.0125	0.338776	20	30	0
REACTOME	MTOR_SIGNALLING	27	27	0	0	0	41	72	0.3849	1	1	2	0.6892	0.89498	7	6	0
Ingenuity	Axonal.Guidance.Signaling	67	63	2	2	0	78	125	0.3868	1	3	4	0.1332	0.317811	16	20	0
PANTHER_BIOLOGICAL_PROCESS	Inhibition_of_apoptosis	128	101	11	2	14	26	62	0.3877	1	5	6	0.0509	0.376096	25	33	0
GOTERM	tight junction	71	64	1	3	3	35	101	0.3908	1	3	4	0.7554	0.922007	16	14	0
GOTERM	GTPase activity	214	196	4	6	8	21	44	0.391	1	10	11	0.9001	0.982182	49	42	0
GOTERM	UV protection	10	10	0	0	0	25	22	0.3916	1	1	1	0.7498	0.89326	3	2	0
REACTOME	COPI_MEDIATED_TRANSPORT	10	10	0	0	0	29	41	0.3918	1	1	1	0.4844	0.777944	3	3	0
GOTERM	respiratory gaseous exchange	29	27	0	1	1	27	63	0.3928	1	1	2	0.8379	0.945109	7	5	0
GOTERM	positive regulation of survival gene product expression	12	10	0	0	2	43	202	0.3936	1	1	1	0.073	0.442917	3	5	0
GOTERM	acetylcholine binding	10	10	0	0	0	17	56	0.3937	1	1	1	0.0785	0.446583	3	5	0
PANTHER_MOLECULAR_FUNCTION	Endoribonuclease	33	27	1	0	5	10	21	0.3947	1	1	2	0.2129	0.741572	7	9	0
Panther	Metabotropic_glutamate_receptor_group_I_pathway	10	10	0	0	0	48	96	0.3948	1	1	1	0.0759	0.9472	3	5	0
Panther	Cholesterol_biosynthesis	11	10	0	0	1	22	22	0.3948	1	1	1	0.0771	1	3	5	0
GOTERM	protein amino acid deacetylation	11	10	0	1	0	19	21	0.3953	1	1	1	0.4659	0.775266	3	3	0
PANTHER_BIOLOGICAL_PROCESS	Cell_proliferation_and_differentiation	1028	781	125	37	85	25	68	0.3953	1	39	40	0.833	1	195	183	0
GOTERM	ATPase activity	132	120	5	2	5	57	88	0.3954	1	6	7	0.0843	0.538093	30	37	0
GOTERM	defense response to Gram-negative bacterium	10	10	0	0	0	14	22	0.3955	1	1	1	0.759	0.891956	3	2	0
REACTOME	PURINE_RIBONUCLEOSIDE_MONOPHOSPHATE_BIOSYNTHESIS	11	10	0	0	1	30	32	0.3955	1	1	1	0.751	0.902552	3	2	0
GOTERM	COPI coating of Golgi vesicle	10	10	0	0	0	29	41	0.3956	1	1	1	0.4724	0.77823	3	3	0
GOTERM	cell volume homeostasis	10	10	0	0	0	31	40	0.3959	1	1	1	0.2276	0.608282	3	4	0
PANTHER_BIOLOGICAL_PROCESS	Other_apoptosis	14	10	4	0	0	27	59	0.3964	1	1	1	0.9429	1	3	1	0
Ingenuity	p53.Signaling	64	64	0	0	0	33	76	0.3966	1	3	4	0.0084	0.190933	16	25	0
GOTERM	response to axon injury	10	10	0	0	0	28	47	0.3968	1	1	1	0.0779	0.448587	3	5	0
GOTERM	phosphatidylinositol-3,4-bisphosphate binding	10	10	0	0	0	35	51	0.3971	1	1	1	0.0196	0.337247	3	6	0
GOTERM	NAD binding	10	10	0	0	0	27	34	0.3972	1	1	1	0.7478	0.893115	3	2	0
GOTERM	peptide hormone processing	11	10	0	1	0	82	132	0.3975	1	1	1	0.0222	0.354435	3	6	0
PANTHER_MOLECULAR_FUNCTION	Galactosidase	16	10	5	1	0	43	51	0.3975	1	1	1	0.7579	0.934265	3	2	0
KEGG	KEGG_CELL_ADHESION_MOLECULES_CAMS	134	102	21	5	6	37	146	0.3976	1	5	6	0.6667	0.909795	26	24	0
REACTOME	APOPTOTIC_CLEAVAGE_OF_CELL_ADHESION_PROTEINS	11	10	0	0	1	50	66	0.3977	1	1	1	0.9432	1	3	1	0
GOTERM	nucleolus	699	616	8	44	31	27	50	0.3979	1	31	32	0.1032	0.563155	154	166	0
GOTERM	ribosomal small subunit biogenesis	11	10	1	0	0	5	10	0.3981	1	1	1	0.7532	0.89249	3	2	0
REACTOME	BASE_FREE_SUGAR_PHOSPHATE_REMOVAL_VIA_THE_SINGLE_NUCLEOTIDE_REPLACEMENT_PATHWAY	10	10	0	0	0	9	12	0.3982	1	1	1	0.4676	0.780654	3	3	0
GOTERM	regulation of peptidyl-tyrosine phosphorylation	10	10	0	0	0	144	193	0.399	1	1	1	0.2211	0.603987	3	4	0
GOTERM	autophagic vacuole	10	10	0	0	0	22	76	0.3991	1	1	1	0.7504	0.891524	3	2	0
GOTERM	response to biotic stimulus	14	10	2	1	1	7	28	0.3996	1	1	1	0.0711	0.442459	3	5	0
GOTERM	activation of protein kinase activity	10	10	0	0	0	39	58	0.3997	1	1	1	0.4684	0.77961	3	3	0
REACTOME	RECRUITMENT_OF_NUMA_TO_MITOTIC_CENTROSOMES	11	10	0	0	1	32	39	0.3998	1	1	1	0.7579	0.901457	3	2	0
REACTOME	SCF_BETA_TRCP_MEDIATED_DEGRADATION_OF_EMI1	48	45	2	1	0	16	30	0.4004	1	2	3	0.5928	0.858368	11	11	0
GOTERM	outer membrane-bounded periplasmic space	10	10	0	0	0	110	336	0.4006	1	1	1	0.7538	0.891513	3	2	0
GOTERM	transforming growth factor beta binding	10	10	0	0	0	44	71	0.4006	1	1	1	0.7495	0.89109	3	2	0
Ingenuity	Calcium.Signaling	10	10	0	0	0	167	171	0.4008	1	1	1	0.7566	0.807797	3	2	0
GOTERM	lipoprotein transport	10	10	0	0	0	87	144	0.4013	1	1	1	0.2214	0.604463	3	4	0
GOTERM	signalosome	10	10	0	0	0	21	21	0.4014	1	1	1	0.4765	0.77851	3	3	0
PANTHER_MOLECULAR_FUNCTION	Dehydratase	38	28	7	2	1	15	49	0.4015	1	1	2	0.0284	0.39004	7	12	0
GOTERM	mRNA polyadenylation	11	10	0	1	0	37	67	0.4017	1	1	1	0.4804	0.778063	3	3	0
GOTERM	regulation of RNA splicing	12	10	0	2	0	45	79	0.4019	1	1	1	0.7567	0.890652	3	2	0
BIOCARTA	EIF2_PATHWAY	11	10	0	1	0	32	61	0.402	1	1	1	0.4785	0.747445	3	3	0
GOTERM	positive regulation of peptidyl-serine phosphorylation	11	10	0	0	1	30	67	0.4021	1	1	1	0.2284	0.611273	3	4	0
GOTERM	pericentriolar material	11	10	0	0	1	49	70	0.4023	1	1	1	0.942	0.973986	3	1	0
GOTERM	proteinaceous extracellular matrix	225	199	3	8	15	30	92	0.403	1	10	11	0.8096	0.946167	50	45	0
GOTERM	mitotic metaphase plate congression	10	10	0	0	0	33	40	0.4036	1	1	1	0.4727	0.77637	3	3	0
GOTERM	regulation of mitochondrial membrane potential	10	10	0	0	0	15	52	0.4036	1	1	1	0.7533	0.891551	3	2	0
GOTERM	neuron differentiation	49	46	2	1	0	12	46	0.4038	1	2	3	0.4942	0.812682	12	12	0
GOTERM	cell-cell adhesion	67	65	1	1	0	87	163	0.4039	1	3	4	0.3446	0.750697	16	18	0
GOTERM	ATPase activity, coupled	10	10	0	0	0	17	47	0.4041	1	1	1	0.4819	0.778773	3	3	0
GOTERM	ribonucleoprotein binding	10	10	0	0	0	17	24	0.4042	1	1	1	0.7577	0.892179	3	2	0
BIOCARTA	MONOCYTE_PATHWAY	11	10	0	0	1	47	48	0.4044	1	1	1	0.4744	0.753316	3	3	0
GOTERM	structural molecule activity	209	161	9	5	34	23	73	0.4045	1	8	9	0.898	0.979315	40	34	0
Panther	5HT4_type_receptor_mediated_signaling_pathway	10	10	0	0	0	63	115	0.4048	1	1	1	0.466	0.864395	3	3	0
GOTERM	negative regulation of protein ubiquitination	10	10	0	0	0	27	35	0.4051	1	1	1	0.9441	0.973852	3	1	0
PANTHER_BIOLOGICAL_PROCESS	Other_steroid_metabolism	13	10	2	0	1	19	19	0.4051	1	1	1	0.0184	0.214963	3	6	0
PANTHER_MOLECULAR_FUNCTION	Centromere_DNA-binding_protein	12	10	1	1	0	9	32	0.4054	1	1	1	0.4775	0.857688	3	3	0
GOTERM	response to iron ion	10	10	0	0	0	42	57	0.4055	1	1	1	0.072	0.438973	3	5	0
PANTHER_BIOLOGICAL_PROCESS	Other_blood_circulation_and_gas_exchange_activity	18	10	3	2	3	11	18	0.4057	1	1	1	0.9412	1	3	1	0
REACTOME	SIGNALLING_BY_NGF	215	202	0	11	2	54	105	0.4058	1	10	11	0.0011	0.198525	51	69	0
GOTERM	RNA polymerase III transcription factor activity	10	10	0	0	0	30	41	0.4071	1	1	1	0.4807	0.779066	3	3	0
REACTOME	REGULATION_OF_RHEB_GTPASE_ACTIVITY_BY_AMPK	10	10	0	0	0	40	63	0.4071	1	1	1	0.7569	0.905453	3	2	0
BIOCARTA	IL4_PATHWAY	11	10	0	1	0	39	48	0.4072	1	1	1	0.219	0.576133	3	4	0
GOTERM	regulation of Wnt receptor signaling pathway	10	10	0	0	0	41	63	0.4074	1	1	1	0.4739	0.777839	3	3	0
BIOCARTA	MAPK_PATHWAY	87	84	0	3	0	47	74	0.4075	1	4	5	0.5481	0.751981	21	21	0
GOTERM	regulation of protein catabolic process	10	10	0	0	0	49	126	0.4079	1	1	1	0.2249	0.618279	3	4	0
GOTERM	gamma-tubulin binding	10	10	0	0	0	38	41	0.4082	1	1	1	0.0214	0.351453	3	6	0
BIOCARTA	DNAFRAGMENT_PATHWAY	10	10	0	0	0	17	23	0.4083	1	1	1	0.4838	0.74262	3	3	0
GOTERM	NADP or NADPH binding	32	28	2	2	0	34	79	0.4084	1	1	2	0.8623	0.952147	7	5	0
PANTHER_MOLECULAR_FUNCTION	Transferase	96	83	7	4	2	54	89	0.4085	1	4	5	0.0747	0.479026	21	27	0
GOTERM	fibroblast growth factor receptor binding	10	10	0	0	0	78	171	0.4087	1	1	1	0.7602	0.894498	3	2	0
REACTOME	REMOVAL_OF_THE_FLAP_INTERMEDIATE_FROM_THE_C_STRAND	10	10	0	0	0	28	34	0.409	1	1	1	0.0847	0.53887	3	5	0
REACTOME	TRAFFICKING_OF_AMPA_RECEPTORS	30	28	0	1	1	108	147	0.409	1	1	2	0.3948	0.782775	7	8	0
GOTERM	platelet-derived growth factor receptor binding	11	10	0	1	0	34	65	0.4093	1	1	1	0.2281	0.623378	3	4	0
PANTHER_MOLECULAR_FUNCTION	KRAB_box_transcription_factor	586	318	89	14	165	21	34	0.4101	1	16	17	0.9245	1	80	69	0
GOTERM	phospholipid biosynthetic process	49	46	1	2	0	46	58	0.4106	1	2	3	0.2439	0.664091	12	14	0
REACTOME	PURINE_METABOLISM	30	28	0	1	1	32	54	0.411	1	1	2	0.2527	0.76093	7	9	0
Panther	p53_pathway_by_glucose_deprivation	11	10	0	1	0	31	72	0.4121	1	1	1	0.945	1	3	1	0
GOTERM	epidermis development	82	65	1	3	13	14	31	0.413	1	3	4	0.3552	0.753273	16	18	0
REACTOME	INTRINSIC_PATHWAY_FOR_APOPTOSIS	29	28	0	1	0	28	39	0.4132	1	1	2	0.2548	0.768013	7	9	0
KEGG	KEGG_EPITHELIAL_CELL_SIGNALING_IN_HELICOBACTER_PYLORI_INFECTION	68	65	1	2	0	41	59	0.4151	1	3	4	0.8585	0.979096	16	13	0
GOTERM	cyclin-dependent protein kinase activity	31	28	0	2	1	57	80	0.4153	1	1	2	0.4047	0.760985	7	8	0
GOTERM	mitochondrial inner membrane	254	221	11	15	7	16	30	0.4154	1	11	12	0.0253	0.392579	55	68	0
GOTERM	embryonic development	69	66	1	2	0	29	73	0.4161	1	3	4	0.1951	0.634183	17	20	0
Ingenuity	Leukocyte.Extravasation.Signaling	49	47	2	0	0	39	64	0.4172	1	2	3	0.0578	0.303317	12	17	0
KEGG	KEGG_PANCREATIC_CANCER	70	66	0	4	0	57	77	0.418	1	3	4	0.1883	0.661659	17	20	0
GOTERM	trophectodermal cell differentiation	11	11	0	0	0	10	26	0.4192	1	1	1	0.1128	0.520145	3	5	0
GOTERM	CUL4 RING ubiquitin ligase complex	11	11	0	0	0	44	52	0.4204	1	1	1	0.8048	0.920719	3	2	0
GOTERM	GTPase inhibitor activity	11	11	0	0	0	46	90	0.4214	1	1	1	0.5374	0.795866	3	3	0
GOTERM	regulation of apoptosis	117	105	2	3	7	24	46	0.4217	1	5	6	0.5552	0.84438	26	26	0
PANTHER_MOLECULAR_FUNCTION	Other_ligase	146	123	16	5	2	48	66	0.4219	1	6	7	0.7538	0.94772	31	28	0
GOTERM	regulation of inflammatory response	12	11	0	1	0	8	17	0.4226	1	1	1	0.7967	0.915843	3	2	0
BIOCARTA	THELPER_PATHWAY	14	11	2	0	1	31	37	0.4229	1	1	1	0.5471	0.754594	3	3	0
GOTERM	histone deacetylase activity	13	11	0	2	0	35	136	0.423	1	1	1	0.1101	0.510374	3	5	0
PANTHER_MOLECULAR_FUNCTION	Transfer/carrier_protein	108	86	18	0	4	33	73	0.4237	1	4	5	0.1548	0.695363	22	26	0
GOTERM	mediator complex	31	29	0	2	0	19	64	0.4251	1	1	2	0.6177	0.852267	7	7	0
GOTERM	clathrin coated vesicle membrane	11	11	0	0	0	61	140	0.4252	1	1	1	0.1139	0.512284	3	5	0
GOTERM	mitochondrial matrix	155	144	0	8	3	25	46	0.4253	1	7	8	0.6706	0.892219	36	34	0
GOTERM	nuclear heterochromatin	12	11	0	1	0	26	34	0.4256	1	1	1	0.0367	0.384323	3	6	0
GOTERM	integral to peroxisomal membrane	12	11	0	1	0	13	23	0.4265	1	1	1	0.5407	0.796484	3	3	0
Ingenuity	Phototransduction.Pathway	12	11	0	1	0	10	29	0.4269	1	1	1	0.5389	0.631633	3	3	0
GOTERM	cilium membrane	12	11	0	1	0	36	72	0.4271	1	1	1	0.9578	0.979625	3	1	0
GOTERM	exonuclease activity	33	29	2	1	1	26	53	0.4278	1	1	2	0.2946	0.69314	7	9	0
GOTERM	microtubule-based process	11	11	0	0	0	25	49	0.4282	1	1	1	0.8039	0.918882	3	2	0
BIOCARTA	CTL_PATHWAY	15	11	3	0	1	9	24	0.4282	1	1	1	0.5419	0.759753	3	3	0
GOTERM	actin cytoskeleton	113	104	0	6	3	67	124	0.4288	1	5	6	0.1495	0.586645	26	31	0
GOTERM	cellular defense response	60	48	3	4	5	15	25	0.429	1	2	3	0.5461	0.832338	12	12	0
BIOCARTA	HDAC_PATHWAY	30	29	1	0	0	59	88	0.4292	1	1	2	0.4402	0.735959	7	8	0
GOTERM	nucleic acid binding	293	223	36	24	10	33	59	0.4297	1	11	12	0.6225	0.885385	56	54	0
GOTERM	protein maturation by peptide bond cleavage	11	11	0	0	0	25	127	0.4297	1	1	1	0.2904	0.667958	3	4	0
GOTERM	double-stranded RNA binding	32	29	0	3	0	46	84	0.4304	1	1	2	0.44	0.783318	7	8	0
BIOCARTA	TCYTOTOXIC_PATHWAY	14	11	2	0	1	24	37	0.4304	1	1	1	0.8113	0.810819	3	2	0
REACTOME	RECYCLING_OF_BILE_ACIDS_AND_SALTS	11	11	0	0	0	51	60	0.4305	1	1	1	0.8036	0.936615	3	2	0
REACTOME	VIRAL_DSRNA_TLR3_TRIF_COMPLEX_ACTIVATES_RIP1	12	11	0	1	0	16	29	0.4306	1	1	1	0.8	0.936133	3	2	0
REACTOME	CDC6_ASSOCIATION_WITH_THE_ORC:ORIGIN_COMPLEX	11	11	0	0	0	45	48	0.4306	1	1	1	0.8099	0.943724	3	2	0
PANTHER_MOLECULAR_FUNCTION	Other_nucleic_acid_binding	41	29	10	2	0	28	54	0.4308	1	1	2	0.0845	0.493815	7	11	0
Panther	Heterotrimeric_G-protein_signaling_pathway-Gq_alpha_and_Go_alpha_mediated_pathway	32	29	1	1	1	50	82	0.4308	1	1	2	0.7724	0.966563	7	6	0
GOTERM	regulation of lipid metabolic process	11	11	0	0	0	50	55	0.4309	1	1	1	0.5488	0.80721	3	3	0
GOTERM	regulation of exocytosis	11	11	0	0	0	83	147	0.4312	1	1	1	0.8026	0.919542	3	2	0
GOTERM	regulation of gene expression by genetic imprinting	11	11	0	0	0	46	75	0.4319	1	1	1	0.2821	0.666821	3	4	0
GOTERM	organic anion transport	13	11	0	1	1	21	45	0.432	1	1	1	0.9555	0.980802	3	1	0
GOTERM	hair follicle development	13	11	0	2	0	26	46	0.4323	1	1	1	0.8005	0.921295	3	2	0
BIOCARTA	LYM_PATHWAY	11	11	0	0	0	21	31	0.4324	1	1	1	0.54	0.756565	3	3	0
GOTERM	integral to plasma membrane	1002	852	32	40	78	28	83	0.4329	1	43	43	0.4716	0.821397	213	212	0
GOTERM	superoxide anion generation	13	11	0	2	0	15	54	0.4329	1	1	1	0.1142	0.518636	3	5	0
GOTERM	pseudouridine synthesis	12	11	0	1	0	10	17	0.433	1	1	1	0.8053	0.920406	3	2	0
GOTERM	glial cell differentiation	12	11	0	1	0	41	109	0.4331	1	1	1	0.5412	0.799456	3	3	0
GOTERM	membrane protein intracellular domain proteolysis	11	11	0	0	0	21	36	0.4331	1	1	1	0.0345	0.380085	3	6	0
REACTOME	MTORC1_MEDIATED_SIGNALLING	11	11	0	0	0	52	83	0.4332	1	1	1	0.7945	0.932456	3	2	0
GOTERM	morphogenesis of embryonic epithelium	11	11	0	0	0	27	38	0.4337	1	1	1	0.8049	0.920046	3	2	0
GOTERM	negative regulation of microtubule depolymerization	14	11	0	3	0	134	140	0.4338	1	1	1	0.8025	0.920069	3	2	0
BIOCARTA	SET_PATHWAY	11	11	0	0	0	9	26	0.4339	1	1	1	0.285	0.630112	3	4	0
GOTERM	positive regulation of endothelial cell migration	11	11	0	0	0	44	66	0.4344	1	1	1	0.8079	0.919993	3	2	0
REACTOME	REGULATED_PROTEOLYSIS_OF_P75NTR	11	11	0	0	0	21	36	0.4344	1	1	1	0.0351	0.38139	3	6	0
GOTERM	C-C chemokine receptor activity	16	11	0	1	4	7	15	0.4348	1	1	1	0.7998	0.915315	3	2	0
GOTERM	response to copper ion	11	11	0	0	0	15	35	0.4349	1	1	1	0.5399	0.796038	3	3	0
GOTERM	kinesin binding	11	11	0	0	0	50	62	0.435	1	1	1	0.8025	0.919281	3	2	0
GOTERM	filamentous actin	13	11	0	2	0	49	92	0.4352	1	1	1	0.2887	0.669976	3	4	0
GOTERM	mRNA stabilization	11	11	0	0	0	19	23	0.4354	1	1	1	0.8084	0.921194	3	2	0
BIOCARTA	P35ALZHEIMERS_PATHWAY	11	11	0	0	0	31	79	0.4357	1	1	1	0.8012	0.795184	3	2	0
REACTOME	XENOBIOTICS	15	11	0	0	4	27	30	0.4365	1	1	1	0.0064	0.21542	3	7	0
GOTERM	intracellular	1911	1450	87	83	291	28	68	0.4368	1	73	71	0.2075	0.663302	363	368	0
GOTERM	polysome	13	11	0	2	0	70	97	0.437	1	1	1	0.5411	0.795667	3	3	0
GOTERM	estradiol 17-beta-dehydrogenase activity	12	11	0	1	0	24	49	0.4377	1	1	1	0.5432	0.798379	3	3	0
PANTHER_MOLECULAR_FUNCTION	Other_lyase	32	29	2	1	0	26	29	0.4383	1	1	2	0.6184	0.895484	7	7	0
Panther	Pentose_phosphate_pathway	13	11	1	0	1	33	39	0.4385	1	1	1	0.8062	0.9766	3	2	0
GOTERM	histone deubiquitination	11	11	0	0	0	30	88	0.4387	1	1	1	0.8071	0.920855	3	2	0
GOTERM	Ran GTPase binding	11	11	0	0	0	65	54	0.4391	1	1	1	0.9621	0.979704	3	1	0
PANTHER_MOLECULAR_FUNCTION	Nucleic_acid_binding	729	586	61	36	46	22	64	0.4401	1	29	30	0.158	0.773267	147	156	0
REACTOME	PROSTANOID_HORMONES	11	11	0	0	0	25	64	0.4406	1	1	1	0.5549	0.823223	3	3	0
GOTERM	positive regulation of anti-apoptosis	30	30	0	0	0	39	118	0.441	1	2	2	0.3309	0.719684	8	9	0
BIOCARTA	IL1R_PATHWAY	33	30	1	1	1	32	44	0.4414	1	2	2	0.9072	0.899137	8	5	0
PANTHER_BIOLOGICAL_PROCESS	Lysosome_transport	12	11	0	1	0	26	42	0.4417	1	1	1	0.5491	0.788299	3	3	0
GOTERM	identical protein binding	336	305	5	14	12	32	74	0.4426	1	15	16	0.6253	0.885697	76	74	0
REACTOME	REGULATION_OF_APC_ACTIVATORS_BETWEEN_G1_S_AND_EARLY_ANAPHASE	71	68	2	1	0	16	31	0.444	1	3	4	0.9062	1	17	13	0
GOTERM	protein targeting	30	30	0	0	0	41	106	0.4451	1	2	2	0.1926	0.628746	8	10	0
BIOCARTA	NO1_PATHWAY	31	30	1	0	0	43	137	0.4453	1	2	2	0.646	0.768434	8	7	0
GOTERM	mitochondrion	1038	901	29	39	69	20	43	0.4455	1	45	45	0.0691	0.540907	225	241	0
PANTHER_BIOLOGICAL_PROCESS	Cell_cycle	125	107	10	8	0	31	74	0.4469	1	5	6	0.1471	0.575044	27	32	0
PANTHER_MOLECULAR_FUNCTION	Exodeoxyribonuclease	15	12	1	2	0	53	68	0.4479	1	1	1	0.6103	0.909546	3	3	0
REACTOME	CDT1_ASSOCIATION_WITH_THE_CDC6_ORC_ORIGIN_COMPLEX	52	49	2	1	0	16	29	0.4484	1	2	3	0.712	0.921281	12	11	0
Ingenuity	NRF2-mediated.Oxidative.Stress.Response	51	49	0	1	1	32	55	0.4488	1	2	3	0.0828	0.279556	12	17	0
GOTERM	phosphate binding	15	12	2	1	0	23	53	0.4496	1	1	1	0.6016	0.835301	3	3	0
GOTERM	protein complex	134	127	0	6	1	29	76	0.4496	1	6	7	0.6658	0.890863	32	30	0
GOTERM	mismatched DNA binding	15	12	3	0	0	37	63	0.4503	1	1	1	0.6014	0.83701	3	3	0
KEGG	KEGG_MTOR_SIGNALING_PATHWAY	52	49	0	3	0	53	78	0.4507	1	2	3	0.3286	0.752013	12	14	0
Ingenuity	Aryl.Hydrocarbon.Receptor.Signaling	52	49	0	2	1	33	62	0.451	1	2	3	0.0205	0.329475	12	19	0
PANTHER_MOLECULAR_FUNCTION	Actin_and_actin_related_protein	39	30	8	1	0	24	35	0.4512	1	2	2	0.2039	0.762398	8	10	0
GOTERM	response to nicotine	12	12	0	0	0	53	84	0.4514	1	1	1	0.0536	0.417614	3	6	0
BIOCARTA	PLCE_PATHWAY	12	12	0	0	0	84	95	0.4519	1	1	1	0.3513	0.63811	3	4	0
REACTOME	SCF_SKP2_MEDIATED_DEGRADATION_OF_P27_P21	52	49	2	1	0	13	24	0.4521	1	2	3	0.4533	0.800453	12	13	0
PANTHER_MOLECULAR_FUNCTION	Select_calcium_binding_protein	54	50	1	3	0	40	129	0.4525	1	3	3	0.6123	0.89831	13	12	0
GOTERM	cell leading edge	13	12	0	1	0	64	82	0.4533	1	1	1	0.3522	0.718229	3	4	0
GOTERM	regulation of transcription, DNA-dependent	1102	819	52	41	190	21	54	0.4535	1	41	41	0.971	0.998666	205	182	0
PANTHER_MOLECULAR_FUNCTION	Serine_protease	189	128	25	2	34	22	51	0.4538	1	6	7	0.6831	0.923457	32	30	0
GOTERM	molecular_function	654	551	34	46	23	20	55	0.4543	1	28	28	0.1161	0.575355	138	149	0
GOTERM	immune response	441	307	65	10	59	15	35	0.4545	1	15	16	0.5497	0.846	77	76	0
REACTOME	BILE_SALT_AND_ORGANIC_ANION_SLC_TRANSPORTERS	12	12	0	0	0	41	48	0.4545	1	1	1	0.8404	0.962676	3	2	0
GOTERM	cell cycle	461	428	3	17	13	33	54	0.4546	1	21	22	0.2026	0.664675	107	114	0
GOTERM	single-stranded RNA binding	14	12	0	2	0	30	113	0.455	1	1	1	0.1588	0.553399	3	5	0
REACTOME	RESOLUTION_OF_AP_SITES_VIA_THE_SINGLE_NUCLEOTIDE_REPLACEMENT_PATHWAY	12	12	0	0	0	10	15	0.455	1	1	1	0.607	0.84911	3	3	0
GOTERM	response to light stimulus	12	12	0	0	0	6	31	0.4557	1	1	1	0.0523	0.402781	3	6	0
GOTERM	mitochondrial ATP synthesis coupled proton transport	14	12	2	0	0	8	10	0.4557	1	1	1	0.6095	0.833132	3	3	0
GOTERM	mitotic spindle organization	13	12	0	1	0	35	51	0.4559	1	1	1	0.3477	0.707631	3	4	0
REACTOME	P75NTR_SIGNALS_VIA_NFKB	13	12	0	1	0	26	36	0.4562	1	1	1	0.3487	0.799346	3	4	0
GOTERM	artery morphogenesis	12	12	0	0	0	41	70	0.4563	1	1	1	0.158	0.553768	3	5	0
GOTERM	regulation of protein stability	12	12	0	0	0	24	41	0.457	1	1	1	0.0512	0.394386	3	6	0
GOTERM	calcium channel regulator activity	12	12	0	0	0	12	175	0.4572	1	1	1	0.6031	0.833744	3	3	0
GOTERM	synaptic transmission, cholinergic	13	12	0	0	1	14	16	0.4575	1	1	1	0.3507	0.70524	3	4	0
GOTERM	receptor signaling complex scaffold activity	13	12	0	0	1	30	75	0.4578	1	1	1	0.8432	0.93351	3	2	0
REACTOME	CASPASE_MEDIATED_CLEAVAGE_OF_CYTOSKELETAL_PROTEINS	12	12	0	0	0	58	62	0.4579	1	1	1	0.3496	0.796973	3	4	0
GOTERM	pyridine nucleotide biosynthetic process	12	12	0	0	0	32	57	0.4582	1	1	1	0.9707	0.982868	3	1	0
GOTERM	histone acetylation	12	12	0	0	0	58	78	0.459	1	1	1	0.848	0.935924	3	2	0
GOTERM	negative regulation of phosphorylation	13	12	0	0	1	9	20	0.459	1	1	1	0.1566	0.550007	3	5	0
REACTOME	MRNA_DECAY_BY_5_TO_3_EXORIBONUCLEASE	13	12	1	0	0	32	42	0.459	1	1	1	0.1594	0.64106	3	5	0
BIOCARTA	CBL_PATHWAY	13	12	0	1	0	94	146	0.4592	1	1	1	0.6025	0.758271	3	3	0
GOTERM	retinol binding	12	12	0	0	0	11	13	0.4593	1	1	1	0.8371	0.931087	3	2	0
PANTHER_BIOLOGICAL_PROCESS	Immunity_and_defense	296	228	47	6	15	27	55	0.4593	1	11	12	0.0664	0.399647	57	67	0
GOTERM	cortical actin cytoskeleton	14	12	0	2	0	31	76	0.4594	1	1	1	0.3621	0.717769	3	4	0
GOTERM	basal lamina	12	12	0	0	0	47	63	0.4595	1	1	1	0.8426	0.932122	3	2	0
PANTHER_MOLECULAR_FUNCTION	Protease_inhibitor	21	12	6	1	2	8	37	0.4604	1	1	1	0.6035	0.909023	3	3	0
GOTERM	blastocyst development	12	12	0	0	0	17	26	0.4607	1	1	1	0.6122	0.840361	3	3	0
GOTERM	histone H2A acetylation	12	12	0	0	0	28	49	0.4608	1	1	1	0.608	0.834712	3	3	0
GOTERM	regulation of mitosis	12	12	0	0	0	34	44	0.4609	1	1	1	0.3602	0.718017	3	4	0
GOTERM	inorganic anion exchanger activity	13	12	0	0	1	19	95	0.461	1	1	1	0.8431	0.932416	3	2	0
REACTOME	MITOTIC_M_M_G1_PHASES	157	149	2	5	1	27	47	0.461	1	7	8	0.2616	0.77717	37	41	0
GOTERM	aerobic respiration	14	12	1	1	0	32	52	0.4613	1	1	1	0.3539	0.711379	3	4	0
GOTERM	ephrin receptor activity	12	12	0	0	0	45	192	0.4618	1	1	1	0.8422	0.93298	3	2	0
GOTERM	endosome organization	12	12	0	0	0	27	42	0.4619	1	1	1	0.6099	0.839642	3	3	0
GOTERM	protein N-terminus binding	73	69	1	2	1	30	66	0.4619	1	3	4	0.7744	0.926761	17	15	0
REACTOME	ASSOCIATION_OF_LICENSING_FACTORS_WITH_THE_PREREPLICATIVE_COMPLEX	12	12	0	0	0	28	41	0.4621	1	1	1	0.3428	0.787635	3	4	0
BIOCARTA	GRANULOCYTES_PATHWAY	14	12	1	0	1	14	30	0.4622	1	1	1	0.3479	0.631389	3	4	0
GOTERM	regulation of cell differentiation	12	12	0	0	0	19	22	0.4623	1	1	1	0.3528	0.709179	3	4	0
GOTERM	copper ion transport	14	12	0	2	0	21	34	0.4625	1	1	1	0.0571	0.423346	3	6	0
BIOCARTA	CFTR_PATHWAY	12	12	0	0	0	84	88	0.4625	1	1	1	0.6062	0.753411	3	3	0
GOTERM	folic acid binding	14	12	1	0	1	23	32	0.4626	1	1	1	0.8395	0.934645	3	2	0
GOTERM	positive regulation of phosphoinositide 3-kinase cascade	12	12	0	0	0	37	58	0.4626	1	1	1	0.6169	0.842497	3	3	0
BIOCARTA	COMP_PATHWAY	19	12	4	0	3	53	50	0.4626	1	1	1	0.3611	0.654492	3	4	0
GOTERM	phospholipid catabolic process	12	12	0	0	0	29	63	0.4627	1	1	1	0.1581	0.551515	3	5	0
GOTERM	hydrolase activity, acting on carbon-nitrogen (but not peptide) bonds	12	12	0	0	0	40	58	0.4628	1	1	1	0.97	0.983935	3	1	0
GOTERM	positive regulation of natural killer cell mediated cytotoxicity	15	12	1	1	1	20	50	0.463	1	1	1	0.0523	0.404525	3	6	0
KEGG	KEGG_FRUCTOSE_AND_MANNOSE_METABOLISM	34	31	0	2	1	27	55	0.463	1	2	2	0.0635	0.678925	8	12	0
GOTERM	positive regulation of actin filament polymerization	12	12	0	0	0	29	52	0.4632	1	1	1	0.3523	0.708661	3	4	0
GOTERM	lipid storage	13	12	0	0	1	24	37	0.4639	1	1	1	0.0126	0.3452	3	7	0
GOTERM	cholesterol transport	12	12	0	0	0	40	52	0.464	1	1	1	0.154	0.551712	3	5	0
GOTERM	cell junction	383	349	2	17	15	55	148	0.4643	1	17	18	0.1349	0.580233	87	96	0
GOTERM	cation channel activity	12	12	0	0	0	21	71	0.4644	1	1	1	0.8471	0.936218	3	2	0
GOTERM	regulation of G-protein coupled receptor protein signaling pathway	31	31	0	0	0	64	111	0.4644	1	2	2	0.6866	0.89384	8	7	0
GOTERM	anion transmembrane transporter activity	12	12	0	0	0	59	109	0.4646	1	1	1	0.8505	0.937882	3	2	0
GOTERM	angiogenesis	111	109	0	2	0	31	60	0.465	1	5	6	0.9362	0.986882	27	21	0
GOTERM	post-embryonic development	50	50	0	0	0	39	76	0.465	1	3	3	0.7308	0.910367	13	11	0
GOTERM	superoxide metabolic process	14	12	0	2	0	14	38	0.4654	1	1	1	0.6065	0.835544	3	3	0
GOTERM	long-term memory	12	12	0	0	0	110	111	0.4657	1	1	1	0.6028	0.834116	3	3	0
GOTERM	inositol or phosphatidylinositol kinase activity	12	12	0	0	0	65	63	0.4659	1	1	1	0.1585	0.552833	3	5	0
GOTERM	determination of left/right symmetry	34	31	1	1	1	46	65	0.4661	1	2	2	0.37	0.750905	8	9	0
GOTERM	anatomical structure formation involved in morphogenesis	13	12	0	0	1	4	60	0.4665	1	1	1	0.8402	0.93441	3	2	0
GOTERM	mitotic cell cycle checkpoint	12	12	0	0	0	45	79	0.4667	1	1	1	0.6077	0.834878	3	3	0
KEGG	KEGG_PURINE_METABOLISM	159	150	1	5	3	35	96	0.4671	1	8	8	0.0452	0.73541	38	47	0
PANTHER_MOLECULAR_FUNCTION	Other_receptor	231	189	21	2	19	43	167	0.4679	1	9	10	0.476	0.904103	47	48	0
GOTERM	cytokine production	13	12	0	1	0	31	45	0.468	1	1	1	0.3616	0.71786	3	4	0
GOTERM	fatty acid metabolic process	74	70	0	1	3	34	49	0.4681	1	4	4	0.7893	0.93552	18	15	0
PANTHER_MOLECULAR_FUNCTION	Hsp_70_family_chaperone	15	12	3	0	0	17	24	0.4692	1	1	1	0.8466	0.944857	3	2	0
GOTERM	growth cone	52	51	0	1	0	89	138	0.4707	1	3	3	0.762	0.920552	13	11	0
GOTERM	negative regulation of transcription	138	129	1	6	2	28	72	0.4713	1	6	7	0.144	0.57819	32	38	0
GOTERM	JNK cascade	33	31	0	2	0	36	116	0.4715	1	2	2	0.9164	0.979547	8	5	0
GOTERM	regulation of gene expression	34	32	1	1	0	26	57	0.4728	1	2	2	0.4016	0.77001	8	9	0
KEGG	KEGG_BASAL_TRANSCRIPTION_FACTORS	36	31	2	3	0	33	48	0.4742	1	2	2	0.5283	0.879745	8	8	0
GOTERM	heme binding	122	91	5	2	24	22	53	0.4744	1	5	5	0.0778	0.52894	23	29	0
PANTHER_BIOLOGICAL_PROCESS	Vitamin/cofactor_transport	48	31	13	0	4	12	30	0.475	1	2	2	0.6937	0.90669	8	7	0
GOTERM	response to retinoic acid	35	32	1	1	1	19	36	0.4761	1	2	2	0.5695	0.840922	8	8	0
REACTOME	BETACATENIN_PHOSPHORYLATION_CASCADE	13	13	0	0	0	41	76	0.4775	1	1	1	0.4107	0.772704	3	4	0
GOTERM	2-oxoglutarate metabolic process	15	13	0	1	1	24	45	0.4777	1	1	1	0.8709	0.948476	3	2	0
PANTHER_MOLECULAR_FUNCTION	Other_phosphatase	82	71	4	6	1	44	73	0.4778	1	4	4	0.2996	0.814893	18	20	0
GOTERM	PML body	33	32	0	1	0	48	61	0.4781	1	2	2	0.0763	0.471523	8	12	0
GOTERM	internal side of plasma membrane	16	13	0	3	0	17	57	0.4782	1	1	1	0.6592	0.856314	3	3	0
PANTHER_BIOLOGICAL_PROCESS	Synaptic_transmission	81	71	6	4	0	55	222	0.4782	1	4	4	0.7264	0.924727	18	16	0
REACTOME	EARLY_PHASE_OF_HIV_LIFE_CYCLE	13	13	0	0	0	11	46	0.4783	1	1	1	0.2038	0.671546	3	5	0
GOTERM	bone resorption	13	13	0	0	0	18	25	0.4786	1	1	1	0.8702	0.946648	3	2	0
GOTERM	NuRD complex	14	13	0	1	0	37	43	0.4795	1	1	1	0.4115	0.751366	3	4	0
GOTERM	transmembrane transporter activity	15	13	2	0	0	8	10	0.4797	1	1	1	0.6652	0.860274	3	3	0
REACTOME	FORMATION_OF_ATP_BY_CHEMIOSMOTIC_COUPLING	15	13	2	0	0	8	9	0.48	1	1	1	0.6637	0.863486	3	3	0
REACTOME	DNA_REPLICATION_PRE_INITIATION	76	71	2	3	0	21	35	0.4803	1	4	4	0.4039	0.782728	18	19	0
GOTERM	endosome to lysosome transport	14	13	1	0	0	23	37	0.4805	1	1	1	0.4115	0.753626	3	4	0
GOTERM	negative regulation of transcription from RNA polymerase II promoter	220	211	1	7	1	22	72	0.4807	1	11	11	0.6829	0.896027	53	50	0
GOTERM	purine nucleotide biosynthetic process	16	13	0	2	1	39	45	0.4808	1	1	1	0.4222	0.758981	3	4	0
REACTOME	HEMOSTASIS	274	253	3	8	10	35	67	0.4809	1	13	13	0.7878	0.965663	63	58	0
GOTERM	dendritic shaft	14	13	0	1	0	167	270	0.481	1	1	1	0.0815	0.459401	3	6	0
GOTERM	oligodendrocyte development	13	13	0	0	0	10	34	0.4812	1	1	1	0.4165	0.754474	3	4	0
PANTHER_BIOLOGICAL_PROCESS	Steroid_hormone-mediated_signaling	52	32	13	2	5	20	65	0.4814	1	2	2	0.2612	0.688484	8	10	0
GOTERM	centriole	33	32	0	1	0	42	62	0.4818	1	2	2	0.7265	0.8979	8	7	0
PANTHER_MOLECULAR_FUNCTION	Kinase_activator	62	52	6	3	1	26	78	0.4825	1	3	3	0.4277	0.863876	13	14	0
REACTOME	DOPAMINE_NEUROTRANSMITTER_RELEASE_CYCLE	14	13	0	1	0	81	172	0.4828	1	1	1	0.4129	0.779873	3	4	0
GOTERM	carbonate dehydratase activity	16	13	0	2	1	18	29	0.483	1	1	1	0.2029	0.586802	3	5	0
REACTOME	COMPLEMENT_CASCADE	50	13	33	0	4	37	44	0.4833	1	1	1	0.4113	0.778181	3	4	0
Panther	Ras_Pathway	14	13	0	1	0	85	144	0.4837	1	1	1	0.0789	0.94774	3	6	0
REACTOME	P38MAPK_EVENTS	13	13	0	0	0	42	38	0.4838	1	1	1	0.8715	0.968023	3	2	0
GOTERM	hormone-mediated signaling pathway	52	52	0	0	0	42	75	0.484	1	3	3	0.4291	0.783966	13	14	0
GOTERM	serine-type endopeptidase activity	154	112	6	1	35	19	43	0.4842	1	6	6	0.7073	0.904949	28	26	0
GOTERM	hydrogen ion transporting ATP synthase activity, rotational mechanism	14	13	0	1	0	12	16	0.4846	1	1	1	0.6677	0.864629	3	3	0
BIOCARTA	IL3_PATHWAY	15	13	1	0	1	24	50	0.4846	1	1	1	0.0049	0.169867	3	8	0
GOTERM	regulation of GTPase activity	16	13	0	3	0	85	120	0.4849	1	1	1	0.659	0.856419	3	3	0
GOTERM	DNA methylation	14	13	0	1	0	59	62	0.485	1	1	1	0.4199	0.755801	3	4	0
PANTHER_BIOLOGICAL_PROCESS	Other_transport	61	52	4	1	4	24	43	0.485	1	3	3	0.9297	1	13	9	0
GOTERM	RNA catabolic process	14	13	0	0	1	21	24	0.4858	1	1	1	0.4155	0.757721	3	4	0
GOTERM	low-density lipoprotein binding	13	13	0	0	0	85	167	0.4858	1	1	1	0.4138	0.751771	3	4	0
REACTOME	REMOVAL_OF_THE_FLAP_INTERMEDIATE	14	13	0	1	0	34	56	0.4858	1	1	1	0.2059	0.67667	3	5	0
GOTERM	vesicle	14	13	0	0	1	22	50	0.4859	1	1	1	0.6643	0.856812	3	3	0
GOTERM	pseudouridine synthase activity	14	13	0	1	0	10	19	0.4861	1	1	1	0.8724	0.948316	3	2	0
BIOCARTA	ARENRF2_PATHWAY	13	13	0	0	0	17	97	0.4862	1	1	1	0.659	0.785063	3	3	0
REACTOME	SPHINGOLIPID_METABOLISM	32	32	0	0	0	58	97	0.4865	1	2	2	0.0828	0.528953	8	12	0
BIOCARTA	AGPCR_PATHWAY	13	13	0	0	0	97	140	0.4866	1	1	1	0.6623	0.783137	3	3	0
BIOCARTA	SALMONELLA_PATHWAY	13	13	0	0	0	37	36	0.4868	1	1	1	0.2033	0.580461	3	5	0
GOTERM	transmembrane receptor protein tyrosine kinase activity	34	32	1	0	1	107	185	0.4871	1	2	2	0.8478	0.953431	8	6	0
GOTERM	DNA damage response, signal transduction by p53 class mediator resulting in induction of apoptosis	13	13	0	0	0	28	63	0.4874	1	1	1	0.0825	0.469952	3	6	0
GOTERM	ruffle	54	52	0	2	0	53	73	0.4875	1	3	3	0.3037	0.716616	13	15	0
REACTOME	SEROTONIN_NEUROTRANSMITTER_RELEASE_CYCLE	14	13	0	1	0	81	173	0.4877	1	1	1	0.423	0.781002	3	4	0
GOTERM	cAMP binding	14	13	0	1	0	89	132	0.4878	1	1	1	0.2104	0.608813	3	5	0
KEGG	KEGG_GLYCOSPHINGOLIPID_BIOSYNTHESIS_GLOBO_SERIES	14	13	0	1	0	29	53	0.4878	1	1	1	0.8703	0.96379	3	2	0
GOTERM	transcription from RNA polymerase III promoter	13	13	0	0	0	19	24	0.488	1	1	1	0.6694	0.863488	3	3	0
PANTHER_MOLECULAR_FUNCTION	Membrane_traffic_regulatory_protein	107	92	9	6	0	52	88	0.488	1	5	5	0.2631	0.837305	23	26	0
GOTERM	positive regulation of protein secretion	13	13	0	0	0	23	47	0.4881	1	1	1	0.0765	0.454745	3	6	0
KEGG	KEGG_NON_HOMOLOGOUS_END_JOINING	14	13	1	0	0	47	75	0.4884	1	1	1	0.0803	0.6477	3	6	0
GOTERM	epithelial cell differentiation	34	32	0	0	2	11	27	0.4887	1	2	2	0.4156	0.770482	8	9	0
GOTERM	microfilament motor activity	14	13	0	0	1	87	108	0.489	1	1	1	0.6649	0.856273	3	3	0
GOTERM	syntaxin binding	13	13	0	0	0	34	64	0.489	1	1	1	0.8772	0.954959	3	2	0
PANTHER_BIOLOGICAL_PROCESS	DNA_replication	155	93	53	8	1	32	57	0.4891	1	5	5	0.1438	0.591907	23	28	0
REACTOME	SEMA3A_PLEXIN_REPULSION_SIGNALING_BY_INHIBITING_INTEGRIN_ADHESION	14	13	0	1	0	70	131	0.4893	1	1	1	0.0796	0.529746	3	6	0
GOTERM	NADH dehydrogenase activity	14	13	1	0	0	12	16	0.4897	1	1	1	0.6701	0.864355	3	3	0
REACTOME	HUMAN_TAK1_ACTIVATES_NFKB_BY_PHOSPHORYLATION_AND_ACTIVATION_OF_IKKS_COMPLEX	15	13	0	2	0	21	39	0.4898	1	1	1	0.9775	1	3	1	0
BIOCARTA	CARM1_PATHWAY	13	13	0	0	0	97	97	0.4908	1	1	1	0.2096	0.570256	3	5	0
PANTHER_MOLECULAR_FUNCTION	Other_enzyme_inhibitor	16	13	3	0	0	13	33	0.4909	1	1	1	0.8767	0.944779	3	2	0
REACTOME	PLATELET_ADHESION_TO_EXPOSED_COLLAGEN	14	13	1	0	0	37	66	0.491	1	1	1	0.874	0.966007	3	2	0
GOTERM	cortical actin cytoskeleton organization	13	13	0	0	0	35	89	0.4915	1	1	1	0.6697	0.863812	3	3	0
GOTERM	RNA polymerase II transcription factor activity, enhancer binding	33	33	0	0	0	23	69	0.4916	1	2	2	0.6006	0.847521	8	8	0
GOTERM	regulation of neuronal synaptic plasticity	13	13	0	0	0	8	33	0.4923	1	1	1	0.6705	0.860332	3	3	0
GOTERM	negative regulation of NF-kappaB transcription factor activity	15	13	0	2	0	11	24	0.4939	1	1	1	0.2109	0.609786	3	5	0
PANTHER_MOLECULAR_FUNCTION	Other_defense_and_immunity_protein	73	53	6	4	10	18	23	0.4944	1	3	3	0.4616	0.907827	13	14	0
Panther	p53_pathway_feedback_loops_2	13	13	0	0	0	66	79	0.495	1	1	1	0.6686	0.910886	3	3	0
GOTERM	isoprenoid biosynthetic process	14	13	0	0	1	24	68	0.4952	1	1	1	0.0246	0.370955	3	7	0
KEGG	KEGG_PATHOGENIC_ESCHERICHIA_COLI_INFECTION	59	53	4	1	1	18	47	0.4966	1	3	3	0.4483	0.854071	13	14	0
GOTERM	regulation of transcription from RNA polymerase II promoter	207	195	1	5	6	27	58	0.4974	1	10	10	0.051	0.468242	49	59	0
GOTERM	beta-catenin binding	37	33	0	4	0	90	150	0.4975	1	2	2	0.7572	0.918759	8	7	0
GOTERM	autophagy	36	33	1	1	1	15	56	0.4976	1	2	2	0.0938	0.539811	8	12	0
GOTERM	response to protein stimulus	35	33	1	1	0	31	52	0.4983	1	2	2	0.2949	0.696429	8	10	0
PANTHER_MOLECULAR_FUNCTION	Kinase_modulator	70	53	14	3	0	64	83	0.4988	1	3	3	0.7063	0.929168	13	12	0
GOTERM	negative regulation of smooth muscle cell proliferation	14	14	0	0	0	12	20	0.4992	1	1	1	0.7135	0.889745	4	3	0
PANTHER_BIOLOGICAL_PROCESS	mRNA_transcription_initiation	73	53	17	3	0	40	76	0.4992	1	3	3	0.5885	0.831697	13	13	0
KEGG	KEGG_B_CELL_RECEPTOR_SIGNALING_PATHWAY	75	73	0	2	0	59	82	0.4994	1	4	4	0.2607	0.654224	18	21	0
KEGG	KEGG_LEISHMANIA_INFECTION	72	53	15	2	2	17	43	0.5015	1	3	3	0.5846	0.852025	13	13	0
REACTOME	METABOLISM_OF_PROTEINS	215	195	4	12	4	8	25	0.5016	1	10	10	0.2008	0.739341	49	54	0
GOTERM	proteasome complex	56	53	2	1	0	20	38	0.5026	1	3	3	0.8077	0.941104	13	11	0
GOTERM	Rho protein signal transduction	35	33	0	2	0	24	85	0.5039	1	2	2	0.4394	0.786296	8	9	0
GOTERM	transcription regulator activity	106	93	7	5	1	13	64	0.5043	1	5	5	0.3797	0.766717	23	25	0
PANTHER_BIOLOGICAL_PROCESS	Small_molecule_transport	134	114	5	5	10	33	52	0.5047	1	6	6	0.3169	0.707141	29	31	0
GOTERM	B cell differentiation	34	33	0	1	0	47	83	0.5048	1	2	2	0.6073	0.851797	8	8	0
PANTHER_BIOLOGICAL_PROCESS	Protein_folding	186	133	47	3	3	17	30	0.5051	1	7	7	0.4733	0.789864	33	34	0
GOTERM	senescence	14	14	0	0	0	31	48	0.5054	1	1	1	0.0022	0.221871	4	9	0
Panther	Ionotropic_glutamate_receptor_pathway	36	34	0	1	1	76	159	0.5054	1	2	2	0.481	0.810162	9	9	0
REACTOME	AUTODEGRADATION_OF_CDH1_BY_CDH1_APC	57	54	2	1	0	18	30	0.5055	1	3	3	0.8266	0.966271	14	11	0
GOTERM	visual perception	193	174	1	11	7	28	79	0.5056	1	9	9	0.2823	0.715088	44	47	0
GOTERM	androgen receptor signaling pathway	37	34	0	3	0	47	73	0.507	1	2	2	0.6331	0.870638	9	8	0
BIOCARTA	HIVNEF_PATHWAY	58	54	1	1	2	36	59	0.5076	1	3	3	0.105	0.56141	14	18	0
GOTERM	mitochondrial envelope	15	14	0	1	0	19	33	0.5077	1	1	1	0.476	0.782145	4	4	0
GOTERM	actin filament-based movement	15	14	0	1	0	97	101	0.5078	1	1	1	0.7189	0.893444	4	3	0
REACTOME	GLUCAGON_SIGNALING_IN_METABOLIC_REGULATION	34	34	0	0	0	63	84	0.5081	1	2	2	0.3438	0.767865	9	10	0
GOTERM	positive regulation of gene-specific transcription	36	34	1	1	0	36	49	0.5087	1	2	2	0.8824	0.961967	9	6	0
GOTERM	induction of apoptosis by intracellular signals	15	14	0	1	0	40	92	0.511	1	1	1	0.2554	0.648266	4	5	0
GOTERM	MAP kinase kinase kinase activity	15	14	0	1	0	73	93	0.5111	1	1	1	0.723	0.893911	4	3	0
GOTERM	response to morphine	14	14	0	0	0	53	80	0.5113	1	1	1	0.7171	0.894	4	3	0
GOTERM	vasodilation	14	14	0	0	0	44	116	0.5115	1	1	1	0.4856	0.786595	4	4	0
GOTERM	cell wall macromolecule catabolic process	15	14	1	0	0	14	57	0.5116	1	1	1	0.7182	0.890482	4	3	0
GOTERM	negative regulation of axonogenesis	14	14	0	0	0	40	81	0.5119	1	1	1	0.2599	0.649314	4	5	0
GOTERM	structural constituent of eye lens	18	14	0	0	4	7	16	0.5121	1	1	1	0.486	0.787056	4	4	0
GOTERM	protein amino acid methylation	14	14	0	0	0	26	38	0.5122	1	1	1	0.9815	0.992872	4	1	0
KEGG	KEGG_ASCORBATE_AND_ALDARATE_METABOLISM	25	14	2	0	9	29	36	0.5123	1	1	1	0.1132	0.561132	4	6	0
KEGG	KEGG_DNA_REPLICATION	36	34	0	2	0	23	42	0.5125	1	2	2	0.117	0.51543	9	12	0
GOTERM	protein export from nucleus	15	14	1	0	0	26	45	0.5126	1	1	1	0.2607	0.646014	4	5	0
GOTERM	cytoskeletal adaptor activity	14	14	0	0	0	95	138	0.5128	1	1	1	0.9034	0.957394	4	2	0
GOTERM	positive regulation of vasoconstriction	14	14	0	0	0	24	43	0.5135	1	1	1	0.721	0.894216	4	3	0
GOTERM	regulation of protein amino acid phosphorylation	15	14	0	1	0	73	88	0.5144	1	1	1	0.0414	0.383145	4	7	0
GOTERM	embryonic limb morphogenesis	36	34	1	0	1	23	73	0.5148	1	2	2	0.4825	0.795605	9	9	0
GOTERM	3'-5' exonuclease activity	14	14	0	0	0	41	52	0.5153	1	1	1	0.719	0.894519	4	3	0
GOTERM	endopeptidase activity	14	14	0	0	0	25	57	0.5154	1	1	1	0.2534	0.638167	4	5	0
GOTERM	phosphatidylinositol-3,4,5-trisphosphate binding	15	14	0	1	0	52	65	0.5157	1	1	1	0.1112	0.535578	4	6	0
GOTERM	protein kinase activity	167	156	1	9	1	50	76	0.5159	1	8	8	0.115	0.562454	39	46	0
PANTHER_BIOLOGICAL_PROCESS	Determination_of_dorsal/ventral_axis	16	14	0	2	0	50	165	0.517	1	1	1	0.9827	1	4	1	0
GOTERM	filopodium assembly	15	14	0	1	0	99	148	0.5173	1	1	1	0.8962	0.955144	4	2	0
GOTERM	cellular component organization	15	14	0	1	0	108	187	0.5175	1	1	1	0.1179	0.540962	4	6	0
GOTERM	sulfate transport	15	14	0	0	1	37	51	0.5178	1	1	1	0.4811	0.782326	4	4	0
GOTERM	MAP kinase activity	14	14	0	0	0	40	81	0.5181	1	1	1	0.9008	0.956948	4	2	0
GOTERM	extracellular matrix	35	34	1	0	0	38	85	0.5183	1	2	2	0.4849	0.795043	9	9	0
GOTERM	cell migration	57	54	0	3	0	61	99	0.5197	1	3	3	0.6077	0.856109	14	13	0
KEGG	KEGG_ALPHA_LINOLENIC_ACID_METABOLISM	19	14	1	0	4	22	38	0.5202	1	1	1	0.4776	0.856801	4	4	0
GOTERM	phospholipid-translocating ATPase activity	15	14	0	1	0	178	206	0.5204	1	1	1	0.0386	0.386742	4	7	0
GOTERM	cytosolic small ribosomal subunit	38	35	1	2	0	4	5	0.5205	1	2	2	0.6721	0.885469	9	8	0
GOTERM	cytosolic large ribosomal subunit	36	34	0	2	0	4	6	0.5207	1	2	2	0.0265	0.380112	9	14	0
KEGG	KEGG_DRUG_METABOLISM_OTHER_ENZYMES	51	35	2	1	13	23	61	0.522	1	2	2	0.1422	0.533068	9	12	0
GOTERM	regulation of axonogenesis	14	14	0	0	0	26	71	0.5235	1	1	1	0.7177	0.895105	4	3	0
PANTHER_MOLECULAR_FUNCTION	Gap_junction	19	14	0	1	4	7	13	0.5235	1	1	1	0.7251	0.95639	4	3	0
GOTERM	ribonucleoprotein complex	103	97	2	4	0	13	28	0.5246	1	5	5	0.6481	0.886002	24	23	0
REACTOME	INTEGRIN_CELL_SURFACE_INTERACTIONS	81	75	1	0	5	58	84	0.525	1	4	4	0.5063	0.824859	19	19	0
GOTERM	cartilage development	37	35	1	1	0	35	103	0.526	1	2	2	0.3757	0.754467	9	10	0
GOTERM	double-strand break repair	36	35	0	1	0	42	73	0.5261	1	2	2	0.076	0.471735	9	13	0
PANTHER_BIOLOGICAL_PROCESS	Cell_structure	687	486	92	18	91	34	86	0.5261	1	24	24	0.1684	0.630694	122	130	0
GOTERM	regulation of insulin secretion	15	14	1	0	0	22	64	0.5268	1	1	1	0.9057	0.95923	4	2	0
GOTERM	early endosome membrane	42	35	4	3	0	59	70	0.5272	1	2	2	0.3677	0.751488	9	10	0
KEGG	KEGG_TRYPTOPHAN_METABOLISM	40	35	1	2	2	30	43	0.528	1	2	2	0.9577	0.993374	9	5	0
GOTERM	nuclear chromosome, telomeric region	15	15	0	0	0	30	49	0.5282	1	1	1	0.7631	0.904726	4	3	0
GOTERM	response to vitamin D	15	15	0	0	0	21	63	0.5296	1	1	1	0.0535	0.423279	4	7	0
KEGG	KEGG_NOD_LIKE_RECEPTOR_SIGNALING_PATHWAY	62	55	1	3	3	21	41	0.5296	1	3	3	0.9153	0.993418	14	10	0
REACTOME	SIGNALING_BY_NOTCH	16	15	1	0	0	27	44	0.5296	1	1	1	0.0584	0.471874	4	7	0
PANTHER_BIOLOGICAL_PROCESS	Phosphate_metabolism	91	76	8	5	2	54	90	0.5298	1	4	4	0.0454	0.346532	19	26	0
REACTOME	CYCLIN_E_ASSOCIATED_EVENTS_DURING_G1_S_TRANSITION	58	55	2	1	0	16	31	0.5301	1	3	3	0.654	0.882788	14	13	0
GOTERM	heterogeneous nuclear ribonucleoprotein complex	17	15	0	2	0	14	21	0.5304	1	1	1	0.3148	0.693568	4	5	0
PANTHER_MOLECULAR_FUNCTION	ATP-binding_cassette_(ABC)_transporter	46	35	6	1	4	65	88	0.5305	1	2	2	0.3698	0.841733	9	10	0
GOTERM	cis-Golgi network	15	15	0	0	0	66	70	0.5315	1	1	1	0.1411	0.545894	4	6	0
GOTERM	cellular response to extracellular stimulus	15	15	0	0	0	11	39	0.5325	1	1	1	0.0562	0.417343	4	7	0
GOTERM	response to cAMP	39	36	0	2	1	17	52	0.5327	1	2	2	0.0879	0.535974	9	13	0
Ingenuity	Ephrin.Receptor.Signaling	36	35	1	0	0	100	125	0.5328	1	2	2	0.0342	0.210789	9	14	0
Panther	5-Hydroxytryptamine_degredation	15	15	0	0	0	33	40	0.5331	1	1	1	0.7616	0.961777	4	3	0
GOTERM	protein complex assembly	102	96	2	2	2	40	83	0.5332	1	5	5	0.1968	0.637338	24	28	0
GOTERM	connexon complex	21	15	1	1	4	6	12	0.5333	1	1	1	0.5401	0.811056	4	4	0
REACTOME	SIGNALING_BY_TGF_BETA	15	15	0	0	0	80	80	0.5334	1	1	1	0.1416	0.593832	4	6	0
GOTERM	SWI/SNF complex	15	15	0	0	0	38	92	0.534	1	1	1	0.312	0.692946	4	5	0
GOTERM	phosphoinositide phosphorylation	15	15	0	0	0	77	100	0.5343	1	1	1	0.0561	0.419022	4	7	0
PANTHER_MOLECULAR_FUNCTION	CREB_transcription_factor	18	15	2	0	1	55	61	0.5347	1	1	1	0.5337	0.933421	4	4	0
PANTHER_BIOLOGICAL_PROCESS	mRNA_end-processing_and_stability	20	15	2	3	0	31	47	0.535	1	1	1	0.9211	1	4	2	0
REACTOME	EFFECTS_OF_PIP2_HYDROLYSIS	16	15	0	1	0	118	197	0.535	1	1	1	0.057	0.487407	4	7	0
GOTERM	protein folding	151	138	7	4	2	19	37	0.5357	1	7	7	0.4796	0.814182	35	35	0
PANTHER_MOLECULAR_FUNCTION	Cytokine	16	15	0	1	0	19	29	0.536	1	1	1	0.9188	0.982703	4	2	0
GOTERM	histone H4 acetylation	15	15	0	0	0	31	50	0.5365	1	1	1	0.5321	0.810157	4	4	0
PANTHER_MOLECULAR_FUNCTION	Mitochondrial_carrier_protein	66	56	3	5	2	16	39	0.537	1	3	3	0.1396	0.681491	14	18	0
GOTERM	glutathione metabolic process	16	15	0	1	0	17	20	0.5371	1	1	1	0.3114	0.691886	4	5	0
GOTERM	histone deacetylation	17	15	0	2	0	34	121	0.5373	1	1	1	0.1465	0.553937	4	6	0
BIOCARTA	PITX2_PATHWAY	15	15	0	0	0	47	77	0.5381	1	1	1	0.5373	0.750991	4	4	0
GOTERM	apical part of cell	38	35	0	3	0	41	58	0.5398	1	2	2	0.3816	0.751386	9	10	0
KEGG	KEGG_SNARE_INTERACTIONS_IN_VESICULAR_TRANSPORT	38	36	1	0	1	27	54	0.5402	1	2	2	0.5621	0.867017	9	9	0
REACTOME	CLASS_C3_METABOTROPIC_GLUTAMATE_PHEROMONE_RECEPTORS	15	15	0	0	0	103	244	0.5402	1	1	1	0.7621	0.923156	4	3	0
PANTHER_MOLECULAR_FUNCTION	Translation_elongation_factor	33	15	18	0	0	20	43	0.5406	1	1	1	0.3156	0.842283	4	5	0
BIOCARTA	BCELLSURVIVAL_PATHWAY	16	15	0	1	0	26	51	0.5409	1	1	1	0.1505	0.570938	4	6	0
GOTERM	nuclease activity	15	15	0	0	0	60	86	0.5416	1	1	1	0.5313	0.806513	4	4	0
GOTERM	positive regulation of translation	17	15	0	2	0	31	74	0.5421	1	1	1	0.7698	0.90883	4	3	0
BIOCARTA	BARRESTIN_SRC_PATHWAY	15	15	0	0	0	71	112	0.5421	1	1	1	0.5382	0.748569	4	4	0
GOTERM	cytolysis	19	15	2	0	2	14	36	0.5422	1	1	1	0.5339	0.80422	4	4	0
GOTERM	response to amino acid stimulus	15	15	0	0	0	24	54	0.544	1	1	1	0.5379	0.813666	4	4	0
Panther	Angiogenesis	80	77	1	1	1	40	83	0.5454	1	4	4	0.356	0.849197	19	21	0
GOTERM	transmembrane transport	503	450	8	18	27	40	80	0.5456	1	23	22	0.3756	0.779937	113	115	0
GOTERM	DNA damage response, signal transduction resulting in induction of apoptosis	16	15	0	1	0	54	59	0.5457	1	1	1	0.5383	0.811927	4	4	0
PANTHER_MOLECULAR_FUNCTION	Small_GTPase	221	180	29	10	2	23	43	0.546	1	9	9	0.9541	1	45	36	0
PANTHER_MOLECULAR_FUNCTION	Structural_protein	268	118	48	4	98	9	35	0.5461	1	6	6	0.9016	0.977947	30	24	0
GOTERM	integrin binding	60	57	1	2	0	49	75	0.5466	1	3	3	0.5871	0.847163	14	14	0
KEGG	KEGG_ABC_TRANSPORTERS	44	36	2	2	4	74	97	0.5482	1	2	2	0.0929	0.540262	9	13	0
PANTHER_BIOLOGICAL_PROCESS	Other_intracellular_protein_traffic	62	57	5	0	0	49	86	0.5505	1	3	3	0.459	0.786695	14	15	0
GOTERM	mitochondrial proton-transporting ATP synthase complex	18	16	2	0	0	8	9	0.5515	1	1	1	0.8043	0.922084	4	3	0
KEGG	KEGG_CELL_CYCLE	128	119	4	3	2	31	54	0.5516	1	6	6	0.5138	0.881224	30	30	0
BIOCARTA	GATA3_PATHWAY	16	16	0	0	0	26	65	0.5516	1	1	1	0.0073	0.2175	4	9	0
Ingenuity	Hepatic.Cholestasis	61	57	3	0	1	38	67	0.5529	1	3	3	0.931	0.932694	14	10	0
REACTOME	CHEMOKINE_RECEPTORS_BIND_CHEMOKINES	55	37	0	1	17	6	15	0.5538	1	2	2	0.7435	0.928719	9	8	0
GOTERM	heme biosynthetic process	17	16	0	1	0	14	19	0.5539	1	1	1	0.0292	0.361833	4	8	0
KEGG	KEGG_ALLOGRAFT_REJECTION	38	16	21	1	0	8	15	0.5543	1	1	1	0.6007	0.851122	4	4	0
PANTHER_BIOLOGICAL_PROCESS	Oogenesis	65	57	3	1	4	34	118	0.5544	1	3	3	0.0534	0.39067	14	20	0
PANTHER_BIOLOGICAL_PROCESS	Extracellular_matrix_protein-mediated_signaling	62	58	3	0	1	59	108	0.5551	1	3	3	0.4875	0.790646	15	15	0
GOTERM	ATP binding	1469	1278	30	55	106	49	90	0.5552	1	64	61	0.0131	0.369385	320	346	0
PANTHER_BIOLOGICAL_PROCESS	Other_homeostasis_activities	69	57	6	4	2	15	44	0.5552	1	3	3	0.468	0.782535	14	15	0
GOTERM	positive regulation of cell migration	59	58	0	1	0	37	104	0.5561	1	3	3	0.375	0.759734	15	16	0
Ingenuity	Xenobiotic.Metabolism.Signaling	39	37	0	0	2	44	75	0.5565	1	2	2	0.1883	0.39521	9	12	0
GOTERM	DNA replication	146	141	0	3	2	31	56	0.5572	1	7	7	0.0352	0.437068	35	45	0
GOTERM	intra-Golgi vesicle-mediated transport	16	16	0	0	0	37	94	0.5572	1	1	1	0.027	0.361393	4	8	0
GOTERM	negative regulation of insulin receptor signaling pathway	16	16	0	0	0	71	97	0.5573	1	1	1	0.1865	0.575947	4	6	0
KEGG	KEGG_GLYOXYLATE_AND_DICARBOXYLATE_METABOLISM	16	16	0	0	0	23	50	0.5573	1	1	1	0.0788	0.586053	4	7	0
KEGG	KEGG_PANTOTHENATE_AND_COA_BIOSYNTHESIS	16	16	0	0	0	32	96	0.5573	1	1	1	0.5917	0.856924	4	4	0
GOTERM	extracellular matrix structural constituent	68	57	3	3	5	54	88	0.5574	1	3	3	0.883	0.962629	14	11	0
PANTHER_MOLECULAR_FUNCTION	Large_G-protein	47	37	3	0	7	48	69	0.5574	1	2	2	0.7391	0.934857	9	8	0
PANTHER_MOLECULAR_FUNCTION	Non-motor_microtubule_binding_protein	74	58	10	6	0	39	72	0.5574	1	3	3	0.3694	0.834951	15	16	0
GOTERM	DNA-directed RNA polymerase activity	38	37	1	0	0	16	26	0.5576	1	2	2	0.3054	0.709497	9	11	0
Ingenuity	TR.RXR.Activation	62	58	0	2	2	27	76	0.5584	1	3	3	0.485	0.63156	15	15	0
GOTERM	mitochondrial large ribosomal subunit	16	16	0	0	0	4	12	0.559	1	1	1	0.5935	0.833234	4	4	0
Ingenuity	Eicosanoid.Signaling	17	16	0	0	1	30	52	0.5594	1	1	1	0.9355	0.914897	4	2	0
PANTHER_MOLECULAR_FUNCTION	DNA_methyltransferase	16	16	0	0	0	43	59	0.5595	1	1	1	0.8088	0.943203	4	3	0
BIOCARTA	SHH_PATHWAY	16	16	0	0	0	107	108	0.5595	1	1	1	0.5937	0.756803	4	4	0
GOTERM	sarcoplasmic reticulum membrane	16	16	0	0	0	27	150	0.5603	1	1	1	0.9337	0.979402	4	2	0
GOTERM	negative regulation of caspase activity	16	16	0	0	0	12	27	0.5605	1	1	1	0.5997	0.841008	4	4	0
BIOCARTA	LAIR_PATHWAY	17	16	1	0	0	42	44	0.561	1	1	1	0.8083	0.817228	4	3	0
GOTERM	cerebral cortex development	16	16	0	0	0	55	248	0.5613	1	1	1	0.5989	0.840702	4	4	0
PANTHER_BIOLOGICAL_PROCESS	Cell_adhesion-mediated_signaling	379	266	19	13	81	51	159	0.562	1	13	13	0.3701	0.747481	67	69	0
PANTHER_BIOLOGICAL_PROCESS	Endocytosis	123	101	17	4	1	48	76	0.562	1	5	5	0.0093	0.191844	25	36	0
GOTERM	oxidoreductase activity, acting on paired donors, with incorporation or reduction of molecular oxygen	16	16	0	0	0	28	42	0.5627	1	1	1	0.0787	0.469197	4	7	0
PANTHER_BIOLOGICAL_PROCESS	Lipid_and_fatty_acid_binding	27	16	8	0	3	8	25	0.5627	1	1	1	0.9323	1	4	2	0
REACTOME	CELL_JUNCTION_ORGANIZATION	84	78	0	3	3	55	140	0.5628	1	4	4	0.4935	0.829198	20	20	0
GOTERM	SNARE complex	17	16	1	0	0	24	49	0.5629	1	1	1	0.3768	0.742692	4	5	0
GOTERM	cAMP-dependent protein kinase regulator activity	16	16	0	0	0	23	78	0.5631	1	1	1	0.0791	0.468901	4	7	0
GOTERM	pituitary gland development	17	16	0	1	0	15	42	0.5633	1	1	1	0.8002	0.922087	4	3	0
GOTERM	positive regulation of JNK cascade	18	16	1	1	0	26	57	0.5635	1	1	1	0.0293	0.352792	4	8	0
REACTOME	ACTIVATION_OF_BH3_ONLY_PROTEINS	16	16	0	0	0	28	43	0.5638	1	1	1	0.5974	0.850816	4	4	0
REACTOME	CLASS_B2_SECRETIN_FAMILY_RECEPTORS	85	79	0	0	6	14	36	0.5639	1	4	4	0.8059	0.967894	20	17	0
KEGG	KEGG_TASTE_TRANSDUCTION	52	37	1	1	13	20	90	0.564	1	2	2	0.4409	0.860525	9	10	0
GOTERM	peroxisome organization	17	16	0	1	0	18	43	0.5642	1	1	1	0.5951	0.841418	4	4	0
GOTERM	negative regulation of DNA replication	17	16	0	1	0	21	31	0.5647	1	1	1	0.0826	0.470691	4	7	0
GOTERM	coreceptor activity	17	16	0	1	0	33	47	0.5657	1	1	1	0.806	0.923233	4	3	0
KEGG	KEGG_GRAFT_VERSUS_HOST_DISEASE	42	16	23	0	3	10	16	0.5658	1	1	1	0.9362	0.994474	4	2	0
GOTERM	WW domain binding	17	16	0	1	0	37	45	0.5663	1	1	1	0.3698	0.738766	4	5	0
Ingenuity	IL-2.Signaling	18	16	0	2	0	34	52	0.5663	1	1	1	0.3757	0.549917	4	5	0
GOTERM	cell adhesion	535	431	9	19	76	50	137	0.567	1	22	21	0.4387	0.795992	108	109	0
GOTERM	positive regulation of NF-kappaB transcription factor activity	42	37	1	4	0	23	47	0.5677	1	2	2	0.46	0.790883	9	10	0
GOTERM	mRNA binding	40	38	0	2	0	15	36	0.5682	1	2	2	0.485	0.795815	10	10	0
GOTERM	nuclear matrix	61	58	0	3	0	41	63	0.5695	1	3	3	0.3655	0.759548	15	16	0
BIOCARTA	CDC42RAC_PATHWAY	16	16	0	0	0	42	51	0.5697	1	1	1	0.1884	0.592424	4	6	0
GOTERM	potassium ion transport	154	143	1	3	7	33	106	0.5704	1	7	7	0.6496	0.893753	36	34	0
PANTHER_MOLECULAR_FUNCTION	Other_enzyme_regulator	39	38	1	0	0	39	66	0.5705	1	2	2	0.7657	0.941022	10	8	0
GOTERM	cysteine-type endopeptidase inhibitor activity	26	17	1	0	8	4	21	0.5707	1	1	1	0.9506	0.980065	4	2	0
PANTHER_MOLECULAR_FUNCTION	Other_proteases	50	38	9	2	1	25	35	0.5722	1	2	2	0.2298	0.76099	10	12	0
Panther	Interleukin_signaling_pathway	62	59	0	3	0	24	36	0.5728	1	3	3	0.1979	0.688574	15	18	0
GOTERM	recycling endosome	19	17	2	0	0	33	72	0.5733	1	1	1	0.1024	0.510834	4	7	0
KEGG	KEGG_PENTOSE_AND_GLUCURONATE_INTERCONVERSIONS	28	17	2	0	9	22	38	0.5753	1	1	1	0.2359	0.643819	4	6	0
GOTERM	zinc ion binding	1988	1508	91	74	315	31	72	0.5767	1	75	71	0.3199	0.753085	377	377	0
PANTHER_BIOLOGICAL_PROCESS	NF-kappaB_cascade	71	59	2	0	10	13	28	0.5767	1	3	3	0.645	0.863169	15	14	0
PANTHER_MOLECULAR_FUNCTION	Signaling_molecule	69	59	4	4	2	20	71	0.5767	1	3	3	0.1244	0.676428	15	19	0
GOTERM	response to interleukin-1	19	17	0	2	0	43	102	0.5779	1	1	1	0.8276	0.93301	4	3	0
GOTERM	regulation of fatty acid oxidation	17	17	0	0	0	39	64	0.5786	1	1	1	0.6423	0.853096	4	4	0
REACTOME	GLUCOSE_TRANSPORT	38	38	0	0	0	40	51	0.579	1	2	2	0.2199	0.748746	10	12	0
GOTERM	spleen development	17	17	0	0	0	33	79	0.5796	1	1	1	0.8394	0.940127	4	3	0
PANTHER_BIOLOGICAL_PROCESS	Protein_disulfide-isomerase_reaction	17	17	0	0	0	39	43	0.5796	1	1	1	0.1057	0.429236	4	7	0
GOTERM	heparin binding	111	102	3	2	4	28	74	0.5798	1	5	5	0.7497	0.921391	26	23	0
GOTERM	regulation of neuron differentiation	17	17	0	0	0	32	101	0.5798	1	1	1	0.2307	0.630491	4	6	0
PANTHER_BIOLOGICAL_PROCESS	Mesoderm_development	144	123	10	5	6	31	110	0.5799	1	6	6	0.5072	0.810237	31	31	0
GOTERM	cholesterol binding	18	17	0	1	0	13	29	0.5804	1	1	1	0.0403	0.380725	4	8	0
GOTERM	positive regulation of I-kappaB kinase/NF-kappaB cascade	107	103	1	3	0	26	49	0.5807	1	5	5	0.416	0.782398	26	27	0
GOTERM	peroxisomal membrane	41	39	0	2	0	29	40	0.5808	1	2	2	0.9485	0.986499	10	6	0
GOTERM	activation of protein kinase A activity	17	17	0	0	0	105	120	0.581	1	1	1	0.2323	0.632907	4	6	0
GOTERM	protein amino acid O-linked glycosylation	18	17	0	1	0	46	77	0.5821	1	1	1	0.2391	0.63692	4	6	0
PANTHER_MOLECULAR_FUNCTION	Phosphatase_modulator	21	17	2	1	1	102	118	0.5823	1	1	1	0.6509	0.89365	4	4	0
KEGG	KEGG_ONE_CARBON_POOL_BY_FOLATE	17	17	0	0	0	36	56	0.5828	1	1	1	0.1066	0.58419	4	7	0
GOTERM	photoreceptor outer segment	18	17	0	1	0	65	135	0.5829	1	1	1	0.8364	0.938921	4	3	0
REACTOME	PKA_ACTIVATION	17	17	0	0	0	105	120	0.5833	1	1	1	0.2218	0.723452	4	6	0
BIOCARTA	TID_PATHWAY	19	17	2	0	0	35	54	0.5835	1	1	1	0.1038	0.559339	4	7	0
GOTERM	female pregnancy	66	60	0	1	5	16	42	0.5837	1	3	3	0.4272	0.786377	15	16	0
Ingenuity	NFKB.Signaling	43	39	2	2	0	35	53	0.584	1	2	2	0.8872	0.902671	10	7	0
GOTERM	aromatase activity	24	17	0	0	7	22	28	0.5841	1	1	1	0.2372	0.63293	4	6	0
GOTERM	cellular response to hormone stimulus	17	17	0	0	0	57	142	0.5842	1	1	1	0.1022	0.52068	4	7	0
GOTERM	ribosome binding	18	17	0	1	0	20	27	0.5844	1	1	1	0.6491	0.855051	4	4	0
GOTERM	phospholipid transport	18	17	0	1	0	157	169	0.5845	1	1	1	0.2324	0.632725	4	6	0
REACTOME	ENERGY_DEPENDENT_REGULATION_OF_MTOR_BY_LKB1_AMPK	17	17	0	0	0	41	85	0.5848	1	1	1	0.8407	0.969814	4	3	0
GOTERM	transcription factor TFIID complex	20	17	0	3	0	19	44	0.5849	1	1	1	0.107	0.521207	4	7	0
REACTOME	ACTIVATED_AMPK_STIMULATES_FATTY_ACID_OXIDATION_IN_MUSCLE	17	17	0	0	0	39	64	0.5851	1	1	1	0.6566	0.870856	4	4	0
GOTERM	cell proliferation	294	270	4	13	7	25	58	0.5856	1	14	13	0.5986	0.863599	68	66	0
GOTERM	peptidyl-threonine phosphorylation	18	17	0	1	0	65	120	0.5856	1	1	1	0.2367	0.631596	4	6	0
PANTHER_MOLECULAR_FUNCTION	Vesicle_coat_protein	43	39	2	1	1	28	48	0.5857	1	2	2	0.1521	0.674405	10	13	0
GOTERM	2 iron, 2 sulfur cluster binding	18	17	1	0	0	32	33	0.586	1	1	1	0.6473	0.855664	4	4	0
GOTERM	regulation of angiogenesis	17	17	0	0	0	20	43	0.5867	1	1	1	0.6428	0.853352	4	4	0
REACTOME	ORC1_REMOVAL_FROM_CHROMATIN	63	60	2	1	0	16	29	0.5873	1	3	3	0.6592	0.886925	15	14	0
GOTERM	basal plasma membrane	19	17	1	1	0	33	55	0.5876	1	1	1	0.4263	0.769694	4	5	0
GOTERM	protein amino acid phosphorylation	488	457	4	20	7	55	102	0.5878	1	23	22	0.0367	0.439947	114	130	0
GOTERM	integral to membrane of membrane fraction	18	17	0	1	0	30	36	0.5889	1	1	1	0.2367	0.631951	4	6	0
GOTERM	positive regulation of transcription	132	124	2	6	0	23	62	0.5895	1	6	6	0.5309	0.833519	31	31	0
GOTERM	endocrine pancreas development	17	17	0	0	0	18	52	0.5898	1	1	1	0.9534	0.981468	4	2	0
PANTHER_BIOLOGICAL_PROCESS	Oncogenesis	182	143	25	12	2	36	76	0.5907	1	7	7	0.1749	0.638289	36	41	0
GOTERM	phospholipase A2 activity	19	17	0	0	2	22	37	0.5915	1	1	1	0.2356	0.631315	4	6	0
GOTERM	heat shock protein binding	62	61	0	1	0	23	54	0.5919	1	3	3	0.1094	0.547877	15	20	0
GOTERM	spindle	87	82	0	5	0	38	75	0.5924	1	4	4	0.3741	0.770204	21	22	0
PANTHER_BIOLOGICAL_PROCESS	Electron_transport	151	124	14	1	12	27	45	0.5925	1	6	6	0.9812	1	31	22	0
GOTERM	Wnt receptor signaling pathway, calcium modulating pathway	21	17	0	0	4	26	41	0.5932	1	1	1	0.9509	0.98053	4	2	0
PANTHER_MOLECULAR_FUNCTION	Other_cytokine	22	17	3	0	2	8	24	0.5937	1	1	1	0.6543	0.900673	4	4	0
GOTERM	cofactor binding	18	18	0	0	0	36	115	0.5944	1	1	1	0.2816	0.666971	5	6	0
PANTHER_MOLECULAR_FUNCTION	Hydratase	27	18	9	0	0	57	75	0.5947	1	1	1	0.685	0.922396	5	4	0
GOTERM	leukotriene biosynthetic process	19	17	0	0	2	23	47	0.5949	1	1	1	0.4296	0.771074	4	5	0
REACTOME	CHOLESTEROL_BIOSYNTHESIS	21	18	0	2	1	22	21	0.5956	1	1	1	0.1419	0.620625	5	7	0
GOTERM	chromatin binding	139	125	5	7	2	33	63	0.5957	1	6	6	0.3878	0.777441	31	33	0
GOTERM	endosome	203	188	4	8	3	35	57	0.596	1	9	9	0.0274	0.385742	47	59	0
GOTERM	sperm motility	19	18	0	1	0	14	32	0.5961	1	1	1	0.0539	0.441394	5	8	0
GOTERM	cell redox homeostasis	66	61	1	3	1	27	38	0.5974	1	3	3	0.8717	0.961713	15	12	0
GOTERM	G2/M transition of mitotic cell cycle	18	18	0	0	0	48	90	0.5979	1	1	1	0.4799	0.791774	5	5	0
PANTHER_BIOLOGICAL_PROCESS	Other_mRNA_transcription	21	18	1	2	0	43	93	0.5989	1	1	1	0.2745	0.684611	5	6	0
REACTOME	INACTIVATION_OF_APC_VIA_DIRECT_INHIBITION_OF_THE_APCOMPLEX	18	18	0	0	0	33	40	0.5992	1	1	1	0.9624	1	5	2	0
GOTERM	clathrin-coated vesicle	18	18	0	0	0	77	80	0.5996	1	1	1	0.2764	0.665004	5	6	0
Panther	Cell_cycle	19	18	0	0	1	23	51	0.5996	1	1	1	0.9621	0.987877	5	2	0
PANTHER_BIOLOGICAL_PROCESS	Asymmetric_protein_localization	20	18	1	1	0	82	114	0.6001	1	1	1	0.4782	0.796698	5	5	0
PANTHER_MOLECULAR_FUNCTION	Other_hydrolase	222	168	33	10	11	33	67	0.6003	1	8	8	0.7842	0.943898	42	38	0
GOTERM	unfolded protein binding	114	104	6	3	1	18	33	0.6005	1	5	5	0.443	0.794551	26	27	0
GOTERM	lipid particle	18	18	0	0	0	16	31	0.6006	1	1	1	0.1409	0.556217	5	7	0
GOTERM	embryonic placenta development	19	18	0	1	0	23	32	0.6011	1	1	1	0.0595	0.441088	5	8	0
GOTERM	microtubule-based movement	88	83	2	1	2	47	98	0.6012	1	4	4	0.315	0.732302	21	23	0
GOTERM	Rho GTPase activator activity	22	18	1	3	0	55	96	0.6019	1	1	1	0.4759	0.79197	5	5	0
REACTOME	CITRIC_ACID_CYCLE	19	18	0	1	0	33	53	0.6027	1	1	1	0.8672	0.963967	5	3	0
GOTERM	neutrophil chemotaxis	18	18	0	0	0	9	60	0.6029	1	1	1	0.2792	0.668995	5	6	0
GOTERM	negative regulation of gene-specific transcription	19	18	1	0	0	13	64	0.6029	1	1	1	0.6887	0.884532	5	4	0
REACTOME	POST_CHAPERONIN_TUBULIN_FOLDING_PATHWAY	19	18	0	0	1	7	25	0.6031	1	1	1	0.8673	0.965855	5	3	0
GOTERM	extracellular-glutamate-gated ion channel activity	19	18	0	1	0	281	329	0.6032	1	1	1	0.692	0.886279	5	4	0
GOTERM	proteasomal ubiquitin-dependent protein catabolic process	19	18	0	1	0	23	77	0.6033	1	1	1	0.1412	0.549321	5	7	0
GOTERM	intracellular transport	21	18	3	0	0	53	50	0.6037	1	1	1	0.701	0.888963	5	4	0
GOTERM	multicellular organismal development	904	778	10	45	71	26	76	0.6039	1	39	37	0.7136	0.91931	195	187	0
GOTERM	hydrolase activity, hydrolyzing O-glycosyl compounds	22	18	2	1	1	44	68	0.6044	1	1	1	0.2847	0.677481	5	6	0
GOTERM	dephosphorylation	20	18	0	2	0	53	78	0.6044	1	1	1	0.8664	0.954528	5	3	0
GOTERM	protein processing	18	18	0	0	0	43	50	0.6047	1	1	1	0.0188	0.354247	5	9	0
GOTERM	negative regulation of gene-specific transcription from RNA polymerase II promoter	43	40	0	3	0	47	99	0.6072	1	2	2	0.1812	0.62102	10	13	0
PANTHER_BIOLOGICAL_PROCESS	Other_pathways_of_electron_transport	20	18	1	1	0	31	44	0.6075	1	1	1	0.4778	0.795461	5	5	0
GOTERM	metabolic process	483	420	9	22	32	30	60	0.6079	1	21	20	0.0818	0.538676	105	117	0
REACTOME	INFLUENZA_LIFE_CYCLE	137	126	3	5	3	6	23	0.6081	1	6	6	0.0735	0.553872	32	39	0
GOTERM	proton-transporting ATPase activity, rotational mechanism	19	18	0	1	0	20	27	0.6084	1	1	1	0.7015	0.889534	5	4	0
KEGG	KEGG_LYSINE_DEGRADATION	44	41	1	2	0	41	57	0.6085	1	2	2	0.4594	0.851751	10	11	0
GOTERM	positive regulation of ubiquitin-protein ligase activity during mitotic cell cycle	65	62	2	1	0	17	33	0.6101	1	3	3	0.8795	0.964106	16	12	0
GOTERM	serine-type peptidase activity	53	40	2	0	11	20	73	0.6114	1	2	2	0.7149	0.893948	10	9	0
GOTERM	hydrolase activity, acting on ester bonds	18	18	0	0	0	31	63	0.612	1	1	1	0.2778	0.667728	5	6	0
Ingenuity	IGF-1.Signaling	19	18	0	1	0	73	96	0.6122	1	1	1	0.1421	0.303092	5	7	0
PANTHER_MOLECULAR_FUNCTION	Oxygenase	101	84	5	1	11	22	38	0.6131	1	4	4	0.5417	0.909531	21	21	0
PANTHER_BIOLOGICAL_PROCESS	Amino_acid_transport	47	41	3	3	0	39	72	0.6135	1	2	2	0.0644	0.376507	10	15	0
GOTERM	vesicle docking during exocytosis	19	19	0	0	0	63	154	0.6144	1	1	1	0.8882	0.953483	5	3	0
REACTOME	NRAGE_SIGNALS_DEATH_THROUGH_JNK	47	41	0	6	0	130	153	0.6151	1	2	2	0.0316	0.426758	10	16	0
REACTOME	SYNTHESIS_OF_DNA	89	85	2	2	0	21	36	0.6151	1	4	4	0.5726	0.862592	21	21	0
GOTERM	receptor activity	1313	913	84	36	280	16	70	0.6154	1	46	43	0.9504	0.995893	228	206	0
PANTHER_MOLECULAR_FUNCTION	Nucleotidyltransferase	70	63	5	1	1	23	51	0.6157	1	3	3	0.5127	0.904569	16	16	0
Ingenuity	Complement.System	23	19	2	0	2	39	46	0.6162	1	1	1	0.8916	0.905	5	3	0
PANTHER_BIOLOGICAL_PROCESS	T-cell_mediated_immunity	138	106	10	5	17	20	42	0.6165	1	5	5	0.3131	0.713005	27	29	0
GOTERM	Notch signaling pathway	42	41	1	0	0	32	104	0.6168	1	2	2	0.726	0.905484	10	9	0
GOTERM	trans-Golgi network	45	41	0	4	0	39	114	0.6169	1	2	2	0.2066	0.635721	10	13	0
PANTHER_BIOLOGICAL_PROCESS	Induction_of_apoptosis	165	128	20	4	13	25	58	0.6172	1	6	6	0.3007	0.711156	32	35	0
GOTERM	GPI anchor biosynthetic process	21	19	0	1	1	22	35	0.6182	1	1	1	0.3395	0.71574	5	6	0
GOTERM	protein complex binding	66	63	1	2	0	30	95	0.6183	1	3	3	0.6296	0.877565	16	15	0
PANTHER_MOLECULAR_FUNCTION	Annexin	71	64	6	1	0	56	108	0.6198	1	3	3	0.0965	0.524842	16	21	0
PANTHER_BIOLOGICAL_PROCESS	Meiosis	84	63	16	5	0	38	65	0.62	1	3	3	0.1383	0.577926	16	20	0
GOTERM	inactivation of MAPK activity	20	19	0	1	0	21	65	0.6202	1	1	1	0.9697	0.990142	5	2	0
BIOCARTA	MAL_PATHWAY	19	19	0	0	0	34	51	0.6203	1	1	1	0.082	0.611005	5	8	0
PANTHER_BIOLOGICAL_PROCESS	Lipid_metabolism	151	129	13	4	5	38	86	0.6208	1	6	6	0.2401	0.701427	32	36	0
BIOCARTA	IGF1MTOR_PATHWAY	20	19	0	1	0	52	76	0.621	1	1	1	0.7438	0.791197	5	4	0
PANTHER_BIOLOGICAL_PROCESS	Skeletal_development	123	107	4	6	6	21	59	0.6211	1	5	5	0.6899	0.913066	27	25	0
GOTERM	Rho guanyl-nucleotide exchange factor activity	67	63	0	4	0	131	143	0.6228	1	3	3	0.0033	0.263682	16	26	0
GOTERM	Wnt receptor signaling pathway	94	86	1	5	2	40	77	0.6228	1	4	4	0.1064	0.544787	22	27	0
GOTERM	polypeptide N-acetylgalactosaminyltransferase activity	19	19	0	0	0	97	228	0.6229	1	1	1	0.1704	0.579422	5	7	0
GOTERM	negative regulation of adenylate cyclase activity	19	19	0	0	0	31	146	0.623	1	1	1	0.8889	0.957316	5	3	0
GOTERM	response to heat	45	42	3	0	0	13	37	0.6233	1	2	2	0.041	0.416647	11	16	0
KEGG	KEGG_BIOSYNTHESIS_OF_UNSATURATED_FATTY_ACIDS	22	19	0	0	3	43	65	0.6235	1	1	1	0.5349	0.894823	5	5	0
GOTERM	calcium-independent cell-cell adhesion	22	19	0	1	2	7	38	0.6236	1	1	1	0.7392	0.896484	5	4	0
GOTERM	ubiquitin-dependent protein catabolic process	146	129	7	10	0	55	78	0.6241	1	6	6	0.7712	0.930758	32	29	0
GOTERM	integral to endoplasmic reticulum membrane	42	41	0	1	0	19	59	0.6243	1	2	2	0.317	0.717676	10	12	0
GOTERM	wound healing	43	42	0	1	0	45	79	0.6243	1	2	2	0.9895	1	11	5	0
KEGG	KEGG_INSULIN_SIGNALING_PATHWAY	137	129	1	6	1	41	73	0.6245	1	6	6	0.3104	0.761768	32	35	0
REACTOME	LAGGING_STRAND_SYNTHESIS	20	19	0	1	0	34	56	0.6245	1	1	1	0.3307	0.78512	5	6	0
GOTERM	transferase activity, transferring hexosyl groups	24	19	3	1	1	16	87	0.6246	1	1	1	0.5464	0.821172	5	5	0
PANTHER_MOLECULAR_FUNCTION	Glycosyltransferase	245	193	30	7	15	36	86	0.6246	1	10	9	0.7225	0.933433	48	45	0
GOTERM	ATPase activity, coupled to transmembrane movement of ions, phosphorylative mechanism	21	19	0	2	0	153	167	0.6248	1	1	1	0.1738	0.577283	5	7	0
REACTOME	PEROXISOMAL_LIPID_METABOLISM	20	19	0	1	0	41	54	0.6251	1	1	1	0.1823	0.680049	5	7	0
Panther	Endothelin_signaling_pathway	19	19	0	0	0	27	133	0.6252	1	1	1	0.0725	0.868933	5	8	0
GOTERM	negative regulation of cell proliferation	272	256	6	6	4	25	65	0.6256	1	13	12	0.6878	0.898065	64	61	0
BIOCARTA	IL2_PATHWAY	22	19	0	2	1	33	49	0.6257	1	1	1	0.5331	0.759302	5	5	0
REACTOME	RNA_POLYMERASE_I_PROMOTER_ESCAPE	20	19	1	0	0	33	43	0.627	1	1	1	0.9952	1	5	1	0
BIOCARTA	CSK_PATHWAY	24	19	4	0	1	71	73	0.6272	1	1	1	0.7405	0.784465	5	4	0
GOTERM	transcription, DNA-dependent	20	19	0	1	0	35	91	0.6278	1	1	1	0.1709	0.58097	5	7	0
GOTERM	negative regulation of signal transduction	42	42	0	0	0	36	80	0.6288	1	2	2	0.0184	0.36564	11	17	0
GOTERM	gastrulation with mouth forming second	21	19	0	1	1	56	104	0.6293	1	1	1	0.7307	0.893892	5	4	0
GOTERM	RNA metabolic process	19	19	0	0	0	31	92	0.6295	1	1	1	0.3341	0.709328	5	6	0
GOTERM	copper ion binding	52	42	2	3	5	16	31	0.6298	1	2	2	0.042	0.420397	11	16	0
GOTERM	pigmentation	22	19	0	3	0	44	83	0.6313	1	1	1	0.333	0.718793	5	6	0
GOTERM	response to glucose stimulus	42	42	0	0	0	23	59	0.6314	1	2	2	0.0783	0.484738	11	15	0
KEGG	KEGG_LEUKOCYTE_TRANSENDOTHELIAL_MIGRATION	118	108	3	4	3	41	91	0.6314	1	5	5	0.356	0.814327	27	29	0
REACTOME	NCAM_SIGNALING_FOR_NEURITE_OUT_GROWTH	69	65	1	1	2	75	103	0.6317	1	3	3	0.6875	0.899583	16	15	0
PANTHER_BIOLOGICAL_PROCESS	Cation_transport	482	405	34	17	26	40	107	0.6321	1	20	19	0.4066	0.798814	101	103	0
REACTOME	SEMAPHORIN_INTERACTIONS	66	64	0	2	0	69	104	0.6326	1	3	3	0.0605	0.54209	16	22	0
GOTERM	apoptosis	455	427	7	12	9	29	70	0.6329	1	21	20	0.062	0.485823	107	120	0
REACTOME	CD28_DEPENDENT_PI3K_AKT_SIGNALING	19	19	0	0	0	55	92	0.633	1	1	1	0.3335	0.766724	5	6	0
GOTERM	neurotransmitter secretion	21	19	0	1	1	32	177	0.6332	1	1	1	0.888	0.95714	5	3	0
PANTHER_MOLECULAR_FUNCTION	Glutamate_receptor	20	19	0	1	0	239	312	0.634	1	1	1	0.5412	0.912122	5	5	0
Panther	Wnt_signaling_pathway	222	152	2	8	60	48	108	0.6342	1	8	7	0.4351	0.856305	38	39	0
GOTERM	phosphotransferase activity, alcohol group as acceptor	20	20	0	0	0	73	92	0.6349	1	1	1	0.9095	0.966451	5	3	0
REACTOME	G_BETA_GAMMA_SIGNALLING_THROUGH_PLC_BETA	20	19	0	0	1	18	84	0.635	1	1	1	0.7341	0.916104	5	4	0
GOTERM	GTP binding	364	320	11	18	15	26	53	0.6357	1	16	15	0.6683	0.891508	80	77	0
Panther	Insulin/IGF_pathway-mitogen_activated_protein_kinase_kinase/MAP_kinase_cascade	23	20	0	2	1	51	85	0.6358	1	1	1	0.5802	0.865839	5	5	0
REACTOME	REGULATION_OF_INSULIN_SECRETION_BY_FREE_FATTY_ACIDS	20	19	0	0	1	75	145	0.6362	1	1	1	0.3353	0.776431	5	6	0
GOTERM	chromosome segregation	44	43	0	1	0	29	46	0.6364	1	2	2	0.0234	0.381993	11	17	0
GOTERM	placenta development	25	19	1	5	0	26	54	0.6365	1	1	1	0.5451	0.823191	5	5	0
Ingenuity	Interferon.Signaling	24	20	2	1	1	20	40	0.6365	1	1	1	0.0977	0.291465	5	8	0
GOTERM	glycogen metabolic process	23	20	1	2	0	26	77	0.6383	1	1	1	0.5848	0.84144	5	5	0
PANTHER_BIOLOGICAL_PROCESS	MAPKKK_cascade	181	152	8	9	12	25	74	0.6389	1	8	7	0.1489	0.589534	38	44	0
GOTERM	complement activation, classical pathway	29	20	3	0	6	36	38	0.6392	1	1	1	0.7731	0.913436	5	4	0
GOTERM	Z disc	45	43	0	2	0	41	123	0.6392	1	2	2	0.1647	0.587847	11	14	0
GOTERM	synaptic vesicle membrane	44	43	0	1	0	64	104	0.6394	1	2	2	0.0992	0.538696	11	15	0
Panther	Insulin/IGF_pathway-protein_kinase_B_signaling_cascade	50	43	1	3	3	14	83	0.6408	1	2	2	0.1695	0.681358	11	14	0
GOTERM	SNAP receptor activity	20	20	0	0	0	37	54	0.6409	1	1	1	0.5888	0.840056	5	5	0
GOTERM	L-ascorbic acid binding	21	20	0	1	0	28	47	0.6419	1	1	1	0.2162	0.635833	5	7	0
GOTERM	nuclear mRNA splicing, via spliceosome	45	43	2	0	0	17	24	0.642	1	2	2	0.0262	0.382018	11	17	0
Panther	FGF_signaling_pathway	47	43	1	2	1	37	91	0.6424	1	2	2	0.8732	0.99589	11	8	0
REACTOME	ADP_SIGNALLING_THROUGH_P2Y_PURINOCEPTOR_12	21	20	0	0	1	35	51	0.6426	1	1	1	0.3794	0.776769	5	6	0
KEGG	KEGG_AMINO_SUGAR_AND_NUCLEOTIDE_SUGAR_METABOLISM	44	43	0	1	0	29	49	0.6427	1	2	2	0.7757	0.939326	11	9	0
REACTOME	HIV_INFECTION	183	173	6	4	0	27	49	0.6428	1	9	8	0.0995	0.591263	43	51	0
REACTOME	RNA_POLYMERASE_III_TRANSCRIPTION_INITIATION_FROM_TYPE_2_PROMOTER	20	20	0	0	0	19	38	0.643	1	1	1	0.2117	0.711941	5	7	0
PANTHER_BIOLOGICAL_PROCESS	Sulfur_metabolism	56	43	4	6	3	43	82	0.6433	1	2	2	0.5306	0.816163	11	11	0
GOTERM	tissue regeneration	20	20	0	0	0	26	46	0.6437	1	1	1	0.0152	0.328663	5	10	0
PANTHER_BIOLOGICAL_PROCESS	Extracellular_transport_and_import	89	66	10	2	11	42	56	0.6438	1	3	3	0.7089	0.914056	17	15	0
GOTERM	ubiquitin binding	20	20	0	0	0	33	41	0.6442	1	1	1	0.3735	0.748335	5	6	0
GOTERM	response to estrogen stimulus	46	43	0	3	0	29	62	0.6442	1	2	2	0.5232	0.825984	11	11	0
REACTOME	E2F_TRANSCRIPTIONAL_TARGETS_AT_G1_S	22	20	1	1	0	16	24	0.6443	1	1	1	0.3778	0.77665	5	6	0
REACTOME	GLYCOLYSIS	22	20	0	2	0	16	24	0.646	1	1	1	0.1021	0.542207	5	8	0
PANTHER_MOLECULAR_FUNCTION	Other_RNA-binding_protein	192	153	24	13	2	27	65	0.6464	1	8	7	0.5442	0.90806	38	38	0
REACTOME	MITOTIC_PROMETAPHASE	92	88	0	4	0	33	60	0.6469	1	4	4	0.3402	0.77254	22	24	0
REACTOME	RNA_POLYMERASE_I_TRANSCRIPTION_TERMINATION	21	20	1	0	0	32	42	0.6472	1	1	1	0.9972	1	5	1	0
GOTERM	neuromuscular junction	20	20	0	0	0	22	83	0.6478	1	1	1	0.3782	0.748264	5	6	0
GOTERM	translation factor activity, nucleic acid binding	23	20	1	2	0	22	51	0.6479	1	1	1	0.5861	0.834835	5	5	0
GOTERM	p53 binding	21	20	0	1	0	41	60	0.648	1	1	1	0.7731	0.918405	5	4	0
Ingenuity	Acute.Phase.Response.Signaling	75	66	3	3	3	21	43	0.648	1	3	3	0.1987	0.42155	17	20	0
Panther	Alzheimer_disease-presenilin_pathway	69	66	1	1	1	44	131	0.649	1	3	3	0.1895	0.726914	17	20	0
REACTOME	RHO_GTPASE_CYCLE	124	110	2	11	1	86	126	0.6506	1	6	5	0.0061	0.245744	28	40	0
GOTERM	double-stranded DNA binding	69	67	0	2	0	26	50	0.6522	1	3	3	0.0936	0.536139	17	22	0
GOTERM	biosynthetic process	49	44	1	3	1	29	51	0.6535	1	2	2	0.4217	0.779028	11	12	0
GOTERM	kinase activity	120	110	1	8	1	41	73	0.6539	1	6	5	0.4948	0.822191	28	28	0
REACTOME	AXON_GUIDANCE	161	154	1	4	2	76	118	0.6545	1	8	7	0.2204	0.765614	39	43	0
GOTERM	cholesterol biosynthetic process	25	21	0	3	1	24	31	0.6548	1	1	1	0.2564	0.653607	5	7	0
GOTERM	microsome	232	198	5	7	22	31	52	0.6549	1	10	9	0.0016	0.219869	50	68	0
GOTERM	regulation of Rho protein signal transduction	71	67	0	4	0	131	146	0.6559	1	3	3	0.0079	0.39005	17	26	0
GOTERM	protein kinase inhibitor activity	22	21	1	0	0	17	49	0.6562	1	1	1	0.1282	0.544625	5	8	0
GOTERM	brown fat cell differentiation	21	21	0	0	0	16	52	0.6562	1	1	1	0.8075	0.928741	5	4	0
GOTERM	condensed nuclear chromosome	24	21	0	3	0	21	51	0.6563	1	1	1	0.4371	0.776943	5	6	0
BIOCARTA	NOS1_PATHWAY	22	21	1	0	0	97	148	0.6569	1	1	1	0.6243	0.772848	5	5	0
REACTOME	THROMBOXANE_SIGNALLING_THROUGH_TP_RECEPTOR	23	21	0	0	2	27	68	0.6571	1	1	1	0.6268	0.857156	5	5	0
KEGG	KEGG_METABOLISM_OF_XENOBIOTICS_BY_CYTOCHROME_P450	70	44	2	0	24	17	25	0.6575	1	2	2	0.1144	0.488328	11	15	0
REACTOME	FORMATION_OF_TUBULIN_FOLDING_INTERMEDIATES_BY_CCT_TRIC	22	21	0	0	1	8	11	0.6581	1	1	1	0.807	0.956225	5	4	0
PANTHER_MOLECULAR_FUNCTION	Other_cell_adhesion_molecule	116	89	15	4	8	28	70	0.6588	1	4	4	0.5698	0.898993	22	22	0
Ingenuity	Hypoxia.Signaling.in.the.Cardiovascular.System	21	21	0	0	0	19	35	0.6588	1	1	1	0.805	0.842403	5	4	0
GOTERM	protease binding	22	21	0	0	1	14	44	0.6589	1	1	1	0.1289	0.547626	5	8	0
GOTERM	platelet activation	26	21	1	1	3	20	30	0.659	1	1	1	0.9297	0.979759	5	3	0
GOTERM	Ras protein signal transduction	67	67	0	0	0	42	63	0.6591	1	3	3	0.5093	0.826696	17	17	0
PANTHER_BIOLOGICAL_PROCESS	Neuromuscular_synaptic_transmission	23	21	1	0	1	32	159	0.6592	1	1	1	0.0537	0.343014	5	9	0
Panther	PDGF_signaling_pathway	52	44	0	6	2	51	105	0.6592	1	2	2	0.6983	0.942929	11	10	0
KEGG	KEGG_CYTOSOLIC_DNA_SENSING_PATHWAY	56	44	1	1	10	14	28	0.6595	1	2	2	0.6871	0.900003	11	10	0
BIOCARTA	CASPASE_PATHWAY	23	21	0	1	1	28	33	0.6599	1	1	1	0.6333	0.775475	5	5	0
KEGG	KEGG_GLYCEROLIPID_METABOLISM	49	44	1	3	1	34	84	0.6601	1	2	2	0.1953	0.662009	11	14	0
GOTERM	carboxylesterase activity	27	21	0	1	5	25	46	0.6604	1	1	1	0.2558	0.664642	5	7	0
GOTERM	tricarboxylic acid cycle	22	21	0	1	0	28	46	0.6605	1	1	1	0.9264	0.979631	5	3	0
GOTERM	intracellular signaling cascade	300	283	3	11	3	52	115	0.661	1	14	13	0.0239	0.393583	71	85	0
GOTERM	T cell differentiation	21	21	0	0	0	35	54	0.662	1	1	1	0.4345	0.77598	5	6	0
GOTERM	intermediate filament	91	45	2	0	44	8	20	0.663	1	2	2	0.5886	0.846396	11	11	0
GOTERM	protein homodimerization activity	351	327	2	13	9	32	68	0.6631	1	16	15	0.0444	0.45039	82	95	0
GOTERM	phototransduction	23	21	1	1	0	14	24	0.6632	1	1	1	0.6483	0.862981	5	5	0
GOTERM	response to peptide hormone stimulus	49	45	0	3	1	22	58	0.6636	1	2	2	0.0418	0.416654	11	17	0
GOTERM	response to progesterone stimulus	21	21	0	0	0	16	76	0.6639	1	1	1	0.1281	0.543844	5	8	0
PANTHER_MOLECULAR_FUNCTION	DNA-directed_DNA_polymerase	23	21	0	2	0	34	52	0.6641	1	1	1	0.9306	0.985796	5	3	0
KEGG	KEGG_TYPE_I_DIABETES_MELLITUS	44	21	22	0	1	16	81	0.6642	1	1	1	0.8138	0.93939	5	4	0
KEGG	KEGG_PROXIMAL_TUBULE_BICARBONATE_RECLAMATION	23	21	0	2	0	19	43	0.6646	1	1	1	0.1269	0.502387	5	8	0
GOTERM	endocytic vesicle membrane	22	21	0	1	0	86	134	0.6656	1	1	1	0.4354	0.777647	5	6	0
PANTHER_MOLECULAR_FUNCTION	Other_zinc_finger_transcription_factor	105	90	9	5	1	33	68	0.667	1	5	4	0.6908	0.936023	23	21	0
GOTERM	growth factor binding	22	21	0	0	1	48	86	0.6672	1	1	1	0.6403	0.854062	5	5	0
BIOCARTA	KERATINOCYTE_PATHWAY	46	45	1	0	0	40	91	0.6678	1	2	2	0.0176	0.516017	11	18	0
GOTERM	glucose homeostasis	45	45	0	0	0	24	75	0.6682	1	2	2	0.5854	0.846525	11	11	0
GOTERM	eating behavior	21	21	0	0	0	8	33	0.6702	1	1	1	0.6309	0.853415	5	5	0
GOTERM	ER-associated protein catabolic process	22	22	0	0	0	19	29	0.6708	1	1	1	0.6792	0.884045	6	5	0
GOTERM	actin filament	25	22	1	2	0	55	89	0.6727	1	1	1	0.4759	0.793148	6	6	0
GOTERM	heart looping	23	22	0	1	0	29	39	0.6731	1	1	1	0.667	0.885166	6	5	0
KEGG	KEGG_GLYCEROPHOSPHOLIPID_METABOLISM	77	69	2	2	4	40	71	0.6732	1	3	3	0.2557	0.651516	17	20	0
REACTOME	NUCLEAR_EVENTS_KINASE_AND_TRANSCRIPTION_FACTOR_ACTIVATION	24	22	0	2	0	38	74	0.6733	1	1	1	0.9986	1	6	1	0
GOTERM	membrane fraction	479	435	10	15	19	38	84	0.6734	1	22	20	0.0097	0.374095	109	129	0
GOTERM	insulin secretion	23	22	0	1	0	40	88	0.6734	1	1	1	0.2936	0.694338	6	7	0
GOTERM	regulation of small GTPase mediated signal transduction	46	46	0	0	0	114	136	0.6739	1	2	2	0.2372	0.664989	12	14	0
GOTERM	thymus development	23	22	0	0	1	44	85	0.6743	1	1	1	0.6722	0.884508	6	5	0
BIOCARTA	CHEMICAL_PATHWAY	22	22	0	0	0	43	99	0.6751	1	1	1	0.3045	0.635373	6	7	0
GOTERM	midbody	22	22	0	0	0	35	46	0.6758	1	1	1	0.4819	0.790429	6	6	0
GOTERM	lysosome organization	22	22	0	0	0	23	54	0.6764	1	1	1	0.8421	0.944352	6	4	0
GOTERM	germ cell development	22	22	0	0	0	55	75	0.6773	1	1	1	0.939	0.97943	6	3	0
KEGG	KEGG_LINOLEIC_ACID_METABOLISM	29	22	1	0	6	22	34	0.6774	1	1	1	0.0742	0.62415	6	9	0
GOTERM	central nervous system development	99	92	0	6	1	35	131	0.6779	1	5	4	0.0585	0.47246	23	30	0
PANTHER_MOLECULAR_FUNCTION	Transaminase	25	22	2	0	1	29	38	0.6783	1	1	1	0.9846	1	6	2	0
GOTERM	ubiquitin-protein ligase activity	149	137	1	7	4	41	78	0.6784	1	7	6	0.9067	0.981734	34	28	0
GOTERM	cellular membrane fusion	22	22	0	0	0	30	70	0.6785	1	1	1	0.6765	0.885785	6	5	0
PANTHER_BIOLOGICAL_PROCESS	Cell_motility	352	288	36	9	19	41	103	0.6789	1	14	13	0.1117	0.569639	72	81	0
GOTERM	glycoprotein binding	24	22	0	2	0	32	52	0.6795	1	1	1	0.6774	0.884496	6	5	0
GOTERM	blood circulation	47	46	0	0	1	24	57	0.68	1	2	2	0.9617	0.992187	12	7	0
KEGG	KEGG_AUTOIMMUNE_THYROID_DISEASE	53	22	20	1	10	6	36	0.68	1	1	1	0.8443	0.960205	6	4	0
REACTOME	RNA_POLYMERASE_I_TRANSCRIPTION_INITIATION	24	22	2	0	0	33	48	0.68	1	1	1	0.9987	1	6	1	0
REACTOME	FURTHER_PLATELET_RELEASATE	24	22	1	1	0	32	38	0.6801	1	1	1	0.6795	0.879993	6	5	0
Panther	Integrin_signalling_pathway	124	115	2	2	5	76	110	0.6802	1	6	5	0.5982	0.918302	29	28	0
Panther	FAS_signaling_pathway	22	22	0	0	0	50	69	0.6805	1	1	1	0.6694	0.908832	6	5	0
GOTERM	anaphase-promoting complex	22	22	0	0	0	34	60	0.6811	1	1	1	0.9394	0.981016	6	3	0
GOTERM	cellular amino acid biosynthetic process	23	22	0	1	0	30	38	0.6811	1	1	1	0.3007	0.695575	6	7	0
KEGG	KEGG_CHRONIC_MYELOID_LEUKEMIA	73	70	0	2	1	55	84	0.6814	1	4	3	0.132	0.524755	18	22	0
GOTERM	negative regulation of inflammatory response	22	22	0	0	0	15	27	0.6818	1	1	1	0.4779	0.790554	6	6	0
REACTOME	CHAPERONIN_MEDIATED_PROTEIN_FOLDING	50	46	1	2	1	15	32	0.683	1	2	2	0.488	0.817406	12	12	0
GOTERM	G-protein signaling, coupled to cAMP nucleotide second messenger	23	22	0	1	0	26	58	0.6834	1	1	1	0.6847	0.885615	6	5	0
PANTHER_MOLECULAR_FUNCTION	Anion_channel	30	22	4	3	1	31	45	0.6839	1	1	1	0.8437	0.938	6	4	0
PANTHER_MOLECULAR_FUNCTION	Basic_helix-loop-helix_transcription_factor	103	92	7	2	2	6	45	0.6863	1	5	4	0.2658	0.832734	23	26	0
KEGG	KEGG_VIRAL_MYOCARDITIS	73	47	22	2	2	35	80	0.6871	1	2	2	0.3905	0.841111	12	13	0
PANTHER_MOLECULAR_FUNCTION	Serine/threonine_protein_kinase_receptor	25	23	0	2	0	43	67	0.6879	1	1	1	0.5302	0.898741	6	6	0
GOTERM	Golgi membrane	350	334	4	7	5	41	81	0.688	1	17	15	0.8328	0.953374	84	76	0
GOTERM	glucose transport	23	23	0	0	0	26	54	0.6883	1	1	1	0.7172	0.893012	6	5	0
REACTOME	ADP_SIGNALLING_THROUGH_P2Y_PURINOCEPTOR_1	25	23	0	0	2	55	73	0.6907	1	1	1	0.3411	0.772737	6	7	0
GOTERM	positive regulation of transcription factor activity	24	23	1	0	0	47	66	0.6915	1	1	1	0.0139	0.353729	6	11	0
PANTHER_MOLECULAR_FUNCTION	Non-motor_actin_binding_protein	165	137	17	10	1	52	122	0.692	1	7	6	0.0077	0.36745	34	47	0
REACTOME	SIGNALING_BY_EGFR	48	47	0	1	0	73	80	0.6923	1	2	2	0.1604	0.672506	12	15	0
GOTERM	branching morphogenesis of a tube	23	23	0	0	0	14	55	0.6927	1	1	1	0.8673	0.953937	6	4	0
BIOCARTA	IGF1R_PATHWAY	23	23	0	0	0	81	83	0.6937	1	1	1	0.3489	0.641919	6	7	0
GOTERM	oxygen and reactive oxygen species metabolic process	26	23	1	2	0	36	94	0.6946	1	1	1	0.8681	0.951753	6	4	0
GOTERM	response to unfolded protein	51	47	3	0	1	12	33	0.695	1	2	2	0.9716	0.995153	12	7	0
GOTERM	metalloendopeptidase activity	104	94	0	2	8	44	90	0.6955	1	5	4	0.3001	0.719529	24	26	0
PANTHER_MOLECULAR_FUNCTION	Synthase	83	71	6	4	2	16	32	0.6956	1	4	3	0.6227	0.912605	18	17	0
GOTERM	embryonic skeletal system development	24	23	0	0	1	18	94	0.6959	1	1	1	0.7101	0.893091	6	5	0
KEGG	KEGG_PENTOSE_PHOSPHATE_PATHWAY	27	23	0	4	0	31	36	0.6968	1	1	1	0.1988	0.653759	6	8	0
REACTOME	COLLAGEN_MEDIATED_ACTIVATION_CASCADE	23	23	0	0	0	85	111	0.6968	1	1	1	0.3497	0.758881	6	7	0
GOTERM	chemotaxis	125	95	2	5	23	10	54	0.6974	1	5	4	0.7723	0.932099	24	21	0
GOTERM	cell projection organization	25	23	0	1	1	51	127	0.6984	1	1	1	0.5297	0.820572	6	6	0
PANTHER_MOLECULAR_FUNCTION	Ubiquitin-protein_ligase	253	183	54	6	10	33	79	0.6986	1	9	8	0.8977	0.98464	46	39	0
PANTHER_MOLECULAR_FUNCTION	Microtubule_family_cytoskeletal_protein	55	48	6	1	0	50	100	0.6987	1	2	2	0.6852	0.936435	12	11	0
GOTERM	ossification	50	48	0	1	1	33	56	0.6988	1	2	2	0.7963	0.932542	12	10	0
GOTERM	lysosomal membrane	76	71	4	1	0	26	38	0.6988	1	4	3	0.0973	0.541766	18	23	0
PANTHER_BIOLOGICAL_PROCESS	Fatty_acid_beta-oxidation	27	23	4	0	0	45	79	0.6988	1	1	1	0.9548	1	6	3	0
BIOCARTA	CTCF_PATHWAY	23	23	0	0	0	49	58	0.6988	1	1	1	0.346	0.646263	6	7	0
KEGG	KEGG_PROTEIN_EXPORT	24	23	1	0	0	30	65	0.6995	1	1	1	0.0954	0.610921	6	9	0
GOTERM	cysteine-type endopeptidase activity	58	48	3	2	5	30	44	0.6996	1	2	2	0.6851	0.894727	12	11	0
REACTOME	METAL_ION_SLC_TRANSPORTERS	23	23	0	0	0	21	43	0.6998	1	1	1	0.3482	0.763466	6	7	0
GOTERM	late endosome membrane	52	48	3	1	0	27	46	0.7004	1	2	2	0.5566	0.836358	12	12	0
GOTERM	postsynaptic density	73	72	0	1	0	116	246	0.7021	1	4	3	0.0678	0.475427	18	24	0
REACTOME	SNRNP_ASSEMBLY	50	48	2	0	0	29	40	0.7023	1	2	2	0.4303	0.781612	12	13	0
GOTERM	hydrolase activity	960	834	22	36	68	33	78	0.7025	1	42	38	0.0909	0.548842	209	222	0
GOTERM	fatty acid biosynthetic process	48	48	0	0	0	24	59	0.7031	1	2	2	0.6911	0.889827	12	11	0
GOTERM	spliceosomal snRNP assembly	26	24	1	1	0	15	19	0.7032	1	1	1	0.2391	0.641308	6	8	0
GOTERM	exocytosis	49	48	0	1	0	37	100	0.7034	1	2	2	0.2945	0.706084	12	14	0
PANTHER_MOLECULAR_FUNCTION	Protein_kinase	191	162	15	11	3	60	117	0.7042	1	8	7	0.1371	0.67689	41	47	0
BIOCARTA	G2_PATHWAY	24	24	0	0	0	34	48	0.7046	1	1	1	0.3865	0.682447	6	7	0
BIOCARTA	EIF4_PATHWAY	24	24	0	0	0	61	109	0.7047	1	1	1	0.7538	0.794342	6	5	0
REACTOME	G_BETA_GAMMA_SIGNALLING_THROUGH_PI3KGAMMA	25	24	0	0	1	54	65	0.7047	1	1	1	0.2318	0.744601	6	8	0
GOTERM	protein homotetramerization	26	24	0	2	0	33	49	0.705	1	1	1	0.5742	0.835463	6	6	0
BIOCARTA	MCALPAIN_PATHWAY	25	24	0	1	0	57	87	0.7061	1	1	1	0.2315	0.622463	6	8	0
GOTERM	single-stranded DNA binding	49	48	0	1	0	24	49	0.7067	1	2	2	0.0313	0.393129	12	18	0
GOTERM	transferase activity, transferring glycosyl groups	151	140	1	5	5	32	82	0.7071	1	7	6	0.8608	0.962199	35	30	0
REACTOME	FRS2MEDIATED_CASCADE	27	24	0	1	2	36	49	0.7071	1	1	1	0.7524	0.927304	6	5	0
GOTERM	monooxygenase activity	58	49	3	0	6	27	49	0.7075	1	2	2	0.7112	0.896052	12	11	0
REACTOME	PLATELET_DEGRANULATION	86	72	3	5	6	25	45	0.7077	1	4	3	0.9374	1	18	13	0
GOTERM	vesicle-mediated transport	171	164	1	2	4	32	58	0.7081	1	8	7	0.4507	0.794307	41	42	0
GOTERM	microtubule associated complex	27	24	0	3	0	79	94	0.7082	1	1	1	0.3822	0.753633	6	7	0
GOTERM	SH2 domain binding	25	24	1	0	0	64	119	0.7083	1	1	1	0.2329	0.637674	6	8	0
GOTERM	protein polyubiquitination	26	24	0	2	0	52	117	0.7087	1	1	1	0.8808	0.956572	6	4	0
GOTERM	spermatogenesis	269	228	13	17	11	24	52	0.709	1	11	10	0.5116	0.828754	57	57	0
GOTERM	protein phosphatase binding	24	24	0	0	0	62	96	0.7091	1	1	1	0.0547	0.43887	6	10	0
GOTERM	ligand-dependent nuclear receptor transcription coactivator activity	26	24	0	2	0	32	59	0.7091	1	1	1	0.3937	0.759862	6	7	0
REACTOME	G_ALPHA_12_13_SIGNALLING_EVENTS	54	49	0	5	0	114	139	0.7091	1	2	2	0.0242	0.390042	12	19	0
PANTHER_BIOLOGICAL_PROCESS	Gametogenesis	53	24	10	18	1	32	54	0.7092	1	1	1	0.2383	0.65549	6	8	0
PANTHER_BIOLOGICAL_PROCESS	B-cell-_and_antibody-mediated_immunity	97	72	13	4	8	15	35	0.7093	1	4	3	0.8206	0.966044	18	15	0
KEGG	KEGG_GLYCOSPHINGOLIPID_BIOSYNTHESIS_LACTO_AND_NEOLACTO_SERIES	26	24	0	0	2	19	45	0.7095	1	1	1	0.5783	0.849786	6	6	0
REACTOME	FGFR_LIGAND_BINDING_AND_ACTIVATION	27	24	0	1	2	36	48	0.7097	1	1	1	0.8873	0.985904	6	4	0
GOTERM	regulation of growth	51	49	0	2	0	25	48	0.7098	1	2	2	0.4632	0.795734	12	13	0
REACTOME	TRAF6_MEDIATED_INDUCTION_OF_THE_ANTIVIRAL_CYTOKINE_IFN_ALPHA_BETA_CASCADE	53	49	0	4	0	34	66	0.7107	1	2	2	0.9979	1	12	5	0
GOTERM	ATPase activity, coupled to transmembrane movement of substances	31	24	3	2	2	69	80	0.7109	1	1	1	0.2321	0.636461	6	8	0
Ingenuity	ERK.MAPK.Signaling	26	24	0	2	0	56	97	0.7113	1	1	1	0.1211	0.321105	6	9	0
GOTERM	regulation of translational initiation	24	24	0	0	0	22	55	0.7115	1	1	1	0.7493	0.908336	6	5	0
GOTERM	small GTPase mediated signal transduction	202	186	4	10	2	29	66	0.7115	1	9	8	0.7447	0.921454	47	43	0
GOTERM	amino acid transmembrane transporter activity	28	24	0	3	1	43	47	0.7121	1	1	1	0.5769	0.836095	6	6	0
BIOCARTA	CXCR4_PATHWAY	24	24	0	0	0	83	127	0.7131	1	1	1	0.5851	0.77188	6	6	0
PANTHER_BIOLOGICAL_PROCESS	mRNA_polyadenylation	28	25	0	3	0	33	52	0.7135	1	1	1	0.435	0.777223	6	7	0
GOTERM	actin filament organization	26	24	0	2	0	24	56	0.714	1	1	1	0.0216	0.377609	6	11	0
GOTERM	activation of JUN kinase activity	25	25	0	0	0	39	62	0.7143	1	1	1	0.6175	0.848558	6	6	0
REACTOME	G1_S_TRANSITION	102	95	3	3	1	21	36	0.7144	1	5	4	0.5084	0.827915	24	24	0
PANTHER_MOLECULAR_FUNCTION	Acyltransferase	122	96	16	8	2	29	50	0.7145	1	5	4	0.3446	0.816465	24	26	0
REACTOME	REGULATION_OF_INSULIN_SECRETION	212	185	13	8	6	18	62	0.7146	1	9	8	0.1415	0.682942	46	53	0
GOTERM	filopodium	25	24	0	1	0	60	73	0.7154	1	1	1	0.8844	0.958386	6	4	0
Ingenuity	PPARa.RXRa.Activation	52	49	1	2	0	52	67	0.7157	1	2	2	0.4535	0.603398	12	13	0
GOTERM	visual learning	25	24	0	1	0	38	105	0.7163	1	1	1	0.3987	0.758428	6	7	0
GOTERM	neuronal cell body	123	119	0	4	0	30	105	0.7165	1	6	5	0.109	0.550578	30	36	0
GOTERM	heart development	123	120	0	3	0	40	89	0.7173	1	6	5	0.0817	0.539865	30	37	0
KEGG	KEGG_GLYCINE_SERINE_AND_THREONINE_METABOLISM	31	25	0	3	3	21	28	0.7186	1	1	1	0.6208	0.845491	6	6	0
GOTERM	peripheral nervous system development	25	25	0	0	0	36	103	0.7187	1	1	1	0.6251	0.85295	6	6	0
GOTERM	endomembrane system	76	74	0	1	1	36	103	0.7194	1	4	3	0.3789	0.767627	19	20	0
GOTERM	positive regulation of smooth muscle cell proliferation	28	25	2	1	0	37	120	0.7197	1	1	1	0.9056	0.965819	6	4	0
PANTHER_BIOLOGICAL_PROCESS	Pre-mRNA_processing	39	25	6	2	6	17	27	0.7201	1	1	1	0.4361	0.777367	6	7	0
PANTHER_BIOLOGICAL_PROCESS	Other_lipid,_fatty_acid_and_steroid_metabolism	25	25	0	0	0	15	55	0.7203	1	1	1	0.4435	0.786304	6	7	0
KEGG	KEGG_ENDOMETRIAL_CANCER	52	50	0	2	0	79	141	0.7203	1	3	2	0.2467	0.646547	13	15	0
GOTERM	RNA polymerase II transcription factor activity	127	119	2	2	4	24	50	0.7208	1	6	5	0.747	0.922542	30	27	0
Panther	Transcription_regulation_by_bZIP_transcription_factor	27	25	1	1	0	27	46	0.7229	1	1	1	0.4332	0.833115	6	7	0
GOTERM	osteoblast differentiation	26	25	0	1	0	21	89	0.723	1	1	1	0.4362	0.779789	6	7	0
GOTERM	cytosol	1264	1124	15	44	81	31	68	0.7231	1	56	51	0.0772	0.538637	281	296	0
GOTERM	protein stabilization	26	25	0	1	0	27	31	0.7233	1	1	1	0.1478	0.571167	6	9	0
KEGG	KEGG_HEDGEHOG_SIGNALING_PATHWAY	56	51	0	1	4	31	65	0.7243	1	3	2	0.3948	0.833566	13	14	0
REACTOME	THROMBIN_SIGNALLING_THROUGH_PROTEINASE_ACTIVATED_RECEPTORS	27	25	0	0	2	20	64	0.7245	1	1	1	0.7888	0.952876	6	5	0
Panther	Cadherin_signaling_pathway	29	25	0	0	4	54	173	0.7251	1	1	1	0.9659	0.998881	6	3	0
GOTERM	post-translational protein modification	28	25	0	3	0	41	57	0.7265	1	1	1	0.9011	0.966374	6	4	0
GOTERM	memory	25	25	0	0	0	26	114	0.7269	1	1	1	0.0699	0.469874	6	10	0
GOTERM	protein amino acid autophosphorylation	77	74	0	3	0	77	105	0.7269	1	4	3	0.1315	0.571276	19	23	0
REACTOME	NEUROTRANSMITTER_RELEASE_CYCLE	28	25	0	2	1	42	119	0.727	1	1	1	0.6241	0.854598	6	6	0
PANTHER_BIOLOGICAL_PROCESS	Other_metabolism	477	384	51	14	28	27	53	0.7275	1	19	17	0.0891	0.493053	96	107	0
KEGG	KEGG_MATURITY_ONSET_DIABETES_OF_THE_YOUNG	25	25	0	0	0	6	22	0.7278	1	1	1	0.6226	0.845192	6	6	0
GOTERM	protein localization	53	51	0	2	0	37	98	0.7279	1	3	2	0.9207	0.980061	13	9	0
PANTHER_BIOLOGICAL_PROCESS	Embryogenesis	141	121	9	6	5	23	88	0.7281	1	6	5	0.3048	0.711284	30	33	0
GOTERM	positive regulation of gene expression	27	25	0	2	0	15	30	0.7282	1	1	1	0.4476	0.782719	6	7	0
Ingenuity	p38.MAPK.Signaling	27	26	0	1	0	34	51	0.7289	1	1	1	0.8192	0.857187	7	5	0
PANTHER_BIOLOGICAL_PROCESS	Nuclear_transport	135	75	57	2	1	35	50	0.7297	1	4	3	0.8041	0.963921	19	16	0
GOTERM	actin binding	283	255	8	13	7	67	114	0.7303	1	13	11	0.0517	0.470698	64	75	0
KEGG	KEGG_BASAL_CELL_CARCINOMA	55	51	0	0	4	25	53	0.7306	1	3	2	0.9846	0.998013	13	7	0
REACTOME	TRANSMISSION_ACROSS_CHEMICAL_SYNAPSES	130	121	0	6	3	81	146	0.7307	1	6	5	0.7156	0.925675	30	28	0
REACTOME	CAM_PATHWAY	26	26	0	0	0	99	130	0.7314	1	1	1	0.0933	0.563988	7	10	0
BIOCARTA	RACCYCD_PATHWAY	26	25	0	1	0	29	55	0.7315	1	1	1	0.2757	0.655924	6	8	0
GOTERM	neural tube closure	27	26	1	0	0	38	59	0.7323	1	1	1	0.9211	0.980032	7	4	0
REACTOME	PREFOLDIN_MEDIATED_TRANSFER_OF_SUBSTRATE_TO_CCT_TRIC	28	26	0	1	1	10	12	0.7323	1	1	1	0.6526	0.880405	7	6	0
GOTERM	4 iron, 4 sulfur cluster binding	26	26	0	0	0	36	114	0.733	1	1	1	0.4848	0.795743	7	7	0
GOTERM	hormone activity	85	75	0	1	9	5	14	0.7336	1	4	3	0.9553	0.991966	19	13	0
GOTERM	positive regulation of angiogenesis	28	26	0	1	1	16	46	0.7336	1	1	1	0.3162	0.703285	7	8	0
REACTOME	EXTENSION_OF_TELOMERES	28	26	0	2	0	35	50	0.734	1	1	1	0.179	0.6779	7	9	0
KEGG	KEGG_JAK_STAT_SIGNALING_PATHWAY	155	122	5	3	25	25	49	0.7341	1	6	5	0.0478	0.698991	31	39	0
BIOCARTA	WNT_PATHWAY	26	26	0	0	0	55	72	0.7345	1	1	1	0.6607	0.756499	7	6	0
REACTOME	SIGNALLING_TO_RAS	26	26	0	0	0	48	55	0.7357	1	1	1	0.816	0.964599	7	5	0
PANTHER_BIOLOGICAL_PROCESS	Anterior/posterior_patterning	67	51	7	6	3	6	104	0.7361	1	3	2	0.7653	0.953158	13	11	0
KEGG	KEGG_AMYOTROPHIC_LATERAL_SCLEROSIS_ALS	53	51	1	0	1	31	74	0.7361	1	3	2	0.5215	0.884248	13	13	0
GOTERM	single fertilization	31	26	3	1	1	14	24	0.7369	1	1	1	0.8091	0.933871	7	5	0
GOTERM	mitochondrial intermembrane space	28	26	1	1	0	12	30	0.7372	1	1	1	0.0883	0.486491	7	10	0
GOTERM	peptidyl-serine phosphorylation	27	26	0	1	0	41	89	0.7381	1	1	1	0.4897	0.796429	7	7	0
KEGG	KEGG_UBIQUITIN_MEDIATED_PROTEOLYSIS	138	124	4	8	2	44	82	0.7382	1	6	5	0.6105	0.870653	31	30	0
GOTERM	enzyme inhibitor activity	28	26	0	2	0	22	54	0.7385	1	1	1	0.1806	0.596349	7	9	0
GOTERM	DNA-dependent ATPase activity	28	26	1	1	0	43	91	0.7386	1	1	1	0.9186	0.979555	7	4	0
PANTHER_BIOLOGICAL_PROCESS	Protein_phosphorylation	660	562	58	23	17	59	112	0.739	1	28	25	0.0035	0.2595	141	167	0
PANTHER_MOLECULAR_FUNCTION	Cadherin	111	52	2	3	54	76	198	0.7395	1	3	2	0.5433	0.903622	13	13	0
GOTERM	ruffle membrane	27	26	1	0	0	51	95	0.7396	1	1	1	0.3167	0.703605	7	8	0
REACTOME	S_PHASE	103	99	2	2	0	21	36	0.7408	1	5	4	0.5152	0.826909	25	25	0
Panther	Dopamine_receptor_mediated_signaling_pathway	32	26	1	4	1	77	131	0.7409	1	1	1	0.8138	0.987207	7	5	0
GOTERM	regulation of cell migration	28	26	0	2	0	57	103	0.7412	1	1	1	0.487	0.794883	7	7	0
PANTHER_MOLECULAR_FUNCTION	Voltage-gated_calcium_channel	30	26	2	1	1	141	218	0.7412	1	1	1	0.4765	0.894348	7	7	0
GOTERM	anti-apoptosis	180	170	4	4	2	20	46	0.742	1	9	7	0.2215	0.663988	43	47	0
PANTHER_MOLECULAR_FUNCTION	Guanyl-nucleotide_exchange_factor	138	124	8	6	0	111	144	0.7422	1	6	5	0.0381	0.423194	31	40	0
KEGG	KEGG_INOSITOL_PHOSPHATE_METABOLISM	54	53	0	1	0	57	115	0.7426	1	3	2	0.573	0.854204	13	13	0
Ingenuity	Actin.Cytoskeleton.Signaling	29	27	1	1	0	80	92	0.7428	1	1	1	0.5338	0.625083	7	7	0
REACTOME	DARPP32_EVENTS	26	26	0	0	0	38	137	0.7434	1	1	1	0.0985	0.557588	7	10	0
GOTERM	mRNA transport	57	52	2	3	0	36	59	0.7436	1	3	2	0.8695	0.95807	13	10	0
PANTHER_MOLECULAR_FUNCTION	Other_signaling_molecule	259	214	25	9	11	30	105	0.7448	1	11	9	0.4188	0.898254	54	55	0
BIOCARTA	GH_PATHWAY	28	27	0	0	1	45	93	0.7457	1	1	1	0.1128	0.570187	7	10	0
GOTERM	response to estradiol stimulus	53	53	0	0	0	19	47	0.7462	1	3	2	0.0861	0.541651	13	18	0
REACTOME	METABOLISM_OF_BILE_ACIDS_AND_BILE_SALTS	27	27	0	0	0	34	54	0.7468	1	1	1	0.5362	0.831545	7	7	0
BIOCARTA	CREB_PATHWAY	27	27	0	0	0	86	118	0.7469	1	1	1	0.6975	0.765845	7	6	0
PANTHER_BIOLOGICAL_PROCESS	mRNA_transcription	296	213	56	18	9	39	61	0.7472	1	11	9	0.601	0.861334	53	52	0
GOTERM	keratinocyte differentiation	34	26	1	0	7	18	30	0.7474	1	1	1	0.9943	1	7	2	0
REACTOME	ASSOCIATION_OF_TRIC_CCT_WITH_TARGET_PROTEINS_DURING_BIOSYNTHESIS	29	27	1	1	0	22	48	0.7478	1	1	1	0.3555	0.767218	7	8	0
GOTERM	synaptosome	80	77	0	3	0	43	150	0.7483	1	4	3	0.3625	0.756806	19	21	0
GOTERM	negative regulation of neuron differentiation	29	27	1	1	0	6	73	0.7483	1	1	1	0.7041	0.895799	7	6	0
BIOCARTA	EDG1_PATHWAY	27	27	0	0	0	61	123	0.7488	1	1	1	0.5295	0.75732	7	7	0
REACTOME	TIGHT_JUNCTION_INTERACTIONS	30	27	0	1	2	13	68	0.7501	1	1	1	0.8399	0.967269	7	5	0
GOTERM	mRNA export from nucleus	32	27	1	4	0	35	49	0.7502	1	1	1	0.6977	0.89368	7	6	0
GOTERM	locomotory behavior	56	54	0	1	1	47	126	0.7506	1	3	2	0.4788	0.799149	14	14	0
KEGG	KEGG_CITRATE_CYCLE_TCA_CYCLE	32	27	2	2	1	28	43	0.7511	1	1	1	0.9794	0.992406	7	3	0
REACTOME	NEURORANSMITTER_RECEPTOR_BINDING_AND_DOWNSTREAM_TRANSMISSION_IN_THE_POSTSYNAPTIC_CELL	84	78	0	4	2	79	142	0.7513	1	4	3	0.8521	0.981067	20	16	0
KEGG	KEGG_PATHWAYS_IN_CANCER	328	304	4	8	12	45	89	0.7514	1	15	13	0.5646	0.850428	76	75	0
GOTERM	growth	29	27	0	0	2	14	40	0.7516	1	1	1	0.5301	0.821925	7	7	0
REACTOME	GS_ALPHA_MEDIATED_EVENTS_IN_GLUCAGON_SIGNALLING	27	27	0	0	0	55	84	0.7527	1	1	1	0.5378	0.826907	7	7	0
GOTERM	mitochondrial outer membrane	81	77	0	4	0	30	45	0.7531	1	4	3	0.1949	0.633115	19	23	0
PANTHER_MOLECULAR_FUNCTION	Other_miscellaneous_function_protein	427	349	35	20	23	29	64	0.7532	1	17	15	0.0306	0.44998	87	102	0
GOTERM	signal transduction	1921	1446	81	65	329	25	76	0.7535	1	72	65	0.6897	0.908864	362	348	0
KEGG	KEGG_ACUTE_MYELOID_LEUKEMIA	60	53	3	3	1	61	78	0.7537	1	3	2	0.1497	0.555205	13	17	0
GOTERM	cell morphogenesis	30	27	1	2	0	68	105	0.7538	1	1	1	0.1143	0.543708	7	10	0
GOTERM	translation	211	192	8	7	4	7	19	0.7542	1	10	8	0.4603	0.800998	48	49	0
GOTERM	meiosis	58	53	2	3	0	31	39	0.7548	1	3	2	0.2397	0.665159	13	16	0
REACTOME	G_PROTEIN_BETA_GAMMA_SIGNALLING	28	27	0	0	1	53	87	0.7551	1	1	1	0.3504	0.761221	7	8	0
PANTHER_BIOLOGICAL_PROCESS	Pain_sensation	32	27	3	0	2	23	71	0.7553	1	1	1	0.3618	0.713448	7	8	0
PANTHER_BIOLOGICAL_PROCESS	Other_nucleoside,_nucleotide_and_nucleic_acid_metabolism	29	28	1	0	0	46	71	0.7574	1	1	1	0.5741	0.814811	7	7	0
Ingenuity	LPS.IL-1.Mediated.Inhibition.of.RXR.Function	59	53	1	2	3	40	62	0.7576	1	3	2	0.2378	0.458676	13	16	0
Ingenuity	Amyotrophic.Lateral.Sclerosis.Signaling	29	27	0	1	1	40	92	0.7576	1	1	1	0.5332	0.636986	7	7	0
GOTERM	activation of MAPK activity	55	54	1	0	0	21	62	0.7582	1	3	2	0.4848	0.81031	14	14	0
GOTERM	anterior/posterior pattern formation	81	54	0	1	26	39	75	0.7584	1	3	2	0.7282	0.909094	14	12	0
GOTERM	fibroblast growth factor receptor signaling pathway	31	28	0	1	2	36	83	0.7588	1	1	1	0.8596	0.953333	7	5	0
REACTOME	DOWNSTREAM_TCR_SIGNALING	47	28	17	1	1	51	62	0.7593	1	1	1	0.5795	0.853119	7	7	0
GOTERM	RNA binding	598	528	20	29	21	23	50	0.7596	1	26	23	0.1582	0.628111	132	141	0
GOTERM	camera-type eye development	30	28	0	1	1	10	39	0.7598	1	1	1	0.2463	0.663733	7	9	0
GOTERM	SMAD binding	29	28	1	0	0	51	93	0.7598	1	1	1	0.251	0.664155	7	9	0
KEGG	KEGG_T_CELL_RECEPTOR_SIGNALING_PATHWAY	108	102	1	3	2	54	75	0.7601	1	5	4	0.4964	0.888175	26	26	0
REACTOME	CELL_CYCLE_MITOTIC	306	284	4	9	9	30	50	0.7601	1	14	12	0.3568	0.775748	71	74	0
REACTOME	INHIBITION_OF_INSULIN_SECRETION_BY_ADRENALINE_NORADRENALINE	30	28	0	0	2	39	99	0.7603	1	1	1	0.5753	0.852318	7	7	0
GOTERM	negative regulation of Wnt receptor signaling pathway	30	28	0	2	0	33	84	0.7605	1	1	1	0.2488	0.668677	7	9	0
KEGG	KEGG_ECM_RECEPTOR_INTERACTION	84	79	3	1	1	59	97	0.7607	1	4	3	0.955	0.986275	20	14	0
GOTERM	homophilic cell adhesion	139	79	0	5	55	73	208	0.7609	1	4	3	0.4064	0.783096	20	21	0
PANTHER_BIOLOGICAL_PROCESS	mRNA_splicing	214	171	36	4	3	22	45	0.7616	1	9	7	0.2505	0.703321	43	47	0
REACTOME	CELL_DEATH_SIGNALLING_VIA_NRAGE_NRIF_AND_NADE	61	54	0	7	0	84	124	0.7619	1	3	2	0.0173	0.358619	14	21	0
KEGG	KEGG_PRION_DISEASES	35	28	1	2	4	30	78	0.7625	1	1	1	0.7289	0.912076	7	6	0
GOTERM	regulation of cell shape	57	54	2	1	0	61	92	0.7628	1	3	2	0.8306	0.946377	14	11	0
KEGG	KEGG_SMALL_CELL_LUNG_CANCER	84	79	0	3	2	58	100	0.7636	1	4	3	0.0451	0.692467	20	27	0
KEGG	KEGG_RNA_POLYMERASE	29	28	1	0	0	16	26	0.7637	1	1	1	0.2496	0.654306	7	9	0
REACTOME	GLUCONEOGENESIS	31	28	0	2	1	18	33	0.7637	1	1	1	0.0654	0.528268	7	11	0
REACTOME	MYOGENESSIS	29	28	0	0	1	79	162	0.7638	1	1	1	0.4001	0.781013	7	8	0
KEGG	KEGG_ETHER_LIPID_METABOLISM	33	28	1	0	4	31	55	0.7648	1	1	1	0.736	0.902841	7	6	0
PANTHER_MOLECULAR_FUNCTION	Tight_junction	32	29	0	1	2	16	95	0.766	1	1	1	0.9862	1	7	3	0
REACTOME	MAPK_TARGETS_NUCLEAR_EVENTS_MEDIATED_BY_MAP_KINASES	30	28	0	2	0	38	80	0.766	1	1	1	0.9958	1	7	2	0
BIOCARTA	TNFR1_PATHWAY	29	28	1	0	0	39	60	0.7663	1	1	1	0.3979	0.708144	7	8	0
PANTHER_MOLECULAR_FUNCTION	Non-receptor_serine/threonine_protein_kinase	303	265	26	10	2	54	94	0.7664	1	13	11	0.0357	0.44175	66	79	0
PANTHER_BIOLOGICAL_PROCESS	Cell_structure_and_motility	205	172	27	4	2	39	104	0.7668	1	9	7	0.0055	0.23522	43	58	0
GOTERM	steroid biosynthetic process	33	29	2	1	1	30	58	0.767	1	1	1	0.4435	0.783232	7	8	0
KEGG	KEGG_PORPHYRIN_AND_CHLOROPHYLL_METABOLISM	41	28	2	2	9	21	33	0.767	1	1	1	0.03	0.71588	7	12	0
REACTOME	PLATELET_ACTIVATION	167	150	3	6	8	39	79	0.767	1	8	6	0.6377	0.885094	38	36	0
BIOCARTA	RHO_PATHWAY	32	28	1	3	0	42	67	0.7671	1	1	1	0.2516	0.635634	7	9	0
KEGG	KEGG_O_GLYCAN_BIOSYNTHESIS	30	28	0	1	1	65	169	0.7689	1	1	1	0.5695	0.862988	7	7	0
REACTOME	OPIOID_SIGNALLING	83	80	0	0	3	55	136	0.769	1	4	3	0.0165	0.355671	20	29	0
GOTERM	inflammatory response	228	197	9	5	17	16	44	0.7693	1	10	8	0.925	0.985797	49	41	0
GOTERM	response to UV	30	29	0	1	0	24	36	0.7694	1	1	1	0.9849	0.999976	7	3	0
GOTERM	protein ubiquitination	82	80	1	1	0	41	62	0.7696	1	4	3	0.8799	0.966351	20	16	0
GOTERM	heart morphogenesis	29	28	1	0	0	34	77	0.7699	1	1	1	0.5748	0.840187	7	7	0
GOTERM	electron transport chain	96	80	9	5	2	13	31	0.7703	1	4	3	0.4331	0.790471	20	21	0
GOTERM	response to hypoxia	130	127	0	2	1	31	70	0.7709	1	6	5	0.6704	0.891806	32	30	0
REACTOME	TOLL_LIKE_RECEPTOR_3_CASCADE	59	55	0	4	0	33	61	0.771	1	3	2	0.9973	1	14	6	0
KEGG	KEGG_RNA_DEGRADATION	59	55	4	0	0	22	47	0.7712	1	3	2	0.3873	0.829885	14	15	0
REACTOME	RNA_POLYMERASE_III_TRANSCRIPTION_INITIATION	29	29	0	0	0	20	40	0.7714	1	1	1	0.2883	0.773159	7	9	0
PANTHER_BIOLOGICAL_PROCESS	Other_developmental_process	104	80	10	6	8	32	105	0.7721	1	4	3	0.3414	0.708611	20	22	0
GOTERM	protein serine/threonine kinase activity	337	310	5	17	5	55	99	0.7722	1	16	13	0.012	0.370624	78	95	0
REACTOME	NEP_NS2_INTERACTS_WITH_THE_CELLULAR_EXPORT_MACHINERY	29	29	0	0	0	56	56	0.7726	1	1	1	0.4437	0.781694	7	8	0
Panther	Synaptic_vesicle_trafficking	31	29	0	2	0	63	150	0.7728	1	1	1	0.4507	0.8397	7	8	0
Ingenuity	Role.of.BRCA1.in.DNA.Damage.Response	29	29	0	0	0	57	68	0.7735	1	1	1	0.1543	0.308383	7	10	0
REACTOME	CD28_CO_STIMULATION	29	29	0	0	0	66	89	0.7737	1	1	1	0.0376	0.432552	7	12	0
GOTERM	actin cytoskeleton organization	119	104	7	7	1	54	115	0.774	1	5	4	0.2008	0.636381	26	30	0
GOTERM	DNA-directed DNA polymerase activity	32	28	2	2	0	34	48	0.7741	1	1	1	0.8642	0.952275	7	5	0
REACTOME	REGULATION_OF_GLUCOKINASE_BY_GLUCOKINASE_REGULATORY_PROTEIN	29	29	0	0	0	45	56	0.7743	1	1	1	0.4502	0.782138	7	8	0
REACTOME	TRANSPORT_OF_RIBONUCLEOPROTEINS_INTO_THE_HOST_NUCLEUS	29	29	0	0	0	56	58	0.7747	1	1	1	0.4398	0.781744	7	8	0
GOTERM	inhibition of adenylate cyclase activity by G-protein signaling pathway	29	29	0	0	0	30	74	0.776	1	1	1	0.4352	0.782418	7	8	0
REACTOME	SIGNAL_AMPLIFICATION	31	29	0	0	2	47	67	0.7763	1	1	1	0.2822	0.782057	7	9	0
GOTERM	cation binding	33	29	1	1	2	33	51	0.777	1	1	1	0.2824	0.691968	7	9	0
GOTERM	response to glucocorticoid stimulus	58	56	1	1	0	21	52	0.7775	1	3	2	0.1402	0.570906	14	18	0
KEGG	KEGG_THYROID_CANCER	29	29	0	0	0	46	69	0.7779	1	1	1	0.6072	0.850609	7	7	0
GOTERM	generation of precursor metabolites and energy	57	55	0	2	0	13	35	0.7784	1	3	2	0.2962	0.703219	14	16	0
Ingenuity	PI3K.AKT.Signaling	29	29	0	0	0	36	57	0.7792	1	1	1	0.1648	0.31737	7	10	0
Ingenuity	Estrogen.Receptor.Signaling	31	29	0	1	1	88	102	0.7793	1	1	1	0.0874	0.300481	7	11	0
PANTHER_BIOLOGICAL_PROCESS	Calcium_mediated_signaling	116	106	5	5	0	32	132	0.7795	1	5	4	0.4805	0.792321	27	27	0
BIOCARTA	FAS_PATHWAY	30	30	0	0	0	47	76	0.7804	1	2	1	0.6512	0.757988	8	7	0
GOTERM	proteolysis	434	354	11	10	59	30	74	0.7805	1	18	15	0.8397	0.955154	89	81	0
GOTERM	ovarian follicle development	32	30	0	2	0	13	39	0.7812	1	2	1	0.9025	0.969529	8	5	0
GOTERM	somitogenesis	30	29	0	0	1	26	53	0.7814	1	1	1	0.4389	0.783851	7	8	0
GOTERM	insulin receptor binding	31	30	0	1	0	71	94	0.7824	1	2	1	0.3233	0.717869	8	9	0
REACTOME	CELL_CYCLE_CHECKPOINTS	110	106	2	1	1	22	40	0.7824	1	5	4	0.6638	0.892231	27	25	0
REACTOME	DNA_STRAND_ELONGATION	31	30	0	1	0	24	45	0.7829	1	2	1	0.1962	0.711899	8	10	0
GOTERM	acute-phase response	34	30	0	1	3	12	21	0.7836	1	2	1	0.4836	0.796005	8	8	0
PANTHER_BIOLOGICAL_PROCESS	DNA_metabolism	32	30	2	0	0	20	39	0.7845	1	2	1	0.654	0.857361	8	7	0
PANTHER_BIOLOGICAL_PROCESS	Exocytosis	104	82	18	3	1	30	74	0.7848	1	4	3	0.3046	0.730653	21	23	0
REACTOME	NUCLEAR_IMPORT_OF_REV_PROTEIN	30	30	0	0	0	43	54	0.7848	1	2	1	0.4821	0.812026	8	8	0
KEGG	KEGG_PROPANOATE_METABOLISM	33	30	1	0	2	41	80	0.7849	1	2	1	0.9604	0.988969	8	4	0
REACTOME	ACTIVATION_OF_KAINATE_RECEPTORS_UPON_GLUTAMATE_BINDING	32	30	0	1	1	43	136	0.7849	1	2	1	0.9052	1	8	5	0
REACTOME	PLATELET_ACTIVATION_TRIGGERS	59	57	0	0	2	55	82	0.7855	1	3	2	0.3336	0.773407	14	16	0
PANTHER_MOLECULAR_FUNCTION	Other_cytoskeletal_proteins	40	30	7	3	0	27	93	0.7857	1	2	1	0.3262	0.824446	8	9	0
GOTERM	protein heterodimerization activity	190	177	3	4	6	38	81	0.7867	1	9	7	0.4056	0.783961	44	46	0
GOTERM	protein tyrosine/serine/threonine phosphatase activity	31	30	0	0	1	40	69	0.7875	1	2	1	0.3283	0.71855	8	9	0
GOTERM	nuclear speck	114	107	3	3	1	31	60	0.7878	1	5	4	0.0625	0.470932	27	34	0
GOTERM	cellular calcium ion homeostasis	60	57	0	2	1	15	94	0.788	1	3	2	0.5849	0.84648	14	14	0
KEGG	KEGG_PARKINSONS_DISEASE	133	107	21	4	1	12	35	0.7898	1	5	4	0.3399	0.792469	27	29	0
REACTOME	STEROID_METABOLISM	62	58	1	2	1	23	38	0.7905	1	3	2	0.2692	0.798091	15	17	0
REACTOME	VPR_MEDIATED_NUCLEAR_IMPORT_OF_PICS	31	31	0	0	0	47	55	0.7907	1	2	1	0.5265	0.82787	8	8	0
GOTERM	humoral immune response	34	30	2	2	0	27	41	0.7908	1	2	1	0.9015	0.969303	8	5	0
GOTERM	mRNA processing	246	225	12	7	2	22	49	0.7909	1	11	9	0.124	0.571359	56	64	0
GOTERM	positive regulation of gene-specific transcription from RNA polymerase II promoter	61	57	0	4	0	33	59	0.7918	1	3	2	0.1597	0.586671	14	18	0
REACTOME	SIGNALING_BY_ROBO_RECEPTOR	32	31	0	1	0	122	177	0.7918	1	2	1	0.5242	0.82721	8	8	0
PANTHER_BIOLOGICAL_PROCESS	Fertilization	41	30	9	0	2	42	55	0.7931	1	2	1	0.7993	0.957823	8	6	0
GOTERM	histone deacetylase binding	34	31	0	3	0	33	91	0.794	1	2	1	0.1271	0.552791	8	11	0
GOTERM	phosphoinositide binding	60	58	0	1	1	68	110	0.7944	1	3	2	0.02	0.356515	15	22	0
REACTOME	INTEGRATION_OF_ENERGY_METABOLISM	229	201	14	9	5	19	52	0.7947	1	10	8	0.1459	0.685099	50	57	0
GOTERM	translational elongation	95	84	4	5	2	5	10	0.795	1	4	3	0.1814	0.63559	21	25	0
GOTERM	acrosomal vesicle	31	31	0	0	0	30	55	0.7953	1	2	1	0.0125	0.371537	8	14	0
GOTERM	peptidyl-tyrosine phosphorylation	32	31	0	1	0	90	148	0.7957	1	2	1	0.1258	0.556548	8	11	0
GOTERM	protein dimerization activity	86	83	2	1	0	32	73	0.7958	1	4	3	0.1098	0.550655	21	26	0
GOTERM	protein kinase cascade	92	85	1	5	1	61	102	0.7959	1	4	3	0.459	0.79673	21	22	0
PANTHER_BIOLOGICAL_PROCESS	Protein_biosynthesis	591	270	302	10	9	10	27	0.7965	1	14	11	0.7044	0.927793	68	64	0
GOTERM	in utero embryonic development	113	109	1	3	0	48	79	0.7967	1	5	4	0.2248	0.665394	27	31	0
GOTERM	acid-amino acid ligase activity	34	32	0	1	1	121	173	0.797	1	2	1	0.7175	0.894537	8	7	0
GOTERM	potassium channel activity	32	31	0	0	1	38	113	0.7978	1	2	1	0.9127	0.979262	8	5	0
REACTOME	REGULATION_OF_INSULIN_SECRETION_BY_GLUCAGON_LIKE_PEPTIDE_1	61	58	0	0	3	78	113	0.7982	1	3	2	0.6013	0.862375	15	14	0
GOTERM	calcium-dependent protein binding	32	31	0	0	1	21	49	0.7986	1	2	1	0.6923	0.893997	8	7	0
REACTOME	REV_MEDIATED_NUCLEAR_EXPORT_OF_HIV1_RNA	31	31	0	0	0	44	54	0.7988	1	2	1	0.3613	0.778872	8	9	0
KEGG	KEGG_PROSTATE_CANCER	89	85	0	3	1	58	82	0.7989	1	4	3	0.0601	0.582575	21	28	0
REACTOME	GENERIC_TRANSCRIPTION_PATHWAY	35	31	1	3	0	44	80	0.7991	1	2	1	0.1278	0.62404	8	11	0
PANTHER_MOLECULAR_FUNCTION	CAM_family_adhesion_molecule	72	58	1	2	11	25	243	0.7993	1	3	2	0.0707	0.530014	15	20	0
GOTERM	sensory perception of sound	91	84	2	3	2	52	136	0.7995	1	4	3	0.4412	0.79079	21	22	0
REACTOME	PYRUVATE_METABOLISM_AND_TCA_CYCLE	36	32	0	3	1	22	40	0.7996	1	2	1	0.9923	1	8	3	0
KEGG	KEGG_CYSTEINE_AND_METHIONINE_METABOLISM	34	31	0	1	2	23	37	0.7998	1	2	1	0.8273	0.959266	8	6	0
GOTERM	response to ethanol	60	59	0	0	1	17	65	0.8001	1	3	2	0.1935	0.637652	15	18	0
REACTOME	E2F_MEDIATED_REGULATION_OF_DNA_REPLICATION	33	31	1	1	0	25	46	0.8004	1	2	1	0.8273	0.969855	8	6	0
GOTERM	collagen binding	32	32	0	0	0	53	96	0.8005	1	2	1	0.9724	0.996108	8	4	0
PANTHER_MOLECULAR_FUNCTION	Zinc_finger_transcription_factor	212	180	21	8	3	23	71	0.8008	1	9	7	0.26	0.82635	45	49	0
PANTHER_MOLECULAR_FUNCTION	Cell_adhesion_molecule	99	84	8	6	1	47	125	0.8011	1	4	3	0.1305	0.691391	21	26	0
GOTERM	synapse	246	227	0	14	5	70	175	0.8029	1	11	9	0.079	0.540412	57	66	0
REACTOME	TRANSPORT_OF_THE_SLBP_INDEPENDENT_MATURE_MRNA	32	32	0	0	0	43	52	0.803	1	2	1	0.5646	0.837422	8	8	0
GOTERM	innate immune response	99	84	1	5	9	16	29	0.8034	1	4	3	0.5458	0.834738	21	21	0
GOTERM	extracellular matrix organization	62	59	1	2	0	37	91	0.8035	1	3	2	0.7541	0.920589	15	13	0
BIOCARTA	GPCR_PATHWAY	35	32	1	2	0	83	109	0.8038	1	2	1	0.4052	0.729277	8	9	0
PANTHER_BIOLOGICAL_PROCESS	RNA_localization	33	32	0	1	0	62	82	0.8055	1	2	1	0.4081	0.745732	8	9	0
Ingenuity	Huntingtons.Disease.Signaling	61	60	0	1	0	61	80	0.8065	1	3	2	0.8564	0.905047	15	12	0
GOTERM	sulfotransferase activity	35	32	0	1	2	31	95	0.8072	1	2	1	0.7221	0.896621	8	7	0
KEGG	KEGG_BUTANOATE_METABOLISM	34	32	0	1	1	32	41	0.8076	1	2	1	0.4033	0.834614	8	9	0
GOTERM	microtubule cytoskeleton	33	32	0	1	0	36	80	0.8082	1	2	1	0.4093	0.773057	8	9	0
PANTHER_BIOLOGICAL_PROCESS	Fatty_acid_metabolism	120	86	20	3	11	29	46	0.8083	1	4	3	0.0214	0.301407	22	30	0
REACTOME	GLUCAGON_TYPE_LIGAND_RECEPTORS	33	32	0	0	1	12	43	0.8091	1	2	1	0.3977	0.774301	8	9	0
GOTERM	ubiquitin thiolesterase activity	77	61	7	9	0	56	67	0.8093	1	3	2	0.7927	0.932724	15	13	0
PANTHER_BIOLOGICAL_PROCESS	Cytokinesis	115	85	25	3	2	26	43	0.8094	1	4	3	0.0104	0.20825	21	31	0
GOTERM	protein modification process	148	135	1	6	6	54	81	0.8102	1	7	5	0.6651	0.893004	34	32	0
GOTERM	protein homooligomerization	60	60	0	0	0	37	63	0.8103	1	3	2	0.5515	0.840294	15	15	0
PANTHER_MOLECULAR_FUNCTION	Transmembrane_receptor_regulatory/adaptor_protein	65	60	2	2	1	41	101	0.8121	1	3	2	0.3283	0.838168	15	17	0
PANTHER_MOLECULAR_FUNCTION	Aminoacyl-tRNA_synthetase	36	33	3	0	0	35	51	0.8128	1	2	1	0.7491	0.939417	8	7	0
GOTERM	positive regulation of epithelial cell proliferation	36	33	0	1	2	41	94	0.8133	1	2	1	0.9446	0.98143	8	5	0
KEGG	KEGG_CHEMOKINE_SIGNALING_PATHWAY	190	160	2	4	24	39	87	0.814	1	8	6	0.1948	0.618506	40	45	0
GOTERM	phosphoprotein phosphatase activity	36	33	2	1	0	44	73	0.8141	1	2	1	0.758	0.914234	8	7	0
GOTERM	defense response	75	60	3	2	10	14	27	0.8142	1	3	2	0.6693	0.889491	15	14	0
KEGG	KEGG_INTESTINAL_IMMUNE_NETWORK_FOR_IGA_PRODUCTION	48	33	14	1	0	14	21	0.8143	1	2	1	0.8656	0.987588	8	6	0
BIOCARTA	AT1R_PATHWAY	34	32	1	1	0	81	111	0.8143	1	2	1	0.7282	0.784863	8	7	0
GOTERM	Golgi apparatus	809	742	9	29	29	39	82	0.8153	1	37	32	0.5067	0.829481	186	184	0
PANTHER_BIOLOGICAL_PROCESS	Glycolysis	46	33	8	3	2	18	38	0.8161	1	2	1	0.6043	0.8328	8	8	0
GOTERM	soluble fraction	296	277	3	10	6	25	56	0.8162	1	14	11	0.0855	0.544905	69	79	0
GOTERM	spermatid development	35	34	0	1	0	27	67	0.8168	1	2	1	0.479	0.795193	9	9	0
GOTERM	transcription initiation from RNA polymerase II promoter	67	61	2	4	0	27	45	0.8179	1	3	2	0.2475	0.670724	15	18	0
PANTHER_MOLECULAR_FUNCTION	Ribonucleoprotein	96	62	31	2	1	19	46	0.8181	1	3	2	0.8798	0.979224	16	12	0
GOTERM	cytokinesis	35	33	0	2	0	38	58	0.8183	1	2	1	0.1803	0.601983	8	11	0
GOTERM	organ morphogenesis	120	112	1	6	1	32	65	0.8188	1	6	4	0.7777	0.93245	28	25	0
REACTOME	SIGNALLING_TO_ERKS	34	34	0	0	0	52	74	0.8189	1	2	1	0.6423	0.879966	9	8	0
Panther	Notch_signaling_pathway	33	33	0	0	0	25	98	0.819	1	2	1	0.4413	0.822771	8	9	0
GOTERM	methyltransferase activity	117	112	3	1	1	27	54	0.8195	1	6	4	0.774	0.931453	28	25	0
GOTERM	dendritic spine	36	33	0	3	0	78	161	0.8204	1	2	1	0.1012	0.540657	8	12	0
Ingenuity	B.Cell.Receptor.Signaling	35	33	0	2	0	58	67	0.8205	1	2	1	0.608	0.693823	8	8	0
REACTOME	GLUCOSE_REGULATION_OF_INSULIN_SECRETION	161	137	13	8	3	15	44	0.8217	1	7	5	0.1068	0.591277	34	41	0
REACTOME	RNA_POLYMERASE_III_TRANSCRIPTION	34	34	0	0	0	25	61	0.8217	1	2	1	0.3349	0.774299	9	10	0
GOTERM	I-kappaB kinase/NF-kappaB cascade	38	33	0	5	0	24	28	0.8237	1	2	1	0.4443	0.78689	8	9	0
PANTHER_MOLECULAR_FUNCTION	DNA_helicase	76	62	11	3	0	55	78	0.8246	1	3	2	0.4873	0.921351	16	16	0
GOTERM	protein domain specific binding	96	88	1	7	0	31	61	0.8248	1	4	3	0.1311	0.574223	22	27	0
GOTERM	protein serine/threonine phosphatase activity	37	34	1	2	0	38	70	0.8268	1	2	1	0.0621	0.454308	9	13	0
GOTERM	NAD or NADH binding	37	34	0	2	1	26	49	0.8271	1	2	1	0.4995	0.798721	9	9	0
GOTERM	MAPKKK cascade	35	34	0	1	0	69	95	0.8275	1	2	1	0.3356	0.730416	9	10	0
Ingenuity	Insulin.Receptor.Signaling	35	34	0	1	0	71	94	0.8297	1	2	1	0.3364	0.53389	9	10	0
PANTHER_BIOLOGICAL_PROCESS	DNA_repair	169	138	25	5	1	37	66	0.8298	1	7	5	0.2744	0.726724	35	38	0
BIOCARTA	FMLP_PATHWAY	37	35	1	1	0	35	95	0.83	1	2	1	0.6708	0.765378	9	8	0
GOTERM	receptor signaling protein activity	35	34	0	1	0	36	75	0.8301	1	2	1	0.4892	0.795733	9	9	0
GOTERM	microtubule cytoskeleton organization	40	35	2	2	1	54	93	0.8304	1	2	1	0.9039	0.969666	9	6	0
PANTHER_MOLECULAR_FUNCTION	DNA-directed_RNA_polymerase	42	35	7	0	0	17	33	0.8306	1	2	1	0.3765	0.825726	9	10	0
GOTERM	cation transport	67	63	1	3	0	56	97	0.831	1	3	2	0.5178	0.825264	16	16	0
PANTHER_BIOLOGICAL_PROCESS	Amino_acid_activation	38	35	3	0	0	39	48	0.8316	1	2	1	0.8051	0.957888	9	7	0
PANTHER_BIOLOGICAL_PROCESS	Protein_glycosylation	193	164	21	3	5	39	93	0.8317	1	8	6	0.6573	0.906824	41	39	0
GOTERM	apical plasma membrane	153	140	3	6	4	37	74	0.8324	1	7	5	0.2429	0.684787	35	39	0
GOTERM	cell communication	94	89	2	1	2	43	111	0.8328	1	4	3	0.2048	0.640184	22	26	0
PANTHER_MOLECULAR_FUNCTION	Other_membrane_traffic_protein	117	90	27	0	0	32	69	0.8331	1	5	3	0.889	0.982668	23	18	0
GOTERM	histone acetyltransferase activity	38	35	2	1	0	41	84	0.8332	1	2	1	0.2453	0.668844	9	11	0
GOTERM	positive regulation of peptidyl-tyrosine phosphorylation	37	35	0	1	1	16	49	0.8334	1	2	1	0.5275	0.824708	9	9	0
GOTERM	mitochondrial respiratory chain complex I	43	35	7	1	0	12	17	0.8335	1	2	1	0.5203	0.822078	9	9	0
GOTERM	glycolysis	42	35	1	4	2	19	30	0.8342	1	2	1	0.8133	0.937787	9	7	0
REACTOME	PLC_GAMMA1_SIGNALLING	35	35	0	0	0	97	147	0.8344	1	2	1	0.0797	0.540887	9	13	0
PANTHER_MOLECULAR_FUNCTION	Kinase_inhibitor	43	35	5	2	1	15	43	0.8346	1	2	1	0.2404	0.80679	9	11	0
GOTERM	serine-type endopeptidase inhibitor activity	93	63	3	4	23	18	40	0.8348	1	3	2	0.2097	0.63762	16	19	0
PANTHER_MOLECULAR_FUNCTION	Complement_component	51	34	8	0	9	25	35	0.8357	1	2	1	0.8888	0.979065	9	6	0
GOTERM	nuclear pore	66	64	1	1	0	43	63	0.8389	1	3	2	0.848	0.951102	16	13	0
GOTERM	transcription cofactor activity	39	36	0	3	0	28	100	0.8396	1	2	1	0.5655	0.841485	9	9	0
PANTHER_BIOLOGICAL_PROCESS	Muscle_development	143	116	11	6	10	18	52	0.8398	1	6	4	0.4497	0.781987	29	30	0
REACTOME	INNATE_IMMUNITY_SIGNALING	136	91	33	7	5	31	53	0.8409	1	5	3	0.966	1	23	16	0
PANTHER_MOLECULAR_FUNCTION	Cysteine_protease	125	91	22	7	5	44	55	0.8427	1	5	3	0.7878	0.946321	23	20	0
GOTERM	Golgi cisterna membrane	68	64	2	0	2	50	66	0.843	1	3	2	0.3128	0.720558	16	18	0
REACTOME	G_ALPHA_S_SIGNALLING_EVENTS	126	116	1	1	8	26	87	0.8433	1	6	4	0.4442	0.806461	29	30	0
GOTERM	blood coagulation	70	64	0	3	3	29	50	0.8434	1	3	2	0.7599	0.921217	16	14	0
GOTERM	cellular response to insulin stimulus	37	37	0	0	0	42	92	0.8452	1	2	1	0.0555	0.445702	9	14	0
REACTOME	INFLUENZA_VIRAL_RNA_TRANSCRIPTION_AND_REPLICATION	100	91	1	5	3	5	11	0.8453	1	5	3	0.1741	0.71065	23	27	0
REACTOME	METABOLISM_OF_RNA	96	92	3	0	1	26	42	0.8456	1	5	3	0.3556	0.782435	23	25	0
GOTERM	spliceosomal complex	123	117	4	2	0	19	26	0.8458	1	6	4	0.0637	0.472554	29	37	0
KEGG	KEGG_MELANOMA	71	66	0	3	2	56	91	0.8459	1	3	2	0.1933	0.645606	17	20	0
GOTERM	protein amino acid glycosylation	67	65	0	0	2	29	70	0.8461	1	3	2	0.7858	0.930853	16	14	0
PANTHER_BIOLOGICAL_PROCESS	Phagocytosis	39	36	2	1	0	74	158	0.8467	1	2	1	0.0202	0.256358	9	15	0
GOTERM	NADH dehydrogenase (ubiquinone) activity	44	36	7	1	0	12	23	0.8473	1	2	1	0.7114	0.894175	9	8	0
PANTHER_MOLECULAR_FUNCTION	SNARE_protein	38	36	2	0	0	35	58	0.8475	1	2	1	0.7172	0.933785	9	8	0
GOTERM	regulation of cyclin-dependent protein kinase activity	37	37	0	0	0	13	28	0.848	1	2	1	0.4545	0.790074	9	10	0
PANTHER_BIOLOGICAL_PROCESS	Lipid,_fatty_acid_and_steroid_metabolism	38	37	0	1	0	44	61	0.8492	1	2	1	0.5952	0.830973	9	9	0
PANTHER_MOLECULAR_FUNCTION	Other_DNA-binding_protein	331	215	84	8	24	16	44	0.8496	1	11	8	0.9055	0.973826	54	46	0
GOTERM	induction of apoptosis	172	167	4	1	0	23	66	0.8502	1	8	6	0.5821	0.852486	42	41	0
PANTHER_BIOLOGICAL_PROCESS	Nucleoside,_nucleotide_and_nucleic_acid_transport	58	37	14	6	1	24	40	0.8506	1	2	1	0.3013	0.726096	9	11	0
REACTOME	PLC_BETA_MEDIATED_EVENTS	38	37	0	0	1	105	169	0.8506	1	2	1	0.1065	0.596748	9	13	0
REACTOME	CENTROSOME_MATURATION	72	66	1	2	3	41	65	0.8514	1	3	2	0.9329	1	17	12	0
REACTOME	INSULIN_SYNTHESIS_AND_SECRETION	129	119	1	6	3	6	20	0.8524	1	6	4	0.0749	0.569796	30	37	0
KEGG	KEGG_CARDIAC_MUSCLE_CONTRACTION	80	66	7	4	3	17	89	0.8528	1	3	2	0.0123	0.653233	17	25	0
GOTERM	intracellular membrane-bounded organelle	140	121	2	15	2	37	65	0.8547	1	6	4	0.0442	0.441216	30	39	0
REACTOME	REGULATION_OF_GENE_EXPRESSION_IN_BETA_CELLS	101	93	1	5	2	5	13	0.8547	1	5	3	0.0659	0.552232	23	30	0
REACTOME	FORMATION_OF_PLATELET_PLUG	186	169	3	6	8	41	80	0.8555	1	8	6	0.8047	0.965285	42	38	0
GOTERM	cellular amino acid metabolic process	40	38	0	2	0	27	35	0.8571	1	2	1	0.9365	0.980835	10	6	0
GOTERM	response to hormone stimulus	39	38	1	0	0	29	52	0.8573	1	2	1	0.7728	0.922094	10	8	0
GOTERM	negative regulation of cell cycle	38	37	0	1	0	28	70	0.8577	1	2	1	0.305	0.701439	9	11	0
PANTHER_BIOLOGICAL_PROCESS	Glycogen_metabolism	52	38	8	5	1	27	57	0.8579	1	2	1	0.769	0.957739	10	8	0
PANTHER_BIOLOGICAL_PROCESS	Complement-mediated_immunity	56	38	8	1	9	24	35	0.858	1	2	1	0.8731	1	10	7	0
GOTERM	protein transporter activity	73	69	2	2	0	51	63	0.8591	1	3	2	0.6824	0.890295	17	16	0
PANTHER_MOLECULAR_FUNCTION	Epimerase/racemase	47	38	7	2	0	24	80	0.8597	1	2	1	0.4821	0.910701	10	10	0
PANTHER_BIOLOGICAL_PROCESS	Anion_transport	90	68	6	7	9	47	76	0.8602	1	3	2	0.9706	1	17	11	0
GOTERM	ER to Golgi vesicle-mediated transport	41	38	1	1	1	37	50	0.8604	1	2	1	0.3421	0.741518	10	11	0
KEGG	KEGG_AMINOACYL_TRNA_BIOSYNTHESIS	41	38	3	0	0	35	57	0.8611	1	2	1	0.7634	0.91613	10	8	0
GOTERM	anatomical structure morphogenesis	103	94	4	4	1	20	48	0.8616	1	5	3	0.8331	0.956038	24	20	0
GOTERM	anchored to membrane	115	95	2	4	14	20	149	0.8619	1	5	3	0.935	0.986638	24	18	0
PANTHER_BIOLOGICAL_PROCESS	Amino_acid_catabolism	50	40	9	1	0	30	60	0.8622	1	2	1	0.8124	0.963352	10	8	0
KEGG	KEGG_RETINOL_METABOLISM	64	39	2	2	21	21	31	0.8632	1	2	1	0.1542	0.567921	10	13	0
GOTERM	acyltransferase activity	139	120	6	9	4	29	48	0.864	1	6	4	0.3708	0.766263	30	32	0
GOTERM	G1/S transition of mitotic cell cycle	39	39	0	0	0	33	66	0.8649	1	2	1	0.3806	0.760272	10	11	0
GOTERM	response to hydrogen peroxide	40	39	1	0	0	20	77	0.866	1	2	1	0.0187	0.374261	10	16	0
GOTERM	cytoskeletal protein binding	40	39	0	0	1	57	97	0.8666	1	2	1	0.7954	0.933069	10	8	0
PANTHER_BIOLOGICAL_PROCESS	General_mRNA_transcription_activities	45	38	5	1	1	26	33	0.8668	1	2	1	0.3373	0.706046	10	11	0
PANTHER_BIOLOGICAL_PROCESS	Cell_adhesion	622	455	54	22	91	46	157	0.8678	1	23	18	0.481	0.80723	114	114	0
GOTERM	ion transport	511	452	6	21	32	42	102	0.8682	1	23	18	0.9919	0.998779	113	92	0
GOTERM	positive regulation of transcription from RNA polymerase II promoter	290	268	2	10	10	24	73	0.8685	1	13	10	0.8144	0.955273	67	61	0
PANTHER_BIOLOGICAL_PROCESS	Other_protein_metabolism	48	40	5	2	1	43	51	0.8685	1	2	1	0.5523	0.815709	10	10	0
BIOCARTA	P38MAPK_PATHWAY	40	39	0	1	0	49	67	0.8685	1	2	1	0.7876	0.828866	10	8	0
GOTERM	nucleotide binding	1934	1632	46	85	171	42	84	0.8699	1	82	70	0.0912	0.557233	408	420	0
Ingenuity	Mitochondrial.Dysfunction	76	70	0	5	1	14	50	0.8701	1	4	2	0.8646	0.902595	18	14	0
KEGG	KEGG_ALDOSTERONE_REGULATED_SODIUM_REABSORPTION	42	40	0	2	0	44	86	0.8703	1	2	1	0.2844	0.670773	10	12	0
PANTHER_MOLECULAR_FUNCTION	Nuclease	85	70	10	5	0	35	79	0.8707	1	4	2	0.4859	0.913337	18	18	0
PANTHER_BIOLOGICAL_PROCESS	Nerve-nerve_synaptic_transmission	81	69	2	6	4	48	152	0.8714	1	3	2	0.3568	0.711229	17	19	0
GOTERM	calcium channel activity	41	40	0	0	1	74	123	0.8726	1	2	1	0.7045	0.890308	10	9	0
REACTOME	NCAM1_INTERACTIONS	44	40	1	1	2	67	107	0.873	1	2	1	0.9026	1	10	7	0
KEGG	KEGG_NUCLEOTIDE_EXCISION_REPAIR	44	40	1	3	0	32	43	0.8739	1	2	1	0.7051	0.893347	10	9	0
BIOCARTA	BIOPEPTIDES_PATHWAY	43	40	1	1	1	66	93	0.8747	1	2	1	0.5608	0.763924	10	10	0
GOTERM	response to virus	116	96	4	2	14	16	33	0.8749	1	5	3	0.5462	0.8398	24	24	0
REACTOME	CYTOCHROME_P450_ARRANGED_BY_SUBSTRATE_TYPE	49	40	1	0	8	20	37	0.8756	1	2	1	0.4139	0.791568	10	11	0
REACTOME	DOWNSTREAM_SIGNALING_OF_ACTIVATED_FGFR	43	40	0	1	2	44	55	0.8756	1	2	1	0.4143	0.789385	10	11	0
PANTHER_MOLECULAR_FUNCTION	Calmodulin_related_protein	157	123	16	4	14	23	76	0.8758	1	6	4	0.2764	0.82867	31	34	0
GOTERM	synaptic vesicle	42	41	0	1	0	25	106	0.8764	1	2	1	0.4475	0.788135	10	11	0
PANTHER_BIOLOGICAL_PROCESS	Other_oncogenesis	69	41	6	18	4	19	50	0.8766	1	2	1	0.4618	0.792106	10	11	0
PANTHER_BIOLOGICAL_PROCESS	Interferon-mediated_immunity	63	41	2	0	20	14	17	0.8774	1	2	1	0.9643	1	10	6	0
Panther	EGF_receptor_signaling_pathway	43	41	0	1	1	47	97	0.8778	1	2	1	0.5879	0.894383	10	10	0
KEGG	KEGG_ADHERENS_JUNCTION	75	71	3	1	0	87	155	0.8783	1	4	2	0.4013	0.843908	18	19	0
GOTERM	cysteine-type peptidase activity	83	71	4	8	0	45	59	0.8787	1	4	2	0.5089	0.825565	18	18	0
GOTERM	negative regulation of apoptosis	129	125	1	2	1	23	55	0.8791	1	6	4	0.7774	0.934099	31	28	0
KEGG	KEGG_ALZHEIMERS_DISEASE	169	150	13	4	2	15	65	0.8791	1	8	5	0.49	0.876728	38	38	0
PANTHER_BIOLOGICAL_PROCESS	Intracellular_signaling_cascade	261	225	13	18	5	43	78	0.8795	1	11	8	0.0162	0.262215	56	70	0
GOTERM	helicase activity	112	100	3	6	3	43	73	0.8801	1	5	3	0.9022	0.981185	25	20	0
KEGG	KEGG_VASOPRESSIN_REGULATED_WATER_REABSORPTION	44	42	0	2	0	29	68	0.8824	1	2	1	0.749	0.912018	11	9	0
GOTERM	response to calcium ion	44	42	0	0	2	40	82	0.8826	1	2	1	0.2248	0.650475	11	13	0
REACTOME	MAP_KINASES_ACTIVATION_IN_TLR_CASCADE	44	41	0	3	0	37	72	0.8841	1	2	1	0.9959	1	10	4	0
REACTOME	G_ALPHA_I_SIGNALLING_EVENTS	177	152	1	6	18	9	37	0.8849	1	8	5	0.7966	0.968671	38	34	0
PANTHER_BIOLOGICAL_PROCESS	Granulocyte-mediated_immunity	64	42	8	1	13	8	21	0.8859	1	2	1	0.1406	0.581529	11	14	0
REACTOME	MRNA_SPLICING	107	101	1	5	0	15	23	0.8872	1	5	3	0.0501	0.535403	25	33	0
GOTERM	negative regulation of protein kinase activity	42	42	0	0	0	27	68	0.8881	1	2	1	0.1425	0.571519	11	14	0
PANTHER_BIOLOGICAL_PROCESS	Cytokine/chemokine_mediated_immunity	125	75	12	4	34	10	27	0.8889	1	4	2	0.6151	0.866988	19	18	0
PANTHER_BIOLOGICAL_PROCESS	Other_immune_and_defense	153	128	13	2	10	18	50	0.8889	1	6	4	0.6177	0.861052	32	31	0
BIOCARTA	TCR_PATHWAY	47	42	3	1	1	50	85	0.8891	1	2	1	0.6245	0.777092	11	10	0
GOTERM	activation of caspase activity	46	43	2	0	1	31	70	0.8896	1	2	1	0.7839	0.926751	11	9	0
PANTHER_BIOLOGICAL_PROCESS	Segment_specification	100	74	6	5	15	6	59	0.8903	1	4	2	0.8639	1	19	15	0
GOTERM	centrosome	108	101	0	7	0	48	73	0.8938	1	5	3	0.3784	0.770205	25	27	0
GOTERM	transcription coactivator activity	189	181	0	8	0	38	72	0.8939	1	9	6	0.3313	0.751772	45	48	0
REACTOME	TCR_SIGNALING	64	44	17	2	1	68	68	0.8941	1	2	1	0.4249	0.782929	11	12	0
REACTOME	VIRAL_MRNA_TRANSLATION	84	76	1	5	2	4	7	0.8948	1	4	2	0.2459	0.773118	19	22	0
GOTERM	secretory granule	47	44	0	2	1	11	48	0.8952	1	2	1	0.2855	0.696416	11	13	0
GOTERM	protein heterooligomerization	45	44	0	0	1	42	74	0.8952	1	2	1	0.1844	0.616918	11	14	0
GOTERM	chloride transport	51	43	1	5	2	38	76	0.8964	1	2	1	0.6587	0.886518	11	10	0
GOTERM	scavenger receptor activity	45	44	0	0	1	31	55	0.8971	1	2	1	0.6865	0.89536	11	10	0
GOTERM	protein C-terminus binding	136	129	1	6	0	35	91	0.8975	1	6	4	0.8329	0.95126	32	28	0
REACTOME	METABOLISM_OF_MRNA	46	45	1	0	0	21	44	0.898	1	2	1	0.3219	0.776294	11	13	0
Panther	Apoptosis_signaling_pathway	53	45	3	1	4	29	39	0.8985	1	2	1	0.8273	0.993769	11	9	0
GOTERM	postsynaptic membrane	140	129	0	7	4	58	185	0.8986	1	6	4	0.2421	0.683666	32	36	0
PANTHER_BIOLOGICAL_PROCESS	Heart_development	51	44	4	0	3	51	93	0.8986	1	2	1	0.9497	1	11	7	0
GOTERM	transferase activity	1161	1020	19	46	76	40	83	0.899	1	51	42	0.0117	0.34832	255	281	0
REACTOME	PEPTIDE_CHAIN_ELONGATION	84	76	1	5	2	4	5	0.9006	1	4	2	0.241	0.767052	19	22	0
PANTHER_MOLECULAR_FUNCTION	Phospholipase	54	45	3	1	5	30	74	0.9014	1	2	1	0.5827	0.897198	11	11	0
REACTOME	IRS_RELATED_EVENTS	79	76	0	1	2	43	63	0.9015	1	4	2	0.6552	0.884739	19	18	0
REACTOME	REGULATION_OF_BETA_CELL_DEVELOPMENT	114	106	1	5	2	5	16	0.9015	1	5	3	0.1303	0.644585	27	32	0
GOTERM	negative regulation of neuron apoptosis	45	45	0	0	0	30	74	0.9017	1	2	1	0.8317	0.946016	11	9	0
GOTERM	oxidoreductase activity, acting on single donors with incorporation of molecular oxygen, incorporation of two atoms of oxygen	53	46	1	6	0	37	69	0.9027	1	2	1	0.3578	0.752678	12	13	0
Ingenuity	PXR.RXR.Activation	49	46	1	0	2	31	55	0.9032	1	2	1	0.0256	0.248217	12	18	0
REACTOME	PROCESSING_OF_CAPPED_INTRON_CONTAINING_PRE_MRNA	138	132	1	5	0	20	30	0.9037	1	7	4	0.0613	0.560419	33	41	0
REACTOME	G2_M_TRANSITION	84	77	1	2	4	41	62	0.9039	1	4	2	0.9664	1	19	13	0
GOTERM	regulation of blood pressure	52	46	0	4	2	16	41	0.9041	1	2	1	0.2416	0.666504	12	14	0
GOTERM	digestion	55	46	4	0	5	13	29	0.9044	1	2	1	0.4885	0.80116	12	12	0
GOTERM	chloride channel complex	55	46	1	6	2	51	110	0.9046	1	2	1	0.9946	1	12	5	0
PANTHER_MOLECULAR_FUNCTION	Other_kinase	51	45	6	0	0	44	66	0.9049	1	2	1	0.4512	0.894393	11	12	0
KEGG	KEGG_RIBOSOME	88	78	2	5	3	4	6	0.9054	1	4	2	0.2117	0.621666	20	23	0
GOTERM	RNA splicing	265	238	11	10	6	20	41	0.9058	1	12	8	0.103	0.550707	60	68	0
REACTOME	TOLL_RECEPTOR_CASCADES	86	78	0	7	1	31	54	0.9078	1	4	2	0.985	1	20	12	0
KEGG	KEGG_DRUG_METABOLISM_CYTOCHROME_P450	72	46	2	2	22	18	27	0.908	1	2	1	0.2379	0.647391	12	14	0
GOTERM	electron carrier activity	161	134	7	5	15	22	49	0.9083	1	7	4	0.5705	0.846903	34	33	0
GOTERM	RNA processing	81	77	1	3	0	25	56	0.9086	1	4	2	0.5711	0.847152	19	19	0
GOTERM	cell projection	84	79	1	4	0	50	107	0.9087	1	4	2	0.8666	0.961684	20	16	0
GOTERM	chloride channel activity	58	47	1	7	3	46	100	0.9099	1	2	1	0.9889	1	12	6	0
REACTOME	METABOLISM_OF_CARBOHYDRATES	119	107	2	8	2	31	45	0.9102	1	5	3	0.4217	0.784785	27	28	0
REACTOME	TRANSLATION	120	107	3	8	2	6	12	0.9114	1	5	3	0.4211	0.788999	27	28	0
REACTOME	NUCLEAR_RECEPTOR_TRANSCRIPTION_PATHWAY	50	48	0	2	0	46	108	0.9121	1	2	1	0.2947	0.782836	12	14	0
GOTERM	dendrite	111	107	0	4	0	45	133	0.9132	1	5	3	0.7594	0.92711	27	24	0
PANTHER_MOLECULAR_FUNCTION	Other_chaperones	87	80	5	0	2	19	36	0.9134	1	4	2	0.7317	0.938991	20	18	0
GOTERM	forebrain development	51	48	1	2	0	25	61	0.9138	1	2	1	0.7994	0.935807	12	10	0
KEGG	KEGG_MAPK_SIGNALING_PATHWAY	267	239	5	10	13	40	90	0.9145	1	12	8	0.9792	0.994792	60	47	0
KEGG	KEGG_ARGININE_AND_PROLINE_METABOLISM	54	48	0	6	0	21	31	0.9152	1	2	1	0.1985	0.653178	12	15	0
GOTERM	proton transport	57	49	3	3	2	12	27	0.9158	1	2	1	0.946	0.987272	12	8	0
PANTHER_BIOLOGICAL_PROCESS	Developmental_processes	509	432	38	16	23	34	84	0.917	1	22	16	0.3151	0.712628	108	112	0
PANTHER_BIOLOGICAL_PROCESS	Cytokine_and_chemokine_mediated_signaling_pathway	252	164	29	8	51	16	33	0.9183	1	8	5	0.1507	0.590456	41	47	0
PANTHER_BIOLOGICAL_PROCESS	Cell_communication	335	289	22	13	11	30	106	0.9192	1	14	10	0.3523	0.730888	72	75	0
GOTERM	rRNA processing	89	83	1	5	0	11	17	0.9209	1	4	2	0.793	0.938471	21	18	0
KEGG	KEGG_HUNTINGTONS_DISEASE	185	165	14	3	3	16	52	0.9211	1	8	5	0.0213	0.869175	41	53	0
REACTOME	GLUCOSE_METABOLISM	56	50	0	5	1	26	43	0.9219	1	3	1	0.4871	0.819348	13	13	0
REACTOME	HORMONE_BIOSYNTHESIS	52	49	2	0	1	20	45	0.922	1	2	1	0.5819	0.859926	12	12	0
GOTERM	mitochondrial membrane	56	49	6	1	0	14	36	0.9221	1	2	1	0.4591	0.790097	12	13	0
KEGG	KEGG_ERBB_SIGNALING_PATHWAY	87	82	1	3	1	79	142	0.9228	1	4	2	0.5949	0.841699	21	20	0
GOTERM	signal transducer activity	289	269	1	8	11	39	81	0.9231	1	13	9	0.5809	0.854327	67	66	0
KEGG	KEGG_WNT_SIGNALING_PATHWAY	151	140	2	4	5	42	80	0.9234	1	7	4	0.6792	0.89795	35	33	0
PANTHER_MOLECULAR_FUNCTION	Voltage-gated_potassium_channel	91	83	2	1	5	33	111	0.9246	1	4	2	0.9875	1	21	13	0
PANTHER_BIOLOGICAL_PROCESS	Other_polysaccharide_metabolism	142	112	12	5	13	45	96	0.9249	1	6	3	0.5338	0.81716	28	28	0
PANTHER_MOLECULAR_FUNCTION	Defense/immunity_protein	160	111	17	1	31	14	40	0.9251	1	6	3	0.3379	0.845021	28	30	0
REACTOME	TRANSPORT_OF_MATURE_MRNA_DERIVED_FROM_AN_INTRON_CONTAINING_TRANSCRIPT	51	50	0	1	0	34	41	0.926	1	3	1	0.3585	0.774228	13	14	0
GOTERM	sugar binding	170	140	4	1	25	18	68	0.9262	1	7	4	0.9329	0.986785	35	28	0
GOTERM	metallopeptidase activity	91	83	1	3	4	47	118	0.9266	1	4	2	0.8627	0.959191	21	17	0
KEGG	KEGG_VIBRIO_CHOLERAE_INFECTION	56	51	3	2	0	37	73	0.9272	1	3	1	0.9205	0.987796	13	9	0
REACTOME	COSTIMULATION_BY_THE_CD28_FAMILY	70	51	17	0	2	40	67	0.9272	1	3	1	0.1097	0.58546	13	17	0
GOTERM	transcription from RNA polymerase II promoter	178	168	4	5	1	30	60	0.9277	1	8	5	0.314	0.744122	42	45	0
GOTERM	axon	117	113	1	2	1	54	138	0.9277	1	6	3	0.725	0.91367	28	26	0
GOTERM	neuron projection	56	52	0	3	1	55	185	0.9281	1	3	1	0.5524	0.835763	13	13	0
PANTHER_MOLECULAR_FUNCTION	Methyltransferase	99	83	14	1	1	27	53	0.9283	1	4	2	0.7961	0.938912	21	18	0
REACTOME	DIABETES_PATHWAYS	383	344	14	15	10	12	48	0.9283	1	17	12	0.2186	0.783805	86	92	0
REACTOME	PHASE_1_FUNCTIONALIZATION_OF_COMPOUNDS	67	52	1	2	12	23	36	0.9285	1	3	1	0.3084	0.767941	13	15	0
GOTERM	endonuclease activity	62	52	3	3	4	15	35	0.9294	1	3	1	0.1317	0.564053	13	17	0
PANTHER_BIOLOGICAL_PROCESS	Neuronal_activities	142	116	13	8	5	31	116	0.9302	1	6	3	0.8807	1	29	24	0
GOTERM	membrane raft	94	86	2	5	1	35	70	0.9304	1	4	2	0.8407	0.951529	22	18	0
GOTERM	transforming growth factor beta receptor signaling pathway	54	51	0	3	0	37	68	0.9309	1	3	1	0.6474	0.885519	13	12	0
REACTOME	FORMATION_OF_A_POOL_OF_FREE_40S_SUBUNITS	95	84	3	6	2	5	8	0.9309	1	4	2	0.2586	0.793302	21	24	0
GOTERM	kidney development	53	53	0	0	0	39	70	0.9314	1	3	1	0.997	0.99922	13	6	0
GOTERM	pyridoxal phosphate binding	54	52	0	1	1	32	47	0.9317	1	3	1	0.986	1	13	7	0
KEGG	KEGG_REGULATION_OF_ACTIN_CYTOSKELETON	216	196	5	10	5	58	88	0.9328	1	10	6	0.3927	0.836165	49	51	0
KEGG	KEGG_NON_SMALL_CELL_LUNG_CANCER	54	53	0	1	0	81	121	0.9341	1	3	1	0.3332	0.760446	13	15	0
PANTHER_BIOLOGICAL_PROCESS	Apoptosis	228	171	26	19	12	32	67	0.9347	1	9	5	0.576	0.82929	43	42	0
PANTHER_BIOLOGICAL_PROCESS	Protein_modification	219	171	30	7	11	36	70	0.9371	1	9	5	0.9342	1	43	35	0
KEGG	KEGG_GLYCOLYSIS_GLUCONEOGENESIS	62	53	0	3	6	19	27	0.9371	1	3	1	0.3383	0.752578	13	15	0
PANTHER_MOLECULAR_FUNCTION	Ribosomal_protein	465	172	282	9	2	6	14	0.9387	1	9	5	0.7827	0.93979	43	39	0
KEGG	KEGG_COMPLEMENT_AND_COAGULATION_CASCADES	69	54	4	2	9	27	40	0.9393	1	3	1	0.9744	0.991146	14	8	0
KEGG	KEGG_NEUROTROPHIN_SIGNALING_PATHWAY	126	119	0	6	1	47	79	0.9418	1	6	3	0.507	0.890777	30	30	0
GOTERM	sarcolemma	57	55	0	2	0	36	123	0.9425	1	3	1	0.12	0.552696	14	18	0
[truncated: 1,229 more rows]
