# Supplementary material for: Red blood cell distribution width: Genetic evidence for aging pathways in 116,666 volunteers
Source: PLoS One. 2017 Sep 28;12(9):e0185083. doi: 10.1371/journal.pone.0185083 (PMC5619771; doi:10.1371/journal.pone.0185083)
Supplement: S6 Table — (XLSX) [file pone.0185083.s006.xlsx]

## Sheet: GRS analysis
UK Biobank analysis of genetic risk score (GRS) associations with RDW
	Logistic regressions adjusted for age, sex, assessment center and genetic relatedness (PCs 1-5)
	Outcome = quantile normalised, z-transformed RDW
	GRS are z-transformed prior to analysis, therefore the BETA is the standard deviation (SD) increase in RDW per SD increase in GRS
	n =	116666
	Genetic Risk Score (GRS)	BETA	SE	z	p	95% CIs
	LDL GRS (49 SNPs)	-0.0183806	0.00292782	-6.2779	3.44388e-10	-0.0241191	-0.0126421
	LDL GRS (48 SNPs) no ApoE	-0.0064629	0.00292592	-2.20884	0.0271876	-0.0121977	-0.000728138
	HDL GRS (67 SNPs)	0.0211	0.00292675	7.20935	5.65623e-13	0.0153636	0.0268364
	HDL GRS (66 SNPs) no ApoE	0.017311	0.0029276	5.91306	3.36754e-09	0.011573	0.0230491
	TG GRS (37 SNPs)	-0.037325	0.00293322	-12.7249	4.55549e-37	-0.0430741	-0.0315759
	SBP GRS (26 SNPs)	-0.0185165	0.00292366	-6.33334	2.40788e-10	-0.0242468	-0.0127862
	CAD GRS (42 SNPs)	-0.000455842	0.00293008	-0.155573	0.87637	-0.00619875	0.00528706
	CAD GRS (41 SNPs) no ApoE	0.00379924	0.00292976	1.29678	0.19471	-0.00194303	0.00954152
	CADnoLipid (LDL, HDL or TG) GRS (23 SNPs)	0.00391528	0.00292717	1.33756	0.181041	-0.00182193	0.00965248
	Stroke GRS (4 SNPs)	-0.00319966	0.0029257	-1.09364	0.274116	-0.00893399	0.00253467
	ProstateCancer GRS (85 SNPs)	0.00287686	0.0029167	0.986341	0.323968	-0.00283983	0.00859355
	BreastCancer GRS (65 SNPs)	-0.000992739	0.00291228	-0.34088	0.733194	-0.00670077	0.00471529
	Colorectal Cancer GRS (36 SNPs)	-0.00546444	0.00292678	-1.86705	0.0618975	-0.0112009	0.000272007
	T1D GRS (32 SNPs)	0.00933303	0.00293787	3.1768	0.0014895	0.00357485	0.0150912
	T2D GRS (66 SNPs)	-0.0059807	0.00292831	-2.04238	0.0411166	-0.0117201	-0.000241265
	AD GRS (8 SNPs)	-0.0217603	0.00293984	-7.40186	1.35196e-13	-0.0275223	-0.0159982
	AD GRS (7 SNPs) no ApoE	-0.00198659	0.00293296	-0.677333	0.498196	-0.00773516	0.00376197
	ForcedVitalCapacity GRS (6 SNPs)	-0.00102027	0.00292318	-0.349029	0.727068	-0.00674966	0.00470911
	TelomereLength GRS (7 SNPs)	0.00408134	0.0029317	1.39214	0.163882	-0.00166474	0.00982742
	BMI GRS (69 Gold SNPs)	0.0229845	0.00291945	7.8729	3.49512e-15	0.0172624	0.0287066
	Height GRS (402 Gold SNPs)	0.00732366	0.00293853	2.49228	0.0126939	0.00156418	0.0130831
	Crohn's disease GRS (139 SNPs)	0.00886071	0.00293358	3.02044	0.00252459	0.00311094	0.0146105
	Inflammatory Bowel Disease GRS (156 SNPs)	0.00868123	0.0029349	2.95794	0.0030977	0.00292888	0.0144336
	Ulcerative Colitis GRS (87 SNPs)	0.00424397	0.0029183	1.45426	0.145877	-0.00147586	0.0099638
